# Supplementary material for: Host Response to Respiratory Bacterial Pathogens as Identified by Integrated Analysis of Human Gene Expression Data
Source: PLoS One. 2013 Sep 27;8(9):e75607. doi: 10.1371/journal.pone.0075607 (PMC3785471; doi:10.1371/journal.pone.0075607)
Supplement: Table S1 — Statistical analysis of pathway enrichment and gene contents. (XLSX) [file pone.0075607.s001.xlsx]

## Sheet: Table S1
Table S1. Statistical analysis of pathway enrichment and gene contents.
	Bacterial_Counts	Sum NBE-w/Pval 0.01	Paeruginosa_Human_GSE1469_FisherPvalue	Paeruginosa_Human_GSE6802_FisherPvalue	Spneumoniae_Human_GSE6269_FisherPvalue	Spneumoniae_Human_GSE8527_D39WT_FisherPvalue	Spneumoniae_Human_GSE8527_TIGR4WT_FisherPvalue	Paeruginosa_Human_GSE1469_SignificantGenesInPathway	Paeruginosa_Human_GSE6802_SignificantGenesInPathway	Spneumoniae_Human_GSE6269_SignificantGenesInPathway	Spneumoniae_Human_GSE8527_D39WT_SignificantGenesInPathway	Spneumoniae_Human_GSE8527_TIGR4WT_SignificantGenesInPathway	Paeruginosa_Human_GSE1469_NonSigGenesInPathway	Paeruginosa_Human_GSE6802_NonSigGenesInPathway	Spneumoniae_Human_GSE6269_NonSigGenesInPathway	Spneumoniae_Human_GSE8527_D39WT_NonSigGenesInPathway	Spneumoniae_Human_GSE8527_TIGR4WT_NonSigGenesInPathway	Paeruginosa_Human_GSE1469_ContigencyMatrix	Paeruginosa_Human_GSE6802_ContigencyMatrix	Spneumoniae_Human_GSE6269_ContigencyMatrix	Spneumoniae_Human_GSE8527_D39WT_ContigencyMatrix	Spneumoniae_Human_GSE8527_TIGR4WT_ContigencyMatrix
Species	3	3	Paeruginosa	Paeruginosa	Spneumoniae	Spneumoniae	Spneumoniae	Paeruginosa	Paeruginosa	Spneumoniae	Spneumoniae	Spneumoniae	Paeruginosa	Paeruginosa	Spneumoniae	Spneumoniae	Spneumoniae	Paeruginosa	Paeruginosa	Spneumoniae	Spneumoniae	Spneumoniae
GSE	3	3	GSE1469	GSE6802	GSE6269	GSE8527_D39WT	GSE8527_TIGR4WT	GSE1469	GSE6802	GSE6269	GSE8527_D39WT	GSE8527_TIGR4WT	GSE1469	GSE6802	GSE6269	GSE8527_D39WT	GSE8527_TIGR4WT	GSE1469	GSE6802	GSE6269	GSE8527_D39WT	GSE8527_TIGR4WT
Category	3	3	FisherPvalue	FisherPvalue	FisherPvalue	FisherPvalue	FisherPvalue	SignificantGenesInPathway	SignificantGenesInPathway	SignificantGenesInPathway	SignificantGenesInPathway	SignificantGenesInPathway	NonSigGenesInPathway	NonSigGenesInPathway	NonSigGenesInPathway	NonSigGenesInPathway	NonSigGenesInPathway	ContigencyMatrix	ContigencyMatrix	ContigencyMatrix	ContigencyMatrix	ContigencyMatrix
Bacterial infections in CF airways	2	2	3.45436e-09	5.07154e-10	0.00141332	7.78737e-05	7.48949e-05	IL1B,IL1R1,IL8,IRAK1,IRF1,MUC1,NFKB1,NFKB2,NFKBIA,NFKBIB,NFKBIE,NOS2,REL,RELA,RELB,CCL20,TNF,MAP3K14	IL1B,IL8,IRF1,NFKB1,NFKB2,NFKBIA,NFKBIE,RELB,STAT1,TLR4	FAS,FASLG,CD14,CTSB,IKBKB,IL1B,IL8,STAT1,MAP3K7,TLR1,TLR2,TLR4,PIAS1,LY96	FAS,IL1B,IL1RAP,IL6,IL8,NFKBIA,REL,CCL20,TIRAP	FAS,IL1B,IL1RAP,IL6,IL8,NFKBIA,REL,CCL20,TIRAP	FAS,FASLG,CD14,CFTR,CHUK,CTSB,CTSL1,CTSS,DEFB4A,IFNG,IKBKB,IL1RAP,IL6,IRAK2,LBP,MYD88,SFTPD,STAT1,MAP3K7,TLR1,TLR2,TLR4,TLR5,TRAF6,IKBKG,PIAS1,TAB1,TAB2,LY96,IRAK4,TIRAP,SFTPA1	FAS,FASLG,CD14,CFTR,CHUK,CTSB,CTSL1,CTSS,DEFB4A,IFNG,IKBKB,IL1R1,IL1RAP,IL6,IRAK1,IRAK2,LBP,MUC1,MYD88,NFKBIB,NOS2,REL,RELA,CCL20,SFTPD,MAP3K7,TLR1,TLR2,TLR5,TNF,TRAF6,IKBKG,PIAS1,MAP3K14,TAB1,TAB2,LY96,IRAK4,TIRAP,SFTPA1	CFTR,CHUK,CTSL1,CTSS,DEFB4A,IFNG,IL1R1,IL1RAP,IL6,IRAK1,IRAK2,IRF1,LBP,MUC1,MYD88,NFKB1,NFKB2,NFKBIA,NFKBIB,NFKBIE,NOS2,REL,RELA,RELB,CCL20,SFTPD,TLR5,TNF,TRAF6,IKBKG,MAP3K14,TAB1,TAB2,IRAK4,TIRAP,SFTPA1	FASLG,CD14,CFTR,CHUK,CTSB,CTSL1,CTSS,DEFB4A,IFNG,IKBKB,IL1R1,IRAK1,IRAK2,IRF1,LBP,MUC1,MYD88,NFKB1,NFKB2,NFKBIB,NFKBIE,NOS2,RELA,RELB,SFTPD,STAT1,MAP3K7,TLR1,TLR2,TLR4,TLR5,TNF,TRAF6,IKBKG,PIAS1,MAP3K14,TAB1,TAB2,LY96,IRAK4,SFTPA1	FASLG,CD14,CFTR,CHUK,CTSB,CTSL1,CTSS,DEFB4A,IFNG,IKBKB,IL1R1,IRAK1,IRAK2,IRF1,LBP,MUC1,MYD88,NFKB1,NFKB2,NFKBIB,NFKBIE,NOS2,RELA,RELB,SFTPD,STAT1,MAP3K7,TLR1,TLR2,TLR4,TLR5,TNF,TRAF6,IKBKG,PIAS1,MAP3K14,TAB1,TAB2,LY96,IRAK4,SFTPA1	[18, 32, 365, 4943]	[10, 40, 60, 5248]	[14, 36, 618, 4690]	[9, 41, 191, 5117]	[9, 41, 190, 5118]
Development_FGF2-dependent induction of EMT	2	2	3.51825e-05	0.00738835	0.000516053	1.16106e-06	1.11304e-06	AKT1,AKT2,ATF2,FOS,FOSL2,IL1B,IL1R1,JUN,JUNB,JUND	IL1B,JUNB,FOSL1	COL1A1,FGFR1,FOS,FOSB,FOSL2,GRB2,IL1B,JUN,JUNB,JUND,PDPK1	COL1A1,FGF2,FOS,IL1B,JUN,JUNB,JUND,PIK3R1,PIK3R2	COL1A1,FGF2,FOS,IL1B,JUN,JUNB,JUND,PIK3R1,PIK3R2	RHOA,CDC42,CDKN1B,CHUK,COL1A1,COL1A2,FGF2,FGFR1,FOSB,GAB1,GRB2,PDPK1,PIK3CA,PIK3CB,PIK3CD,PIK3R1,PIK3R2,RAC1,FOSL1,AKT3,FRS2	AKT1,AKT2,RHOA,CDC42,CDKN1B,CHUK,COL1A1,COL1A2,ATF2,FGF2,FGFR1,FOS,FOSB,FOSL2,GAB1,GRB2,IL1R1,JUN,JUND,PDPK1,PIK3CA,PIK3CB,PIK3CD,PIK3R1,PIK3R2,RAC1,AKT3,FRS2	AKT1,AKT2,RHOA,CDC42,CDKN1B,CHUK,COL1A2,ATF2,FGF2,GAB1,IL1R1,PIK3CA,PIK3CB,PIK3CD,PIK3R1,PIK3R2,RAC1,FOSL1,AKT3,FRS2	AKT1,AKT2,RHOA,CDC42,CDKN1B,CHUK,COL1A2,ATF2,FGFR1,FOSB,FOSL2,GAB1,GRB2,IL1R1,PDPK1,PIK3CA,PIK3CB,PIK3CD,RAC1,FOSL1,AKT3,FRS2	AKT1,AKT2,RHOA,CDC42,CDKN1B,CHUK,COL1A2,ATF2,FGFR1,FOSB,FOSL2,GAB1,GRB2,IL1R1,PDPK1,PIK3CA,PIK3CB,PIK3CD,RAC1,FOSL1,AKT3,FRS2	[10, 21, 373, 4954]	[3, 28, 67, 5260]	[11, 20, 621, 4706]	[9, 22, 191, 5136]	[9, 22, 190, 5137]
Development_PEDF signaling	2	2	4.58681e-10	3.98873e-09	0.00151755	4.9651e-07	4.72021e-07	AKT1,AKT2,BIRC3,BCL2A1,FOSL2,IL1B,JUNB,JUND,NFKB1,NFKB2,NFKBIA,REL,RELA,RELB,SOD2,TNF,VEGFA,CFLAR	IL1B,JUNB,NFKB1,NFKB2,NFKBIA,RELB,SOD2,FOSL1,CFLAR	BCL2A1,BCL2L1,FOSL2,IKBKB,IL1B,JUNB,JUND,PDPK1,SERPINF1,MAPK3,SOD2,VEGFA,PNPLA2	BIRC3,BDNF,IL1B,IL6,JUNB,JUND,NFKBIA,PIK3R1,PIK3R2,REL,VEGFA	BIRC3,BDNF,IL1B,IL6,JUNB,JUND,NFKBIA,PIK3R1,PIK3R2,REL,VEGFA	BIRC2,BCL2,BCL2L1,BDNF,CHUK,CREB1,GDNF,IKBKB,IL6,KDR,NGF,PDPK1,SERPINF1,PIK3CA,PIK3CB,PIK3CD,PIK3R1,PIK3R2,MAPK1,MAPK3,RPS6KA3,CCL3,CCL23,FOSL1,PIK3R3,AKT3,PNPLA2	AKT1,AKT2,BIRC2,BIRC3,BCL2,BCL2A1,BCL2L1,BDNF,CHUK,CREB1,FOSL2,GDNF,IKBKB,IL6,JUND,KDR,NGF,PDPK1,SERPINF1,PIK3CA,PIK3CB,PIK3CD,PIK3R1,PIK3R2,MAPK1,MAPK3,REL,RELA,RPS6KA3,CCL3,CCL23,TNF,VEGFA,PIK3R3,AKT3,PNPLA2	AKT1,AKT2,BIRC2,BIRC3,BCL2,BDNF,CHUK,CREB1,GDNF,IL6,KDR,NFKB1,NFKB2,NFKBIA,NGF,PIK3CA,PIK3CB,PIK3CD,PIK3R1,PIK3R2,MAPK1,REL,RELA,RELB,RPS6KA3,CCL3,CCL23,TNF,FOSL1,PIK3R3,CFLAR,AKT3	AKT1,AKT2,BIRC2,BCL2,BCL2A1,BCL2L1,CHUK,CREB1,FOSL2,GDNF,IKBKB,KDR,NFKB1,NFKB2,NGF,PDPK1,SERPINF1,PIK3CA,PIK3CB,PIK3CD,MAPK1,MAPK3,RELA,RELB,RPS6KA3,CCL3,CCL23,SOD2,TNF,FOSL1,PIK3R3,CFLAR,AKT3,PNPLA2	AKT1,AKT2,BIRC2,BCL2,BCL2A1,BCL2L1,CHUK,CREB1,FOSL2,GDNF,IKBKB,KDR,NFKB1,NFKB2,NGF,PDPK1,SERPINF1,PIK3CA,PIK3CB,PIK3CD,MAPK1,MAPK3,RELA,RELB,RPS6KA3,CCL3,CCL23,SOD2,TNF,FOSL1,PIK3R3,CFLAR,AKT3,PNPLA2	[18, 27, 365, 4948]	[9, 36, 61, 5252]	[13, 32, 619, 4694]	[11, 34, 189, 5124]	[11, 34, 188, 5125]
Development_VEGF signaling via VEGFR2 - generic cascades	2	2	7.63369e-12	0.00803515	0.000226141	0.00917841	0.00889485	ACTB,AKT1,AKT2,MAPK14,FOS,HRAS,HSP90AB1,ITGB3,JUN,NFATC1,NFKB1,NFKBIA,NFKBIB,NFKBIE,NOS2,PAK1,PAK2,PLAU,PLAUR,PPP3CB,PRKCD,MAP2K3,PTGS2,PTK2,RELA,CCL2,SHB,VCL,VEGFA	NFKB1,NFKBIA,NFKBIE,PLAU,CCL2	ACTB,MAPK14,FOS,GRB2,IKBKB,ITGB3,ITPR1,ITPR3,JUN,PAK1,PAK2,PDPK1,PLAUR,PLCG1,PPP3CC,PRKCE,PRKCH,PRKCZ,MAPK3,MAP2K3,PTGS1,PTGS2,VEGFA,MAPKAPK2	FOS,ITPR2,JUN,NFKBIA,PIK3R1,PIK3R2,PLAUR,PTGS2,VEGFA	FOS,ITPR2,JUN,NFKBIA,PIK3R1,PIK3R2,PLAUR,PTGS2,VEGFA	ACTG1,RHOA,CDC42,CHUK,CTNNB1,FYN,GRB2,GSK3B,HSPB1,HSP90AA1,IKBKB,ITGAV,ITPR1,ITPR2,ITPR3,KDR,MAP3K1,NCK1,NF1,NOS3,PDPK1,PIK3CA,PIK3CB,PIK3CD,PIK3R1,PIK3R2,PLCG1,PPP3CA,PPP3CC,PRKCA,PRKCB,PRKCE,PRKCG,PRKCH,PRKCI,PRKD1,PRKCQ,PRKCZ,MAPK1,MAPK3,MAPK11,MAPK13,MAP2K1,MAP2K2,PTGS1,PXN,RAC1,RAF1,RASA1,ROCK1,MAPK12,SHC1,SOS1,SOS2,SRC,TCF7L2,HSP90B1,PIK3R3,IKBKG,SPHK1,SH2D2A,MAPKAPK2,AKT3,TRAP1,PRKD3,SHC2,…	ACTB,ACTG1,AKT1,AKT2,RHOA,CDC42,CHUK,MAPK14,CTNNB1,FOS,FYN,GRB2,GSK3B,HRAS,HSPB1,HSP90AA1,HSP90AB1,IKBKB,ITGAV,ITGB3,ITPR1,ITPR2,ITPR3,JUN,KDR,MAP3K1,NCK1,NF1,NFATC1,NFKBIB,NOS2,NOS3,PAK1,PAK2,PDPK1,PIK3CA,PIK3CB,PIK3CD,PIK3R1,PIK3R2,PLAUR,PLCG1,PPP3CA,PPP3CB,PPP3CC,PRKCA,PRKCB,PRKCD,PRKCE,PRKCG,PRKCH,PRKCI,PRKD1,PRKCQ,PRKCZ,MAPK1,MAPK3,MAPK11,MAPK13,MAP2K1,MAP2K2,MAP2K3,PTGS1,PTGS2,PTK2,PXN,RAC1…	ACTG1,AKT1,AKT2,RHOA,CDC42,CHUK,CTNNB1,FYN,GSK3B,HRAS,HSPB1,HSP90AA1,HSP90AB1,ITGAV,ITPR2,KDR,MAP3K1,NCK1,NF1,NFATC1,NFKB1,NFKBIA,NFKBIB,NFKBIE,NOS2,NOS3,PIK3CA,PIK3CB,PIK3CD,PIK3R1,PIK3R2,PLAU,PPP3CA,PPP3CB,PRKCA,PRKCB,PRKCD,PRKCG,PRKCI,PRKD1,PRKCQ,MAPK1,MAPK11,MAPK13,MAP2K1,MAP2K2,PTK2,PXN,RAC1,RAF1,RASA1,RELA,ROCK1,MAPK12,CCL2,SHB,SHC1,SOS1,SOS2,SRC,TCF7L2,HSP90B1,VCL,PIK3R3,IKBKG,SPHK1,SH2D2A…	ACTB,ACTG1,AKT1,AKT2,RHOA,CDC42,CHUK,MAPK14,CTNNB1,FYN,GRB2,GSK3B,HRAS,HSPB1,HSP90AA1,HSP90AB1,IKBKB,ITGAV,ITGB3,ITPR1,ITPR3,KDR,MAP3K1,NCK1,NF1,NFATC1,NFKB1,NFKBIB,NFKBIE,NOS2,NOS3,PAK1,PAK2,PDPK1,PIK3CA,PIK3CB,PIK3CD,PLAU,PLCG1,PPP3CA,PPP3CB,PPP3CC,PRKCA,PRKCB,PRKCD,PRKCE,PRKCG,PRKCH,PRKCI,PRKD1,PRKCQ,PRKCZ,MAPK1,MAPK3,MAPK11,MAPK13,MAP2K1,MAP2K2,MAP2K3,PTGS1,PTK2,PXN,RAC1,RAF1,RASA1,RELA,ROCK1…	ACTB,ACTG1,AKT1,AKT2,RHOA,CDC42,CHUK,MAPK14,CTNNB1,FYN,GRB2,GSK3B,HRAS,HSPB1,HSP90AA1,HSP90AB1,IKBKB,ITGAV,ITGB3,ITPR1,ITPR3,KDR,MAP3K1,NCK1,NF1,NFATC1,NFKB1,NFKBIB,NFKBIE,NOS2,NOS3,PAK1,PAK2,PDPK1,PIK3CA,PIK3CB,PIK3CD,PLAU,PLCG1,PPP3CA,PPP3CB,PPP3CC,PRKCA,PRKCB,PRKCD,PRKCE,PRKCG,PRKCH,PRKCI,PRKD1,PRKCQ,PRKCZ,MAPK1,MAPK3,MAPK11,MAPK13,MAP2K1,MAP2K2,MAP2K3,PTGS1,PTK2,PXN,RAC1,RAF1,RASA1,RELA,ROCK1…	[29, 67, 354, 4908]	[5, 91, 65, 5197]	[24, 72, 608, 4654]	[9, 87, 191, 5071]	[9, 87, 190, 5072]
Immune response_Bacterial infections in normal airways	2	2	4.62787e-08	7.80191e-12	0.00015383	3.89823e-05	3.74657e-05	IFNGR1,IL1B,IL1R1,IL8,IRAK1,IRF1,NFKB1,NFKB2,NFKBIA,NFKBIB,NFKBIE,NOS2,REL,RELA,RELB,MAP3K14	IFNGR1,IL1B,IL8,IRF1,NFKB1,NFKB2,NFKBIA,NFKBIE,RELB,STAT1,TLR4	FAS,FASLG,CD14,IFNGR1,IFNGR2,IKBKB,IL1B,IL8,STAT1,MAP3K7,TLR1,TLR2,TLR4,PIAS1,LY96	FAS,IFNGR1,IL1B,IL1RAP,IL6,IL8,NFKBIA,REL,TIRAP	FAS,IFNGR1,IL1B,IL1RAP,IL6,IL8,NFKBIA,REL,TIRAP	FAS,FASLG,CD14,CFTR,CHUK,DEFB4A,IFNG,IFNGR2,IKBKB,IL1RAP,IL6,IRAK2,JAK1,JAK2,LBP,MYD88,STAT1,MAP3K7,TLR1,TLR2,TLR4,TLR5,TRAF6,IKBKG,PIAS1,TAB1,TAB2,LY96,IRAK4,TIRAP	FAS,FASLG,CD14,CFTR,CHUK,DEFB4A,IFNG,IFNGR2,IKBKB,IL1R1,IL1RAP,IL6,IRAK1,IRAK2,JAK1,JAK2,LBP,MYD88,NFKBIB,NOS2,REL,RELA,MAP3K7,TLR1,TLR2,TLR5,TRAF6,IKBKG,PIAS1,MAP3K14,TAB1,TAB2,LY96,IRAK4,TIRAP	CFTR,CHUK,DEFB4A,IFNG,IL1R1,IL1RAP,IL6,IRAK1,IRAK2,IRF1,JAK1,JAK2,LBP,MYD88,NFKB1,NFKB2,NFKBIA,NFKBIB,NFKBIE,NOS2,REL,RELA,RELB,TLR5,TRAF6,IKBKG,MAP3K14,TAB1,TAB2,IRAK4,TIRAP	FASLG,CD14,CFTR,CHUK,DEFB4A,IFNG,IFNGR2,IKBKB,IL1R1,IRAK1,IRAK2,IRF1,JAK1,JAK2,LBP,MYD88,NFKB1,NFKB2,NFKBIB,NFKBIE,NOS2,RELA,RELB,STAT1,MAP3K7,TLR1,TLR2,TLR4,TLR5,TRAF6,IKBKG,PIAS1,MAP3K14,TAB1,TAB2,LY96,IRAK4	FASLG,CD14,CFTR,CHUK,DEFB4A,IFNG,IFNGR2,IKBKB,IL1R1,IRAK1,IRAK2,IRF1,JAK1,JAK2,LBP,MYD88,NFKB1,NFKB2,NFKBIB,NFKBIE,NOS2,RELA,RELB,STAT1,MAP3K7,TLR1,TLR2,TLR4,TLR5,TRAF6,IKBKG,PIAS1,MAP3K14,TAB1,TAB2,LY96,IRAK4	[16, 30, 367, 4945]	[11, 35, 59, 5253]	[15, 31, 617, 4695]	[9, 37, 191, 5121]	[9, 37, 190, 5122]
Immune response_CD40 signaling	2	2	7.28695e-13	5.12112e-10	0.00853749	0.000142382	0.000136582	AKT1,AKT2,ATF2,MAPK14,ICAM1,IL8,IRF1,JUN,NFKB1,NFKB2,NFKBIA,NFKBIB,NFKBIE,MAP2K3,PTGS2,REL,RELA,RELB,CCL2,STAT5A,TNFAIP3,TRAF1,TRAF2,CFLAR,MAP3K14	ICAM1,IL8,IRF1,NFKB1,NFKB2,NFKBIA,NFKBIE,RELB,CCL2,TNFAIP3,CFLAR	FAS,FASLG,BCL2L1,CD40,MAPK14,ICAM1,IKBKB,IL8,JUN,PDPK1,MAP2K3,PTGS2,MAP3K7,TRAF1,TRAF5	FAS,IL6,IL8,JUN,NFKBIA,PIK3R1,PIK3R2,PTGS2,REL,TNFAIP3	FAS,IL6,IL8,JUN,NFKBIA,PIK3R1,PIK3R2,PTGS2,REL,TNFAIP3	FAS,FASLG,BCL2L1,CBL,CCND2,CD80,CD86,CD40,CD40LG,CDKN1B,CHUK,FCER2,IKBKB,IL6,JAK2,JAK3,LTA,LYN,MAP3K1,PDPK1,PIK3CA,PIK3CB,PIK3CD,PIK3R1,PIK3R2,PLCG2,MAPK8,MAPK11,MAPK9,MAPK13,MAPK12,MAP2K4,SMPD1,STAT3,MAP3K7,TP53,TRAF3,TRAF5,TRAF6,AKT3,TRAF3IP2	AKT1,AKT2,FAS,FASLG,BCL2L1,CBL,CCND2,CD80,CD86,CD40,CD40LG,CDKN1B,CHUK,ATF2,MAPK14,FCER2,IKBKB,IL6,JAK2,JAK3,JUN,LTA,LYN,MAP3K1,NFKBIB,PDPK1,PIK3CA,PIK3CB,PIK3CD,PIK3R1,PIK3R2,PLCG2,MAPK8,MAPK11,MAPK9,MAPK13,MAP2K3,PTGS2,REL,RELA,MAPK12,MAP2K4,SMPD1,STAT3,STAT5A,MAP3K7,TP53,TRAF1,TRAF2,TRAF3,TRAF5,TRAF6,MAP3K14,AKT3,TRAF3IP2	AKT1,AKT2,CBL,CCND2,CD80,CD86,CD40LG,CDKN1B,CHUK,ATF2,FCER2,IL6,IRF1,JAK2,JAK3,LTA,LYN,MAP3K1,NFKB1,NFKB2,NFKBIA,NFKBIB,NFKBIE,PIK3CA,PIK3CB,PIK3CD,PIK3R1,PIK3R2,PLCG2,MAPK8,MAPK11,MAPK9,MAPK13,REL,RELA,RELB,MAPK12,CCL2,MAP2K4,SMPD1,STAT3,STAT5A,TNFAIP3,TP53,TRAF2,TRAF3,TRAF6,CFLAR,MAP3K14,AKT3,TRAF3IP2	AKT1,AKT2,FASLG,BCL2L1,CBL,CCND2,CD80,CD86,CD40,CD40LG,CDKN1B,CHUK,ATF2,MAPK14,FCER2,ICAM1,IKBKB,IRF1,JAK2,JAK3,LTA,LYN,MAP3K1,NFKB1,NFKB2,NFKBIB,NFKBIE,PDPK1,PIK3CA,PIK3CB,PIK3CD,PLCG2,MAPK8,MAPK11,MAPK9,MAPK13,MAP2K3,RELA,RELB,MAPK12,CCL2,MAP2K4,SMPD1,STAT3,STAT5A,MAP3K7,TP53,TRAF1,TRAF2,TRAF3,TRAF5,TRAF6,CFLAR,MAP3K14,AKT3,TRAF3IP2	AKT1,AKT2,FASLG,BCL2L1,CBL,CCND2,CD80,CD86,CD40,CD40LG,CDKN1B,CHUK,ATF2,MAPK14,FCER2,ICAM1,IKBKB,IRF1,JAK2,JAK3,LTA,LYN,MAP3K1,NFKB1,NFKB2,NFKBIB,NFKBIE,PDPK1,PIK3CA,PIK3CB,PIK3CD,PLCG2,MAPK8,MAPK11,MAPK9,MAPK13,MAP2K3,RELA,RELB,MAPK12,CCL2,MAP2K4,SMPD1,STAT3,STAT5A,MAP3K7,TP53,TRAF1,TRAF2,TRAF3,TRAF5,TRAF6,CFLAR,MAP3K14,AKT3,TRAF3IP2	[25, 41, 358, 4934]	[11, 55, 59, 5233]	[15, 51, 617, 4675]	[10, 56, 190, 5102]	[10, 56, 189, 5103]
Immune response_Gastrin in inflammatory response	2	2	1.31026e-08	0.00234031	0.00134471	1.12544e-05	1.0692e-05	AKT1,AKT2,ATF2,MAPK14,FOS,GNAQ,CXCL1,CXCL2,HRAS,IL8,IRS1,JUN,NFKB1,NFKBIA,NFKBIB,NFKBIE,PRKCD,PTGS2,PTK2,RELA,MAP3K14	IL8,IRS1,NFKB1,NFKBIA,NFKBIE	MAPK14,FOS,GNAQ,GRB2,CXCL1,IKBKB,IL8,IRS1,ITPR1,ITPR3,JUN,MEF2D,PDPK1,PLCG1,PRKCE,MAPK3,PTGS2,MAP3K7	HBEGF,FOS,CXCL1,CXCL2,IL8,ITPR2,JUN,NFKBIA,SERPINB2,PIK3R1,PIK3R2,PTGS2	HBEGF,FOS,CXCL1,CXCL2,IL8,ITPR2,JUN,NFKBIA,SERPINB2,PIK3R1,PIK3R2,PTGS2	RHOA,CCKBR,CHUK,CREB1,HBEGF,EGFR,ELAVL1,ELK1,GAST,GNA11,GRB2,IKBKB,ITPR1,ITPR2,ITPR3,MEF2A,MEF2C,MEF2D,MAP3K1,MMP3,SERPINB2,PDPK1,PIK3CA,PIK3CB,PIK3CD,PIK3R1,PIK3R2,PLCG1,PRKCA,PRKCE,MAPK1,MAPK3,MAPK7,MAPK8,MAPK9,MAPK10,MAP2K1,MAP2K2,MAP2K5,MAP2K6,RAF1,MAP2K4,SHC1,SOS1,SOS2,SRC,MAP3K7,TRAF6,AKT3,ARHGEF12,MEF2B	AKT1,AKT2,RHOA,CCKBR,CHUK,CREB1,ATF2,MAPK14,HBEGF,EGFR,ELAVL1,ELK1,FOS,GAST,GNA11,GNAQ,GRB2,CXCL1,CXCL2,HRAS,IKBKB,ITPR1,ITPR2,ITPR3,JUN,MEF2A,MEF2C,MEF2D,MAP3K1,MMP3,NFKBIB,SERPINB2,PDPK1,PIK3CA,PIK3CB,PIK3CD,PIK3R1,PIK3R2,PLCG1,PRKCA,PRKCD,PRKCE,MAPK1,MAPK3,MAPK7,MAPK8,MAPK9,MAPK10,MAP2K1,MAP2K2,MAP2K5,MAP2K6,PTGS2,PTK2,RAF1,RELA,MAP2K4,SHC1,SOS1,SOS2,SRC,MAP3K7,TRAF6,MAP3K14,AKT3,ARHGEF12,MEF2B	AKT1,AKT2,RHOA,CCKBR,CHUK,CREB1,ATF2,HBEGF,EGFR,ELAVL1,ELK1,GAST,GNA11,CXCL2,HRAS,ITPR2,MEF2A,MEF2C,MAP3K1,MMP3,NFKB1,NFKBIA,NFKBIB,NFKBIE,SERPINB2,PIK3CA,PIK3CB,PIK3CD,PIK3R1,PIK3R2,PRKCA,PRKCD,MAPK1,MAPK7,MAPK8,MAPK9,MAPK10,MAP2K1,MAP2K2,MAP2K5,MAP2K6,PTK2,RAF1,RELA,MAP2K4,SHC1,SOS1,SOS2,SRC,TRAF6,MAP3K14,AKT3,ARHGEF12,MEF2B	AKT1,AKT2,RHOA,CCKBR,CHUK,CREB1,ATF2,MAPK14,EGFR,ELAVL1,ELK1,GAST,GNA11,GNAQ,GRB2,HRAS,IKBKB,IRS1,ITPR1,ITPR3,MEF2A,MEF2C,MEF2D,MAP3K1,MMP3,NFKB1,NFKBIB,NFKBIE,PDPK1,PIK3CA,PIK3CB,PIK3CD,PLCG1,PRKCA,PRKCD,PRKCE,MAPK1,MAPK3,MAPK7,MAPK8,MAPK9,MAPK10,MAP2K1,MAP2K2,MAP2K5,MAP2K6,PTK2,RAF1,RELA,MAP2K4,SHC1,SOS1,SOS2,SRC,MAP3K7,TRAF6,MAP3K14,AKT3,ARHGEF12,MEF2B	AKT1,AKT2,RHOA,CCKBR,CHUK,CREB1,ATF2,MAPK14,EGFR,ELAVL1,ELK1,GAST,GNA11,GNAQ,GRB2,HRAS,IKBKB,IRS1,ITPR1,ITPR3,MEF2A,MEF2C,MEF2D,MAP3K1,MMP3,NFKB1,NFKBIB,NFKBIE,PDPK1,PIK3CA,PIK3CB,PIK3CD,PLCG1,PRKCA,PRKCD,PRKCE,MAPK1,MAPK3,MAPK7,MAPK8,MAPK9,MAPK10,MAP2K1,MAP2K2,MAP2K5,MAP2K6,PTK2,RAF1,RELA,MAP2K4,SHC1,SOS1,SOS2,SRC,MAP3K7,TRAF6,MAP3K14,AKT3,ARHGEF12,MEF2B	[21, 51, 362, 4924]	[5, 67, 65, 5221]	[18, 54, 614, 4672]	[12, 60, 188, 5098]	[12, 60, 187, 5099]
Immune response_HMGB1 release from the cell	2	2	0.00239214	4.04309e-05	0.00423038	7.78737e-05	7.48949e-05	IFNGR1,IL1B,IL1R1,NFKB1,NFKB2,REL,RELA,RELB,TNF,XPO1	IFNGR1,IL1B,NFKB1,NFKB2,RELB,TLR4	PARP1,CALM1,CAMK4,HSPA1A,IFNGR1,IFNGR2,IL1B,ITPR1,ITPR3,KPNA1,PDPK1,TLR2,TLR4	IFNGR1,IL1B,IL6,IL6R,ITPR2,PIK3R1,PIK3R2,REL,XPO1	IFNGR1,IL1B,IL6,IL6R,ITPR2,PIK3R1,PIK3R2,REL,XPO1	PARP1,CALM1,CALM2,CALM3,CAMK4,CREBBP,EP300,HMGB1,HSPA1A,HSPA1B,IFNG,IFNGR2,IL6,IL6R,IL6ST,ITPR1,ITPR2,ITPR3,KPNA1,MYD88,PDPK1,PIK3CA,PIK3CB,PIK3CD,PIK3R1,PIK3R2,PRKCA,PRKCB,PRKCG,MAPK8,MAPK9,MAPK10,MAP2K1,MAP2K2,TLR2,TLR4,TNFRSF1A,TNFRSF1B,PIK3R3,KAT2B	PARP1,CALM1,CALM2,CALM3,CAMK4,CREBBP,EP300,HMGB1,HSPA1A,HSPA1B,IFNG,IFNGR2,IL1R1,IL6,IL6R,IL6ST,ITPR1,ITPR2,ITPR3,KPNA1,MYD88,PDPK1,PIK3CA,PIK3CB,PIK3CD,PIK3R1,PIK3R2,PRKCA,PRKCB,PRKCG,MAPK8,MAPK9,MAPK10,MAP2K1,MAP2K2,REL,RELA,TLR2,TNF,TNFRSF1A,TNFRSF1B,XPO1,PIK3R3,KAT2B	CALM2,CALM3,CREBBP,EP300,HMGB1,HSPA1B,IFNG,IL1R1,IL6,IL6R,IL6ST,ITPR2,MYD88,NFKB1,NFKB2,PIK3CA,PIK3CB,PIK3CD,PIK3R1,PIK3R2,PRKCA,PRKCB,PRKCG,MAPK8,MAPK9,MAPK10,MAP2K1,MAP2K2,REL,RELA,RELB,TNF,TNFRSF1A,TNFRSF1B,XPO1,PIK3R3,KAT2B	PARP1,CALM1,CALM2,CALM3,CAMK4,CREBBP,EP300,HMGB1,HSPA1A,HSPA1B,IFNG,IFNGR2,IL1R1,IL6ST,ITPR1,ITPR3,KPNA1,MYD88,NFKB1,NFKB2,PDPK1,PIK3CA,PIK3CB,PIK3CD,PRKCA,PRKCB,PRKCG,MAPK8,MAPK9,MAPK10,MAP2K1,MAP2K2,RELA,RELB,TLR2,TLR4,TNF,TNFRSF1A,TNFRSF1B,PIK3R3,KAT2B	PARP1,CALM1,CALM2,CALM3,CAMK4,CREBBP,EP300,HMGB1,HSPA1A,HSPA1B,IFNG,IFNGR2,IL1R1,IL6ST,ITPR1,ITPR3,KPNA1,MYD88,NFKB1,NFKB2,PDPK1,PIK3CA,PIK3CB,PIK3CD,PRKCA,PRKCB,PRKCG,MAPK8,MAPK9,MAPK10,MAP2K1,MAP2K2,RELA,RELB,TLR2,TLR4,TNF,TNFRSF1A,TNFRSF1B,PIK3R3,KAT2B	[10, 40, 373, 4935]	[6, 44, 64, 5244]	[13, 37, 619, 4689]	[9, 41, 191, 5117]	[9, 41, 190, 5118]
Immune response_IL-1 signaling pathway	2	2	8.24371e-13	3.04334e-08	0.00158302	9.5086e-10	8.86094e-10	ATF2,MAPK14,FOS,FOSL2,IL1B,IL1R1,IL8,IRAK1,IRF1,JUN,JUNB,JUND,NFKB1,NFKBIA,NFKBIB,NFKBIE,NOS2,SERPINE1,MAP2K3,PTGS2,RELA,TNF,MAP3K14	IL1B,IL8,IRF1,JUNB,NFKB1,NFKBIA,NFKBIE,STAT1,FOSL1	MAPK14,FOS,FOSB,FOSL2,IKBKB,IL1B,IL8,JUN,JUNB,JUND,MAP2K3,PTGS2,STAT1,MAP3K7,UBE2V1	EDN1,FOS,IL1A,IL1B,IL1RAP,IL6,IL8,JUN,JUNB,JUND,NFKBIA,SERPINE1,PTGS2,RPS27A,UBB	EDN1,FOS,IL1A,IL1B,IL1RAP,IL6,IL8,JUN,JUNB,JUND,NFKBIA,SERPINE1,PTGS2,RPS27A,UBB	CHUK,CP,EDN1,F3,FOSB,HMOX1,IKBKB,IL1A,IL1RAP,IL6,MAP3K1,MYD88,MAPK8,MAPK9,MAPK10,MAP2K6,RPS27A,MAP2K4,STAT1,MAP3K7,TRAF6,UBA52,UBB,UBC,UBE2N,UBE2V1,FOSL1,IKBKG,TAB1,TAB2,IRAK4,ECSIT,TOLLIP	CHUK,CP,ATF2,MAPK14,EDN1,F3,FOS,FOSB,FOSL2,HMOX1,IKBKB,IL1A,IL1R1,IL1RAP,IL6,IRAK1,JUN,JUND,MAP3K1,MYD88,NFKBIB,NOS2,SERPINE1,MAPK8,MAPK9,MAPK10,MAP2K3,MAP2K6,PTGS2,RELA,RPS27A,MAP2K4,MAP3K7,TNF,TRAF6,UBA52,UBB,UBC,UBE2N,UBE2V1,IKBKG,MAP3K14,TAB1,TAB2,IRAK4,ECSIT,TOLLIP	CHUK,CP,ATF2,EDN1,F3,HMOX1,IL1A,IL1R1,IL1RAP,IL6,IRAK1,IRF1,MAP3K1,MYD88,NFKB1,NFKBIA,NFKBIB,NFKBIE,NOS2,SERPINE1,MAPK8,MAPK9,MAPK10,MAP2K6,RELA,RPS27A,MAP2K4,TNF,TRAF6,UBA52,UBB,UBC,UBE2N,FOSL1,IKBKG,MAP3K14,TAB1,TAB2,IRAK4,ECSIT,TOLLIP	CHUK,CP,ATF2,MAPK14,F3,FOSB,FOSL2,HMOX1,IKBKB,IL1R1,IRAK1,IRF1,MAP3K1,MYD88,NFKB1,NFKBIB,NFKBIE,NOS2,MAPK8,MAPK9,MAPK10,MAP2K3,MAP2K6,RELA,MAP2K4,STAT1,MAP3K7,TNF,TRAF6,UBA52,UBC,UBE2N,UBE2V1,FOSL1,IKBKG,MAP3K14,TAB1,TAB2,IRAK4,ECSIT,TOLLIP	CHUK,CP,ATF2,MAPK14,F3,FOSB,FOSL2,HMOX1,IKBKB,IL1R1,IRAK1,IRF1,MAP3K1,MYD88,NFKB1,NFKBIB,NFKBIE,NOS2,MAPK8,MAPK9,MAPK10,MAP2K3,MAP2K6,RELA,MAP2K4,STAT1,MAP3K7,TNF,TRAF6,UBA52,UBC,UBE2N,UBE2V1,FOSL1,IKBKG,MAP3K14,TAB1,TAB2,IRAK4,ECSIT,TOLLIP	[23, 33, 360, 4942]	[9, 47, 61, 5241]	[15, 41, 617, 4685]	[15, 41, 185, 5117]	[15, 41, 184, 5118]
Immune response_IL-17 signaling pathways	2	2	1.38955e-17	2.11084e-08	0.00840784	2.86303e-07	2.6905e-07	AKT1,AKT2,CEBPB,CEBPD,MAPK14,CSF2,CSF3,FOS,CXCL1,CXCL3,ICAM1,IL1B,IL8,JUN,LCN2,NFKB1,NFKB2,NFKBIA,NFKBIB,NFKBIE,NOS2,MAP2K3,PTGS2,REL,RELA,RELB,CCL2,CCL20,CXCL5,MAP3K14,MUC5B	CEBPD,ICAM1,IL1B,IL8,NFKB1,NFKB2,NFKBIA,NFKBIE,RELB,CCL2	CEBPD,MAPK14,FOS,CXCL1,ICAM1,IKBKB,IL1B,IL8,JUN,LCN2,MMP9,MAPK3,MAP2K3,PTGS2,MAP3K7,IL23A	CEBPD,FOS,CXCL1,CXCL3,IL1B,IL6,IL8,JUN,NFKBIA,PIK3R1,PIK3R2,PTGS2,REL,CCL20	CEBPD,FOS,CXCL1,CXCL3,IL1B,IL6,IL8,JUN,NFKBIA,PIK3R1,PIK3R2,PTGS2,REL,CCL20	CHUK,DEFB4A,GSK3B,IKBKB,IL6,IL12B,IL17A,JAK1,JAK2,MMP1,MMP3,MMP9,MUC5AC,PIK3CA,PIK3CB,PIK3CD,PIK3R1,PIK3R2,MAPK1,MAPK3,MAPK11,MAPK13,MAP2K1,MAP2K2,MAP2K6,MAPK12,CCL7,CXCL6,SP1,MAP3K7,TRAF6,PIK3R3,IKBKG,TNFSF11,AKT3,TRAF3IP2,IL17RA,IL23A,IL21,IL17RC,IL17F	AKT1,AKT2,CEBPB,CHUK,MAPK14,CSF2,CSF3,DEFB4A,FOS,CXCL1,CXCL3,GSK3B,IKBKB,IL6,IL12B,IL17A,JAK1,JAK2,JUN,LCN2,MMP1,MMP3,MMP9,MUC5AC,NFKBIB,NOS2,PIK3CA,PIK3CB,PIK3CD,PIK3R1,PIK3R2,MAPK1,MAPK3,MAPK11,MAPK13,MAP2K1,MAP2K2,MAP2K3,MAP2K6,PTGS2,REL,RELA,MAPK12,CCL7,CCL20,CXCL6,CXCL5,SP1,MAP3K7,TRAF6,PIK3R3,IKBKG,TNFSF11,MAP3K14,AKT3,TRAF3IP2,IL17RA,IL23A,IL21,IL17RC,IL17F,MUC5B	AKT1,AKT2,CEBPB,CHUK,CSF2,CSF3,DEFB4A,CXCL3,GSK3B,IL6,IL12B,IL17A,JAK1,JAK2,MMP1,MMP3,MUC5AC,NFKB1,NFKB2,NFKBIA,NFKBIB,NFKBIE,NOS2,PIK3CA,PIK3CB,PIK3CD,PIK3R1,PIK3R2,MAPK1,MAPK11,MAPK13,MAP2K1,MAP2K2,MAP2K6,REL,RELA,RELB,MAPK12,CCL2,CCL7,CCL20,CXCL6,CXCL5,SP1,TRAF6,PIK3R3,IKBKG,TNFSF11,MAP3K14,AKT3,TRAF3IP2,IL17RA,IL21,IL17RC,IL17F,MUC5B	AKT1,AKT2,CEBPB,CHUK,MAPK14,CSF2,CSF3,DEFB4A,GSK3B,ICAM1,IKBKB,IL12B,IL17A,JAK1,JAK2,LCN2,MMP1,MMP3,MMP9,MUC5AC,NFKB1,NFKB2,NFKBIB,NFKBIE,NOS2,PIK3CA,PIK3CB,PIK3CD,MAPK1,MAPK3,MAPK11,MAPK13,MAP2K1,MAP2K2,MAP2K3,MAP2K6,RELA,RELB,MAPK12,CCL2,CCL7,CXCL6,CXCL5,SP1,MAP3K7,TRAF6,PIK3R3,IKBKG,TNFSF11,MAP3K14,AKT3,TRAF3IP2,IL17RA,IL23A,IL21,IL17RC,IL17F,MUC5B	AKT1,AKT2,CEBPB,CHUK,MAPK14,CSF2,CSF3,DEFB4A,GSK3B,ICAM1,IKBKB,IL12B,IL17A,JAK1,JAK2,LCN2,MMP1,MMP3,MMP9,MUC5AC,NFKB1,NFKB2,NFKBIB,NFKBIE,NOS2,PIK3CA,PIK3CB,PIK3CD,MAPK1,MAPK3,MAPK11,MAPK13,MAP2K1,MAP2K2,MAP2K3,MAP2K6,RELA,RELB,MAPK12,CCL2,CCL7,CXCL6,CXCL5,SP1,MAP3K7,TRAF6,PIK3R3,IKBKG,TNFSF11,MAP3K14,AKT3,TRAF3IP2,IL17RA,IL23A,IL21,IL17RC,IL17F,MUC5B	[31, 41, 352, 4934]	[10, 62, 60, 5226]	[16, 56, 616, 4670]	[14, 58, 186, 5100]	[14, 58, 185, 5101]
Immune response_IL-2 activation and signaling pathway	2	2	4.09175e-12	1.82723e-05	0.00290199	2.27164e-05	2.16713e-05	AKT1,AKT2,ATF2,ELF1,FOS,FOSL2,HRAS,JUN,JUNB,JUND,SMAD3,NFKB1,NFKB2,NFKBIA,NFKBIB,NFKBIE,PPP3CB,REL,RELA,RELB,STAT5A,SYK,SOCS3,GAB2	JUNB,NFKB1,NFKB2,NFKBIA,NFKBIE,RELB,FOSL1	EGR1,FOS,FOSB,FOSL2,GRB2,IKBKB,IL2RB,JUN,JUNB,JUND,LCK,PDPK1,PPP3CC,MAPK3,SOCS3,SIRPA	EGR1,FOS,JUN,JUNB,JUND,MYC,NFKBIA,PIK3R1,PIK3R2,REL,TOB1	EGR1,FOS,JUN,JUNB,JUND,MYC,NFKBIA,PIK3R1,PIK3R2,REL,TOB1	CHUK,CISH,EGR1,ELK1,FOSB,GRB2,HMGA1,IKBKB,IL2,IL2RA,IL2RB,IL2RG,JAK1,JAK3,LCK,SMAD4,MYC,NFATC2,PDPK1,PIK3CA,PIK3CB,PIK3CD,PIK3R1,PIK3R2,PPP3CA,PPP3CC,MAPK1,MAPK3,MAP2K1,MAP2K2,PTPN6,PTPN11,RAF1,SHC1,SOS1,SOS2,STAT5B,FOSL1,AKT3,TOB1,SIRPA	AKT1,AKT2,CHUK,CISH,ATF2,EGR1,ELF1,ELK1,FOS,FOSB,FOSL2,GRB2,HMGA1,HRAS,IKBKB,IL2,IL2RA,IL2RB,IL2RG,JAK1,JAK3,JUN,JUND,LCK,SMAD3,SMAD4,MYC,NFATC2,NFKBIB,PDPK1,PIK3CA,PIK3CB,PIK3CD,PIK3R1,PIK3R2,PPP3CA,PPP3CB,PPP3CC,MAPK1,MAPK3,MAP2K1,MAP2K2,PTPN6,PTPN11,RAF1,REL,RELA,SHC1,SOS1,SOS2,STAT5A,STAT5B,SYK,SOCS3,GAB2,AKT3,TOB1,SIRPA	AKT1,AKT2,CHUK,CISH,ATF2,ELF1,ELK1,HMGA1,HRAS,IL2,IL2RA,IL2RG,JAK1,JAK3,SMAD3,SMAD4,MYC,NFATC2,NFKB1,NFKB2,NFKBIA,NFKBIB,NFKBIE,PIK3CA,PIK3CB,PIK3CD,PIK3R1,PIK3R2,PPP3CA,PPP3CB,MAPK1,MAP2K1,MAP2K2,PTPN6,PTPN11,RAF1,REL,RELA,RELB,SHC1,SOS1,SOS2,STAT5A,STAT5B,SYK,FOSL1,GAB2,AKT3,TOB1	AKT1,AKT2,CHUK,CISH,ATF2,ELF1,ELK1,FOSB,FOSL2,GRB2,HMGA1,HRAS,IKBKB,IL2,IL2RA,IL2RB,IL2RG,JAK1,JAK3,LCK,SMAD3,SMAD4,NFATC2,NFKB1,NFKB2,NFKBIB,NFKBIE,PDPK1,PIK3CA,PIK3CB,PIK3CD,PPP3CA,PPP3CB,PPP3CC,MAPK1,MAPK3,MAP2K1,MAP2K2,PTPN6,PTPN11,RAF1,RELA,RELB,SHC1,SOS1,SOS2,STAT5A,STAT5B,SYK,FOSL1,SOCS3,GAB2,AKT3,SIRPA	AKT1,AKT2,CHUK,CISH,ATF2,ELF1,ELK1,FOSB,FOSL2,GRB2,HMGA1,HRAS,IKBKB,IL2,IL2RA,IL2RB,IL2RG,JAK1,JAK3,LCK,SMAD3,SMAD4,NFATC2,NFKB1,NFKB2,NFKBIB,NFKBIE,PDPK1,PIK3CA,PIK3CB,PIK3CD,PPP3CA,PPP3CB,PPP3CC,MAPK1,MAPK3,MAP2K1,MAP2K2,PTPN6,PTPN11,RAF1,RELA,RELB,SHC1,SOS1,SOS2,STAT5A,STAT5B,SYK,FOSL1,SOCS3,GAB2,AKT3,SIRPA	[24, 41, 359, 4934]	[7, 58, 63, 5230]	[16, 49, 616, 4677]	[11, 54, 189, 5104]	[11, 54, 188, 5105]
Immune response_MIF in innate immunity response	2	2	5.97768e-07	1.44906e-05	0.00777777	0.00428299	0.0041787	CEBPB,MAPK14,IL1B,IL8,IRAK1,JUN,NFKB1,NFKBIA,NFKBIB,NFKBIE,NOS2,PTGS2,RELA,TNF	IL1B,IL8,NFKB1,NFKBIA,NFKBIE,TLR4	CD14,MAPK14,IKBKB,IL1B,IL8,JUN,PTGS2,SPI1,MAP3K7,TLR4,LY96	IL1B,IL6,IL8,JUN,NFKBIA,PTGS2	IL1B,IL6,IL8,JUN,NFKBIA,PTGS2	CD14,CHUK,EP300,IFNG,IKBKB,IL6,IRAK2,LBP,MAP3K1,MIF,MYD88,MAPK8,MAPK11,MAPK9,MAPK10,MAPK13,MAPK12,MAP2K4,SPI1,MAP3K7,TLR4,TP53,TRAF6,TAB1,TAB2,LY96,IRAK4,ECSIT	CD14,CEBPB,CHUK,MAPK14,EP300,IFNG,IKBKB,IL6,IRAK1,IRAK2,JUN,LBP,MAP3K1,MIF,MYD88,NFKBIB,NOS2,MAPK8,MAPK11,MAPK9,MAPK10,MAPK13,PTGS2,RELA,MAPK12,MAP2K4,SPI1,MAP3K7,TNF,TP53,TRAF6,TAB1,TAB2,LY96,IRAK4,ECSIT	CEBPB,CHUK,EP300,IFNG,IL6,IRAK1,IRAK2,LBP,MAP3K1,MIF,MYD88,NFKB1,NFKBIA,NFKBIB,NFKBIE,NOS2,MAPK8,MAPK11,MAPK9,MAPK10,MAPK13,RELA,MAPK12,MAP2K4,TNF,TP53,TRAF6,TAB1,TAB2,IRAK4,ECSIT	CD14,CEBPB,CHUK,MAPK14,EP300,IFNG,IKBKB,IRAK1,IRAK2,LBP,MAP3K1,MIF,MYD88,NFKB1,NFKBIB,NFKBIE,NOS2,MAPK8,MAPK11,MAPK9,MAPK10,MAPK13,RELA,MAPK12,MAP2K4,SPI1,MAP3K7,TLR4,TNF,TP53,TRAF6,TAB1,TAB2,LY96,IRAK4,ECSIT	CD14,CEBPB,CHUK,MAPK14,EP300,IFNG,IKBKB,IRAK1,IRAK2,LBP,MAP3K1,MIF,MYD88,NFKB1,NFKBIB,NFKBIE,NOS2,MAPK8,MAPK11,MAPK9,MAPK10,MAPK13,RELA,MAPK12,MAP2K4,SPI1,MAP3K7,TLR4,TNF,TP53,TRAF6,TAB1,TAB2,LY96,IRAK4,ECSIT	[14, 28, 369, 4947]	[6, 36, 64, 5252]	[11, 31, 621, 4695]	[6, 36, 194, 5122]	[6, 36, 193, 5123]
Immune response_Oncostatin M signaling via MAPK in human cells	2	2	0.000238263	0.00265878	0.000440618	0.00606211	0.00591727	CEBPB,ATF2,MAPK14,FOS,FOSL2,HRAS,JUN,JUNB,JUND,MAP2K3,CCL2	JUNB,CCL2,STAT1,FOSL1	MAPK14,EGR1,FOS,FOSB,FOSL2,GRB2,JUN,JUNB,JUND,LDLR,MAPK3,MAP2K3,STAT1,TIMP1	EGR1,FOS,JUN,JUNB,JUND,LDLR	EGR1,FOS,JUN,JUNB,JUND,LDLR	EGR1,FOSB,GRB2,IL6ST,JAK1,LDLR,LIFR,MAP3K1,MMP1,MMP3,MMP13,OSM,PPARG,MAPK1,MAPK3,MAPK8,MAPK11,MAPK9,MAPK10,MAPK13,MAP2K1,MAP2K2,PTPN11,RAC1,RAF1,MAPK12,MAP2K4,SHC1,SOS1,SOS2,STAT1,TIMP1,FOSL1,OSMR	CEBPB,ATF2,MAPK14,EGR1,FOS,FOSB,FOSL2,GRB2,HRAS,IL6ST,JAK1,JUN,JUND,LDLR,LIFR,MAP3K1,MMP1,MMP3,MMP13,OSM,PPARG,MAPK1,MAPK3,MAPK8,MAPK11,MAPK9,MAPK10,MAPK13,MAP2K1,MAP2K2,MAP2K3,PTPN11,RAC1,RAF1,MAPK12,MAP2K4,SHC1,SOS1,SOS2,TIMP1,OSMR	CEBPB,ATF2,HRAS,IL6ST,JAK1,LIFR,MAP3K1,MMP1,MMP3,MMP13,OSM,PPARG,MAPK1,MAPK8,MAPK11,MAPK9,MAPK10,MAPK13,MAP2K1,MAP2K2,PTPN11,RAC1,RAF1,MAPK12,CCL2,MAP2K4,SHC1,SOS1,SOS2,FOSL1,OSMR	CEBPB,ATF2,MAPK14,FOSB,FOSL2,GRB2,HRAS,IL6ST,JAK1,LIFR,MAP3K1,MMP1,MMP3,MMP13,OSM,PPARG,MAPK1,MAPK3,MAPK8,MAPK11,MAPK9,MAPK10,MAPK13,MAP2K1,MAP2K2,MAP2K3,PTPN11,RAC1,RAF1,MAPK12,CCL2,MAP2K4,SHC1,SOS1,SOS2,STAT1,TIMP1,FOSL1,OSMR	CEBPB,ATF2,MAPK14,FOSB,FOSL2,GRB2,HRAS,IL6ST,JAK1,LIFR,MAP3K1,MMP1,MMP3,MMP13,OSM,PPARG,MAPK1,MAPK3,MAPK8,MAPK11,MAPK9,MAPK10,MAPK13,MAP2K1,MAP2K2,MAP2K3,PTPN11,RAC1,RAF1,MAPK12,CCL2,MAP2K4,SHC1,SOS1,SOS2,STAT1,TIMP1,FOSL1,OSMR	[11, 34, 372, 4941]	[4, 41, 66, 5247]	[14, 31, 618, 4695]	[6, 39, 194, 5119]	[6, 39, 193, 5120]
Immune response_Oncostatin M signaling via MAPK in mouse cells	2	2	0.000192116	0.0024463	0.000339651	0.00541837	0.00528809	CEBPB,ATF2,MAPK14,FOS,FOSL2,HRAS,JUN,JUNB,JUND,MAP2K3,CCL2	JUNB,CCL2,STAT1,FOSL1	MAPK14,EGR1,FOS,FOSB,FOSL2,GRB2,JUN,JUNB,JUND,LDLR,MAPK3,MAP2K3,STAT1,TIMP1	EGR1,FOS,JUN,JUNB,JUND,LDLR	EGR1,FOS,JUN,JUNB,JUND,LDLR	EGR1,FOSB,GRB2,IL6ST,JAK1,LDLR,MAP3K1,MMP1,MMP3,MMP13,OSM,PPARG,MAPK1,MAPK3,MAPK8,MAPK11,MAPK9,MAPK10,MAPK13,MAP2K1,MAP2K2,PTPN11,RAC1,RAF1,MAPK12,MAP2K4,SHC1,SOS1,SOS2,STAT1,TIMP1,FOSL1,OSMR	CEBPB,ATF2,MAPK14,EGR1,FOS,FOSB,FOSL2,GRB2,HRAS,IL6ST,JAK1,JUN,JUND,LDLR,MAP3K1,MMP1,MMP3,MMP13,OSM,PPARG,MAPK1,MAPK3,MAPK8,MAPK11,MAPK9,MAPK10,MAPK13,MAP2K1,MAP2K2,MAP2K3,PTPN11,RAC1,RAF1,MAPK12,MAP2K4,SHC1,SOS1,SOS2,TIMP1,OSMR	CEBPB,ATF2,HRAS,IL6ST,JAK1,MAP3K1,MMP1,MMP3,MMP13,OSM,PPARG,MAPK1,MAPK8,MAPK11,MAPK9,MAPK10,MAPK13,MAP2K1,MAP2K2,PTPN11,RAC1,RAF1,MAPK12,CCL2,MAP2K4,SHC1,SOS1,SOS2,FOSL1,OSMR	CEBPB,ATF2,MAPK14,FOSB,FOSL2,GRB2,HRAS,IL6ST,JAK1,MAP3K1,MMP1,MMP3,MMP13,OSM,PPARG,MAPK1,MAPK3,MAPK8,MAPK11,MAPK9,MAPK10,MAPK13,MAP2K1,MAP2K2,MAP2K3,PTPN11,RAC1,RAF1,MAPK12,CCL2,MAP2K4,SHC1,SOS1,SOS2,STAT1,TIMP1,FOSL1,OSMR	CEBPB,ATF2,MAPK14,FOSB,FOSL2,GRB2,HRAS,IL6ST,JAK1,MAP3K1,MMP1,MMP3,MMP13,OSM,PPARG,MAPK1,MAPK3,MAPK8,MAPK11,MAPK9,MAPK10,MAPK13,MAP2K1,MAP2K2,MAP2K3,PTPN11,RAC1,RAF1,MAPK12,CCL2,MAP2K4,SHC1,SOS1,SOS2,STAT1,TIMP1,FOSL1,OSMR	[11, 33, 372, 4942]	[4, 40, 66, 5248]	[14, 30, 618, 4696]	[6, 38, 194, 5120]	[6, 38, 193, 5121]
Immune response_TLR signaling pathways	2	2	3.6653e-06	1.40444e-07	0.00090942	0.000341632	0.000330192	IL8,IRAK1,JUN,NFKB1,NFKB2,NFKBIA,NFKBIB,NFKBIE,MAP2K3,REL,RELA,RELB,CCL20,MAP3K14	IL8,IL11,NFKB1,NFKB2,NFKBIA,NFKBIE,RELB,TLR4	CD14,IKBKB,IL8,IL11,CXCL10,JUN,MAP2K3,MAP3K7,TLR1,TLR2,TLR4,IRAK3,LY96,TLR8	FN1,IL6,IL8,JUN,NFKBIA,REL,CCL20,TIRAP	FN1,IL6,IL8,JUN,NFKBIA,REL,CCL20,TIRAP	CD14,CHUK,FN1,IFNB1,IKBKB,IL4,IL6,IL11,CXCL10,IRAK2,LBP,MYD88,MAPK11,CCL11,CXCL11,MAP3K7,TLR1,TLR2,TLR4,TLR5,TRAF6,BECN1,TLR6,TAB1,IRAK3,TAB2,LY96,IRAK4,TLR7,TLR8,TLR9,TOLLIP,TIRAP,SFTPA1	CD14,CHUK,FN1,IFNB1,IKBKB,IL4,IL6,CXCL10,IRAK1,IRAK2,JUN,LBP,MYD88,NFKBIB,MAPK11,MAP2K3,REL,RELA,CCL11,CCL20,CXCL11,MAP3K7,TLR1,TLR2,TLR5,TRAF6,BECN1,MAP3K14,TLR6,TAB1,IRAK3,TAB2,LY96,IRAK4,TLR7,TLR8,TLR9,TOLLIP,TIRAP,SFTPA1	CHUK,FN1,IFNB1,IL4,IL6,IRAK1,IRAK2,LBP,MYD88,NFKB1,NFKB2,NFKBIA,NFKBIB,NFKBIE,MAPK11,REL,RELA,RELB,CCL11,CCL20,CXCL11,TLR5,TRAF6,BECN1,MAP3K14,TLR6,TAB1,TAB2,IRAK4,TLR7,TLR9,TOLLIP,TIRAP,SFTPA1	CD14,CHUK,IFNB1,IKBKB,IL4,IL11,CXCL10,IRAK1,IRAK2,LBP,MYD88,NFKB1,NFKB2,NFKBIB,NFKBIE,MAPK11,MAP2K3,RELA,RELB,CCL11,CXCL11,MAP3K7,TLR1,TLR2,TLR4,TLR5,TRAF6,BECN1,MAP3K14,TLR6,TAB1,IRAK3,TAB2,LY96,IRAK4,TLR7,TLR8,TLR9,TOLLIP,SFTPA1	CD14,CHUK,IFNB1,IKBKB,IL4,IL11,CXCL10,IRAK1,IRAK2,LBP,MYD88,NFKB1,NFKB2,NFKBIB,NFKBIE,MAPK11,MAP2K3,RELA,RELB,CCL11,CXCL11,MAP3K7,TLR1,TLR2,TLR4,TLR5,TRAF6,BECN1,MAP3K14,TLR6,TAB1,IRAK3,TAB2,LY96,IRAK4,TLR7,TLR8,TLR9,TOLLIP,SFTPA1	[14, 34, 369, 4941]	[8, 40, 62, 5248]	[14, 34, 618, 4692]	[8, 40, 192, 5118]	[8, 40, 191, 5119]
Immune response_TREM1 signaling pathway	2	2	3.49773e-07	1.82723e-05	0.0073752	3.71457e-06	3.52463e-06	AKT1,AKT2,BAD,CSF2,FOS,HRAS,IL1B,IL8,JUN,NFKB1,NFKBIA,NFKBIB,NFKBIE,PPP3CB,RELA,CCL2,SYK,TNF	IL1B,IL8,NFKB1,NFKBIA,NFKBIE,CCL2,TLR4	FOS,GRB2,IKBKB,IL1B,IL8,ITPR1,ITPR3,JUN,PDPK1,PLCG1,PPP3CC,MAPK3,TLR2,TLR4,TREM1	FOS,IL1B,IL6,IL8,ITPR2,JUN,NFKBIA,PIK3R1,PIK3R2,RPS27A,UBB,BCL10	FOS,IL1B,IL6,IL8,ITPR2,JUN,NFKBIA,PIK3R1,PIK3R2,RPS27A,UBB,BCL10	BAX,CBL,CHUK,ELK1,GRB2,IKBKB,IL2,IL6,IL12B,ITPR1,ITPR2,ITPR3,NFATC2,PDPK1,PIK3CA,PIK3CB,PIK3CD,PIK3R1,PIK3R2,PLCG1,PLCG2,PPP3CA,PPP3CC,MAPK1,MAPK3,MAP2K1,MAP2K2,RAF1,RPS6KA1,RPS27A,CCL3,SOS1,TLR2,TLR4,TYROBP,UBA52,UBB,UBC,UBE2N,LAT2,PIK3R3,IKBKG,BCL10,AKT3,MALT1,TREM1,CARD9	AKT1,AKT2,BAD,BAX,CBL,CHUK,CSF2,ELK1,FOS,GRB2,HRAS,IKBKB,IL2,IL6,IL12B,ITPR1,ITPR2,ITPR3,JUN,NFATC2,NFKBIB,PDPK1,PIK3CA,PIK3CB,PIK3CD,PIK3R1,PIK3R2,PLCG1,PLCG2,PPP3CA,PPP3CB,PPP3CC,MAPK1,MAPK3,MAP2K1,MAP2K2,RAF1,RELA,RPS6KA1,RPS27A,CCL3,SOS1,SYK,TLR2,TNF,TYROBP,UBA52,UBB,UBC,UBE2N,LAT2,PIK3R3,IKBKG,BCL10,AKT3,MALT1,TREM1,CARD9	AKT1,AKT2,BAD,BAX,CBL,CHUK,CSF2,ELK1,HRAS,IL2,IL6,IL12B,ITPR2,NFATC2,NFKB1,NFKBIA,NFKBIB,NFKBIE,PIK3CA,PIK3CB,PIK3CD,PIK3R1,PIK3R2,PLCG2,PPP3CA,PPP3CB,MAPK1,MAP2K1,MAP2K2,RAF1,RELA,RPS6KA1,RPS27A,CCL2,CCL3,SOS1,SYK,TNF,TYROBP,UBA52,UBB,UBC,UBE2N,LAT2,PIK3R3,IKBKG,BCL10,AKT3,MALT1,CARD9	AKT1,AKT2,BAD,BAX,CBL,CHUK,CSF2,ELK1,GRB2,HRAS,IKBKB,IL2,IL12B,ITPR1,ITPR3,NFATC2,NFKB1,NFKBIB,NFKBIE,PDPK1,PIK3CA,PIK3CB,PIK3CD,PLCG1,PLCG2,PPP3CA,PPP3CB,PPP3CC,MAPK1,MAPK3,MAP2K1,MAP2K2,RAF1,RELA,RPS6KA1,CCL2,CCL3,SOS1,SYK,TLR2,TLR4,TNF,TYROBP,UBA52,UBC,UBE2N,LAT2,PIK3R3,IKBKG,AKT3,MALT1,TREM1,CARD9	AKT1,AKT2,BAD,BAX,CBL,CHUK,CSF2,ELK1,GRB2,HRAS,IKBKB,IL2,IL12B,ITPR1,ITPR3,NFATC2,NFKB1,NFKBIB,NFKBIE,PDPK1,PIK3CA,PIK3CB,PIK3CD,PLCG1,PLCG2,PPP3CA,PPP3CB,PPP3CC,MAPK1,MAPK3,MAP2K1,MAP2K2,RAF1,RELA,RPS6KA1,CCL2,CCL3,SOS1,SYK,TLR2,TLR4,TNF,TYROBP,UBA52,UBC,UBE2N,LAT2,PIK3R3,IKBKG,AKT3,MALT1,TREM1,CARD9	[18, 47, 365, 4928]	[7, 58, 63, 5230]	[15, 50, 617, 4676]	[12, 53, 188, 5105]	[12, 53, 187, 5106]
Mucin expression in CF via TLRs, EGFR signaling pathways	2	2	3.02452e-10	1.06747e-05	0.00857291	0.00157852	0.00152868	ATF2,MAPK14,FOS,FOSL2,HRAS,IRAK1,JUN,JUNB,JUND,NFKB1,NFKB2,NFKBIA,NFKBIB,NFKBIE,PRKCD,MAP2K3,REL,RELA,RELB,MAP3K14,MUC5B	JUNB,NFKB1,NFKB2,NFKBIA,NFKBIE,RELB,FOSL1	MAPK14,FOS,FOSB,FOSL2,GRB2,IKBKB,JUN,JUNB,JUND,MAPK3,MAP2K3,MAP2K7,MAP3K7,TLR2	FOS,IL6,JUN,JUNB,JUND,NFKBIA,REL,TIRAP	FOS,IL6,JUN,JUNB,JUND,NFKBIA,REL,TIRAP	CFTR,CHUK,EGFR,FOSB,GRB2,IKBKB,IL6,IRAK2,MAP3K1,MUC2,MUC5AC,MYD88,MAPK1,MAPK3,MAPK8,MAPK9,MAPK10,MAP2K1,MAP2K2,MAP2K6,MAP2K7,RAF1,RPS6KA1,MAP2K4,SHC1,SOS1,SOS2,SP1,SRC,MAP3K7,TGFA,TLR2,TLR5,TRAF6,FOSL1,TAB1,TAB2,IRAK4,TIRAP	CFTR,CHUK,ATF2,MAPK14,EGFR,FOS,FOSB,FOSL2,GRB2,HRAS,IKBKB,IL6,IRAK1,IRAK2,JUN,JUND,MAP3K1,MUC2,MUC5AC,MYD88,NFKBIB,PRKCD,MAPK1,MAPK3,MAPK8,MAPK9,MAPK10,MAP2K1,MAP2K2,MAP2K3,MAP2K6,MAP2K7,RAF1,REL,RELA,RPS6KA1,MAP2K4,SHC1,SOS1,SOS2,SP1,SRC,MAP3K7,TGFA,TLR2,TLR5,TRAF6,MAP3K14,TAB1,TAB2,IRAK4,TIRAP,MUC5B	CFTR,CHUK,ATF2,EGFR,HRAS,IL6,IRAK1,IRAK2,MAP3K1,MUC2,MUC5AC,MYD88,NFKB1,NFKB2,NFKBIA,NFKBIB,NFKBIE,PRKCD,MAPK1,MAPK8,MAPK9,MAPK10,MAP2K1,MAP2K2,MAP2K6,RAF1,REL,RELA,RELB,RPS6KA1,MAP2K4,SHC1,SOS1,SOS2,SP1,SRC,TGFA,TLR5,TRAF6,FOSL1,MAP3K14,TAB1,TAB2,IRAK4,TIRAP,MUC5B	CFTR,CHUK,ATF2,MAPK14,EGFR,FOSB,FOSL2,GRB2,HRAS,IKBKB,IRAK1,IRAK2,MAP3K1,MUC2,MUC5AC,MYD88,NFKB1,NFKB2,NFKBIB,NFKBIE,PRKCD,MAPK1,MAPK3,MAPK8,MAPK9,MAPK10,MAP2K1,MAP2K2,MAP2K3,MAP2K6,MAP2K7,RAF1,RELA,RELB,RPS6KA1,MAP2K4,SHC1,SOS1,SOS2,SP1,SRC,MAP3K7,TGFA,TLR2,TLR5,TRAF6,FOSL1,MAP3K14,TAB1,TAB2,IRAK4,MUC5B	CFTR,CHUK,ATF2,MAPK14,EGFR,FOSB,FOSL2,GRB2,HRAS,IKBKB,IRAK1,IRAK2,MAP3K1,MUC2,MUC5AC,MYD88,NFKB1,NFKB2,NFKBIB,NFKBIE,PRKCD,MAPK1,MAPK3,MAPK8,MAPK9,MAPK10,MAP2K1,MAP2K2,MAP2K3,MAP2K6,MAP2K7,RAF1,RELA,RELB,RPS6KA1,MAP2K4,SHC1,SOS1,SOS2,SP1,SRC,MAP3K7,TGFA,TLR2,TLR5,TRAF6,FOSL1,MAP3K14,TAB1,TAB2,IRAK4,MUC5B	[21, 39, 362, 4936]	[7, 53, 63, 5235]	[14, 46, 618, 4680]	[8, 52, 192, 5106]	[8, 52, 191, 5107]
Apoptosis and survival_Endoplasmic reticulum stress response pathway	2	1.66667	2.29077e-07	0.00626848	0.127841	0.00492903	0.00479578	BID,CAPN2,MAPK14,EIF2S1,FOS,JUN,MAP3K5,NFKB1,NFKBIA,NFKBIB,NFKBIE,PPP1CA,MAP2K3,RELA,SOD2,TRAF2,PPP1R15A	NFKB1,NFKBIA,NFKBIE,SOD2	BID,MAPK14,FOS,IKBKB,ITPR1,JUN,MAP2K3,DNAJC3,SOD2,PPP1R15A	DDIT3,ERN1,FOS,JUN,NFKBIA,HERPUD1,PPP1R15A	DDIT3,ERN1,FOS,JUN,NFKBIA,HERPUD1,PPP1R15A	APAF1,ATF4,BAK1,BAX,BCL2,CAPN1,CASP7,CASP9,CHUK,DDIT3,ERN1,HSPA5,IKBKB,ITPR1,NFYA,NFYB,NFYC,PPP1CB,PPP1CC,MAPK8,MAPK9,MAPK10,DNAJC3,MAP2K4,HSP90B1,XBP1,MBTPS1,EIF2AK3,EDEM1,HERPUD1,BCL2L11,PDIA6,ATF6,DERL2,TAOK3,MBTPS2,CYCS,DERL1,DERL3,CASP12	APAF1,ATF4,BAK1,BAX,BCL2,BID,CAPN1,CAPN2,CASP7,CASP9,CHUK,MAPK14,DDIT3,EIF2S1,ERN1,FOS,HSPA5,IKBKB,ITPR1,JUN,MAP3K5,NFKBIB,NFYA,NFYB,NFYC,PPP1CA,PPP1CB,PPP1CC,MAPK8,MAPK9,MAPK10,MAP2K3,DNAJC3,RELA,MAP2K4,HSP90B1,TRAF2,XBP1,MBTPS1,EIF2AK3,EDEM1,HERPUD1,BCL2L11,PDIA6,ATF6,PPP1R15A,DERL2,TAOK3,MBTPS2,CYCS,DERL1,DERL3,CASP12	APAF1,ATF4,BAK1,BAX,BCL2,CAPN1,CAPN2,CASP7,CASP9,CHUK,DDIT3,EIF2S1,ERN1,HSPA5,MAP3K5,NFKB1,NFKBIA,NFKBIB,NFKBIE,NFYA,NFYB,NFYC,PPP1CA,PPP1CB,PPP1CC,MAPK8,MAPK9,MAPK10,RELA,MAP2K4,HSP90B1,TRAF2,XBP1,MBTPS1,EIF2AK3,EDEM1,HERPUD1,BCL2L11,PDIA6,ATF6,DERL2,TAOK3,MBTPS2,CYCS,DERL1,DERL3,CASP12	APAF1,ATF4,BAK1,BAX,BCL2,BID,CAPN1,CAPN2,CASP7,CASP9,CHUK,MAPK14,EIF2S1,HSPA5,IKBKB,ITPR1,MAP3K5,NFKB1,NFKBIB,NFKBIE,NFYA,NFYB,NFYC,PPP1CA,PPP1CB,PPP1CC,MAPK8,MAPK9,MAPK10,MAP2K3,DNAJC3,RELA,MAP2K4,SOD2,HSP90B1,TRAF2,XBP1,MBTPS1,EIF2AK3,EDEM1,BCL2L11,PDIA6,ATF6,DERL2,TAOK3,MBTPS2,CYCS,DERL1,DERL3,CASP12	APAF1,ATF4,BAK1,BAX,BCL2,BID,CAPN1,CAPN2,CASP7,CASP9,CHUK,MAPK14,EIF2S1,HSPA5,IKBKB,ITPR1,MAP3K5,NFKB1,NFKBIB,NFKBIE,NFYA,NFYB,NFYC,PPP1CA,PPP1CB,PPP1CC,MAPK8,MAPK9,MAPK10,MAP2K3,DNAJC3,RELA,MAP2K4,SOD2,HSP90B1,TRAF2,XBP1,MBTPS1,EIF2AK3,EDEM1,BCL2L11,PDIA6,ATF6,DERL2,TAOK3,MBTPS2,CYCS,DERL1,DERL3,CASP12	[17, 40, 366, 4935]	[4, 53, 66, 5235]	[10, 47, 622, 4679]	[7, 50, 193, 5108]	[7, 50, 192, 5109]
Cell adhesion_Chemokines and adhesion	2	1.66667	3.45075e-05	0.00398967	0.0415167	0.000203965	0.000192445	ACTB,ACTN1,AKT1,AKT2,CXCL1,CXCL3,HRAS,IL8,JUN,LIMK1,NFKB1,NFKB2,SERPINE1,PAK1,PLAU,PLAUR,PTK2,RAP1GAP,REL,RELA,RELB,CCL2,CXCL5,VCL,VEGFA,VTN	IL8,NFKB1,NFKB2,SERPINE2,PLAU,RELB,CCL2	ACTB,CCR1,COL1A1,FLNA,FLOT2,GNAI2,GNAI3,GNB2,GNG10,GRB2,CXCL1,IL8,CXCR2,ILK,JUN,LIMK2,PAK1,PLAUR,MAPK3,TCF3,TCF7,TLN1,TRIO,VEGFA,ZYX,LEF1	CD44,COL1A1,FN1,CXCL1,CXCL3,IL8,JUN,MYC,SERPINE1,PIK3R1,PIK3R2,PLAUR,REL,THBS1,VEGFA,LEF1	CD44,COL1A1,FN1,CXCL1,CXCL3,IL8,JUN,MYC,SERPINE1,PIK3R1,PIK3R2,PLAUR,REL,THBS1,VEGFA,LEF1	ACTA1,ACTA2,ACTC1,ACTG1,ACTG2,ACTN4,ACTN2,ACTN3,RHOA,BRAF,CAV1,CAV2,CD44,CD47,CDC42,CFL1,CFL2,CCR1,COL1A1,COL1A2,COL4A1,COL4A2,COL4A3,COL4A4,COL4A5,COL4A6,CRK,CTNNB1,DBN1,DOCK1,FLNA,FLOT2,FN1,GNAI1,GNAI2,GNAI3,GNAO1,GNAZ,GNB1,GNB2,GNB3,GNG3,GNG4,GNG5,GNG7,GNG10,GNG11,GNGT1,GNGT2,GRB2,GSK3B,CXCR1,CXCR2,ILK,ITGA6,ITGA3,ITGAV,ITGB1,ITGB4,KDR,LAMA4,LAMB1,LAMC1,LIMK2,MMP1,MMP2,MMP13,MSN,MYC,SERPINE2,P…	ACTA1,ACTA2,ACTB,ACTC1,ACTG1,ACTG2,ACTN4,ACTN1,ACTN2,ACTN3,AKT1,AKT2,RHOA,BRAF,CAV1,CAV2,CD44,CD47,CDC42,CFL1,CFL2,CCR1,COL1A1,COL1A2,COL4A1,COL4A2,COL4A3,COL4A4,COL4A5,COL4A6,CRK,CTNNB1,DBN1,DOCK1,FLNA,FLOT2,FN1,GNAI1,GNAI2,GNAI3,GNAO1,GNAZ,GNB1,GNB2,GNB3,GNG3,GNG4,GNG5,GNG7,GNG10,GNG11,GNGT1,GNGT2,GRB2,CXCL1,CXCL3,GSK3B,HRAS,CXCR1,CXCR2,ILK,ITGA6,ITGA3,ITGAV,ITGB1,ITGB4,JUN,KDR,LAMA4,LAMB1,LAMC…	ACTA1,ACTA2,ACTC1,ACTG1,ACTG2,ACTN4,ACTN1,ACTN2,ACTN3,AKT1,AKT2,RHOA,BRAF,CAV1,CAV2,CD44,CD47,CDC42,CFL1,CFL2,COL1A2,COL4A1,COL4A2,COL4A3,COL4A4,COL4A5,COL4A6,CRK,CTNNB1,DBN1,DOCK1,FN1,GNAI1,GNAO1,GNAZ,GNB1,GNB3,GNG3,GNG4,GNG5,GNG7,GNG11,GNGT1,GNGT2,CXCL3,GSK3B,HRAS,CXCR1,ITGA6,ITGA3,ITGAV,ITGB1,ITGB4,KDR,LAMA4,LAMB1,LAMC1,LIMK1,MMP1,MMP2,MMP13,MSN,MYC,NFKB1,NFKB2,SERPINE1,SERPINE2,PIK3CA,PIK3CB,…	ACTA1,ACTA2,ACTB,ACTC1,ACTG1,ACTG2,ACTN4,ACTN1,ACTN2,ACTN3,AKT1,AKT2,RHOA,BRAF,CAV1,CAV2,CD47,CDC42,CFL1,CFL2,CCR1,COL1A2,COL4A1,COL4A2,COL4A3,COL4A4,COL4A5,COL4A6,CRK,CTNNB1,DBN1,DOCK1,FLNA,FLOT2,GNAI1,GNAI2,GNAI3,GNAO1,GNAZ,GNB1,GNB2,GNB3,GNG3,GNG4,GNG5,GNG7,GNG10,GNG11,GNGT1,GNGT2,GRB2,GSK3B,HRAS,CXCR1,CXCR2,ILK,ITGA6,ITGA3,ITGAV,ITGB1,ITGB4,KDR,LAMA4,LAMB1,LAMC1,LIMK1,LIMK2,MMP1,MMP2,MMP13,MS…	ACTA1,ACTA2,ACTB,ACTC1,ACTG1,ACTG2,ACTN4,ACTN1,ACTN2,ACTN3,AKT1,AKT2,RHOA,BRAF,CAV1,CAV2,CD47,CDC42,CFL1,CFL2,CCR1,COL1A2,COL4A1,COL4A2,COL4A3,COL4A4,COL4A5,COL4A6,CRK,CTNNB1,DBN1,DOCK1,FLNA,FLOT2,GNAI1,GNAI2,GNAI3,GNAO1,GNAZ,GNB1,GNB2,GNB3,GNG3,GNG4,GNG5,GNG7,GNG10,GNG11,GNGT1,GNGT2,GRB2,GSK3B,HRAS,CXCR1,CXCR2,ILK,ITGA6,ITGA3,ITGAV,ITGB1,ITGB4,KDR,LAMA4,LAMB1,LAMC1,LIMK1,LIMK2,MMP1,MMP2,MMP13,MS…	[26, 130, 357, 4845]	[7, 149, 63, 5139]	[26, 130, 606, 4596]	[16, 140, 184, 5018]	[16, 140, 183, 5019]
Cytokine production by Th17 cells in CF	2	1.66667	1.17757e-07	5.68414e-08	0.0597175	0.000933438	0.000906162	CSF2,CSF3,CXCL1,CXCL3,ICAM1,IL8,NFKB1,NFKB2,NFKBIA,NFKBIB,NFKBIE,REL,RELA,RELB,CXCL5	ICAM1,IL8,NFKB1,NFKB2,NFKBIA,NFKBIE,RELB,TLR4	CD14,CXCL1,ICAM1,IKBKB,IL8,MAP3K7,TLR4,LY96,IL23A	CXCL1,CXCL3,IL6,IL6R,IL8,NFKBIA,REL	CXCL1,CXCL3,IL6,IL6R,IL8,NFKBIA,REL	CD14,CFTR,CHUK,IKBKB,IL6,IL6R,IL6ST,IL12B,IL12RB1,IL17A,JAK1,JAK2,LBP,MYD88,RORC,CXCL6,STAT3,MAP3K7,TLR4,TRAF6,IKBKG,TRAF3IP2,LY96,IL17RA,IL23A,IL17RC,IL17F,IL23R	CD14,CFTR,CHUK,CSF2,CSF3,CXCL1,CXCL3,IKBKB,IL6,IL6R,IL6ST,IL12B,IL12RB1,IL17A,JAK1,JAK2,LBP,MYD88,NFKBIB,REL,RELA,RORC,CXCL6,CXCL5,STAT3,MAP3K7,TRAF6,IKBKG,TRAF3IP2,LY96,IL17RA,IL23A,IL17RC,IL17F,IL23R	CFTR,CHUK,CSF2,CSF3,CXCL3,IL6,IL6R,IL6ST,IL12B,IL12RB1,IL17A,JAK1,JAK2,LBP,MYD88,NFKB1,NFKB2,NFKBIA,NFKBIB,NFKBIE,REL,RELA,RELB,RORC,CXCL6,CXCL5,STAT3,TRAF6,IKBKG,TRAF3IP2,IL17RA,IL17RC,IL17F,IL23R	CD14,CFTR,CHUK,CSF2,CSF3,ICAM1,IKBKB,IL6ST,IL12B,IL12RB1,IL17A,JAK1,JAK2,LBP,MYD88,NFKB1,NFKB2,NFKBIB,NFKBIE,RELA,RELB,RORC,CXCL6,CXCL5,STAT3,MAP3K7,TLR4,TRAF6,IKBKG,TRAF3IP2,LY96,IL17RA,IL23A,IL17RC,IL17F,IL23R	CD14,CFTR,CHUK,CSF2,CSF3,ICAM1,IKBKB,IL6ST,IL12B,IL12RB1,IL17A,JAK1,JAK2,LBP,MYD88,NFKB1,NFKB2,NFKBIB,NFKBIE,RELA,RELB,RORC,CXCL6,CXCL5,STAT3,MAP3K7,TLR4,TRAF6,IKBKG,TRAF3IP2,LY96,IL17RA,IL23A,IL17RC,IL17F,IL23R	[15, 28, 368, 4947]	[8, 35, 62, 5253]	[9, 34, 623, 4692]	[7, 36, 193, 5122]	[7, 36, 192, 5123]
Cytokine production by Th17 cells in CF (Mouse model)	2	1.66667	9.44928e-08	5.20869e-06	0.0473834	0.00362772	0.00352796	CSF2,CSF3,CXCL1,CXCL3,IL8,SMAD3,NFKB1,NFKB2,NFKBIA,NFKBIB,NFKBIE,REL,RELA,RELB,CXCL5,TGFB1,TGFBR2	IL8,NFKB1,NFKB2,NFKBIA,NFKBIE,RELB,TLR4	CD14,CXCL1,IKBKB,IL8,IRF4,MAP3K7,TGFB1,TLR4,LY96,IL21R,IL23A	CXCL1,CXCL3,IL6,IL6R,IL8,NFKBIA,REL	CXCL1,CXCL3,IL6,IL6R,IL8,NFKBIA,REL	CD14,CFTR,CHUK,IKBKB,IL2RG,IL6,IL6R,IL6ST,IL12B,IL12RB1,IL17A,IRF4,JAK2,JAK3,LBP,SMAD2,SMAD4,MYD88,RORC,CXCL6,STAT3,MAP3K7,TGFBR1,TLR4,TRAF6,IKBKG,ZFYVE9,TRAF3IP2,LY96,IL17RA,IL21R,FOXP3,IL23A,IL21,IL17RC,IL17F,IL23R	CD14,CFTR,CHUK,CSF2,CSF3,CXCL1,CXCL3,IKBKB,IL2RG,IL6,IL6R,IL6ST,IL12B,IL12RB1,IL17A,IRF4,JAK2,JAK3,LBP,SMAD2,SMAD3,SMAD4,MYD88,NFKBIB,REL,RELA,RORC,CXCL6,CXCL5,STAT3,MAP3K7,TGFB1,TGFBR1,TGFBR2,TRAF6,IKBKG,ZFYVE9,TRAF3IP2,LY96,IL17RA,IL21R,FOXP3,IL23A,IL21,IL17RC,IL17F,IL23R	CFTR,CHUK,CSF2,CSF3,CXCL3,IL2RG,IL6,IL6R,IL6ST,IL12B,IL12RB1,IL17A,JAK2,JAK3,LBP,SMAD2,SMAD3,SMAD4,MYD88,NFKB1,NFKB2,NFKBIA,NFKBIB,NFKBIE,REL,RELA,RELB,RORC,CXCL6,CXCL5,STAT3,TGFBR1,TGFBR2,TRAF6,IKBKG,ZFYVE9,TRAF3IP2,IL17RA,FOXP3,IL21,IL17RC,IL17F,IL23R	CD14,CFTR,CHUK,CSF2,CSF3,IKBKB,IL2RG,IL6ST,IL12B,IL12RB1,IL17A,IRF4,JAK2,JAK3,LBP,SMAD2,SMAD3,SMAD4,MYD88,NFKB1,NFKB2,NFKBIB,NFKBIE,RELA,RELB,RORC,CXCL6,CXCL5,STAT3,MAP3K7,TGFB1,TGFBR1,TGFBR2,TLR4,TRAF6,IKBKG,ZFYVE9,TRAF3IP2,LY96,IL17RA,IL21R,FOXP3,IL23A,IL21,IL17RC,IL17F,IL23R	CD14,CFTR,CHUK,CSF2,CSF3,IKBKB,IL2RG,IL6ST,IL12B,IL12RB1,IL17A,IRF4,JAK2,JAK3,LBP,SMAD2,SMAD3,SMAD4,MYD88,NFKB1,NFKB2,NFKBIB,NFKBIE,RELA,RELB,RORC,CXCL6,CXCL5,STAT3,MAP3K7,TGFB1,TGFBR1,TGFBR2,TLR4,TRAF6,IKBKG,ZFYVE9,TRAF3IP2,LY96,IL17RA,IL21R,FOXP3,IL23A,IL21,IL17RC,IL17F,IL23R	[17, 37, 366, 4938]	[7, 47, 63, 5241]	[11, 43, 621, 4683]	[7, 47, 193, 5111]	[7, 47, 192, 5112]
Development_EGFR signaling pathway	2	1.66667	1.4618e-06	3.28032e-05	0.0166899	9.69219e-06	9.20626e-06	AKT1,AKT2,AREG,DUSP1,EREG,FOS,HRAS,JUN,NFKB1,NFKB2,NFKBIA,NFKBIB,NFKBIE,PAK1,PTK2,REL,RELA,RELB	DUSP4,NFKB1,NFKB2,NFKBIA,NFKBIE,RELB,STAT1	ERBB2,EREG,FOS,GRB2,IKBKB,ILK,JUN,MMP9,PAK1,PDPK1,PLCG1,PRKCE,MAPK3,MAP2K7,STAT1	AREG,HBEGF,DUSP1,DUSP4,EREG,FOS,JUN,MYC,NFKBIA,PIK3R1,PIK3R2,REL	AREG,HBEGF,DUSP1,DUSP4,EREG,FOS,JUN,MYC,NFKBIA,PIK3R1,PIK3R2,REL	BTC,CBL,CHUK,HBEGF,DUSP4,EGF,EGFR,ELK1,ERBB2,GRB2,GSK3B,IKBKB,ILK,JAK1,JAK2,MAP3K10,MMP2,MMP9,MYC,NCK1,PDPK1,PIK3CA,PIK3CB,PIK3CD,PIK3R1,PIK3R2,PLCG1,PRKCA,PRKCB,PRKCE,PRKCG,PRKCQ,MAPK1,MAPK3,MAPK8,MAPK9,MAP2K1,MAP2K2,MAP2K7,RAC1,RAF1,RASA1,MAP2K4,SHC1,SOS1,SOS2,SRC,STAT1,STAT3,TGFA,DOK2,AKT3,AREGB	AKT1,AKT2,AREG,BTC,CBL,CHUK,HBEGF,DUSP1,EGF,EGFR,ELK1,ERBB2,EREG,FOS,GRB2,GSK3B,HRAS,IKBKB,ILK,JAK1,JAK2,JUN,MAP3K10,MMP2,MMP9,MYC,NCK1,NFKBIB,PAK1,PDPK1,PIK3CA,PIK3CB,PIK3CD,PIK3R1,PIK3R2,PLCG1,PRKCA,PRKCB,PRKCE,PRKCG,PRKCQ,MAPK1,MAPK3,MAPK8,MAPK9,MAP2K1,MAP2K2,MAP2K7,PTK2,RAC1,RAF1,RASA1,REL,RELA,MAP2K4,SHC1,SOS1,SOS2,SRC,STAT3,TGFA,DOK2,AKT3,AREGB	AKT1,AKT2,AREG,BTC,CBL,CHUK,HBEGF,DUSP1,DUSP4,EGF,EGFR,ELK1,GSK3B,HRAS,JAK1,JAK2,MAP3K10,MMP2,MYC,NCK1,NFKB1,NFKB2,NFKBIA,NFKBIB,NFKBIE,PIK3CA,PIK3CB,PIK3CD,PIK3R1,PIK3R2,PRKCA,PRKCB,PRKCG,PRKCQ,MAPK1,MAPK8,MAPK9,MAP2K1,MAP2K2,PTK2,RAC1,RAF1,RASA1,REL,RELA,RELB,MAP2K4,SHC1,SOS1,SOS2,SRC,STAT3,TGFA,DOK2,AKT3,AREGB	AKT1,AKT2,BTC,CBL,CHUK,EGF,EGFR,ELK1,ERBB2,GRB2,GSK3B,HRAS,IKBKB,ILK,JAK1,JAK2,MAP3K10,MMP2,MMP9,NCK1,NFKB1,NFKB2,NFKBIB,NFKBIE,PAK1,PDPK1,PIK3CA,PIK3CB,PIK3CD,PLCG1,PRKCA,PRKCB,PRKCE,PRKCG,PRKCQ,MAPK1,MAPK3,MAPK8,MAPK9,MAP2K1,MAP2K2,MAP2K7,PTK2,RAC1,RAF1,RASA1,RELA,RELB,MAP2K4,SHC1,SOS1,SOS2,SRC,STAT1,STAT3,TGFA,DOK2,AKT3,AREGB	AKT1,AKT2,BTC,CBL,CHUK,EGF,EGFR,ELK1,ERBB2,GRB2,GSK3B,HRAS,IKBKB,ILK,JAK1,JAK2,MAP3K10,MMP2,MMP9,NCK1,NFKB1,NFKB2,NFKBIB,NFKBIE,PAK1,PDPK1,PIK3CA,PIK3CB,PIK3CD,PLCG1,PRKCA,PRKCB,PRKCE,PRKCG,PRKCQ,MAPK1,MAPK3,MAPK8,MAPK9,MAP2K1,MAP2K2,MAP2K7,PTK2,RAC1,RAF1,RASA1,RELA,RELB,MAP2K4,SHC1,SOS1,SOS2,SRC,STAT1,STAT3,TGFA,DOK2,AKT3,AREGB	[18, 53, 365, 4922]	[7, 64, 63, 5224]	[15, 56, 617, 4670]	[12, 59, 188, 5099]	[12, 59, 187, 5100]
Development_ERBB-family signaling	2	1.66667	5.0258e-08	0.000531822	0.265829	0.000107182	0.000103117	AKT1,AKT2,AREG,ERBB3,ERBB4,EREG,FOS,HRAS,NFKB1,NFKB2,NFKBIA,NFKBIB,NFKBIE,REL,RELA,RELB,MAP3K14	NFKB1,NFKB2,NFKBIA,NFKBIE,RELB	ERBB2,EREG,FOS,GRB2,NRG1,IKBKB,PLCG1,MAPK3	AREG,HBEGF,EREG,FOS,MYC,NFKBIA,PIK3R1,PIK3R2,REL	AREG,HBEGF,EREG,FOS,MYC,NFKBIA,PIK3R1,PIK3R2,REL	BTC,CBL,CHUK,HBEGF,EGF,EGFR,ELK1,ERBB2,GRB2,GRB7,NRG1,IKBKB,MYC,PIK3CA,PIK3CB,PIK3CD,PIK3R1,PIK3R2,PLCG1,MAPK1,MAPK3,MAP2K1,MAP2K2,RAF1,SHC1,SOS1,SOS2,TGFA,PIK3R3,IKBKG,NRG2,AKT3,NRG3,NRG4,AREGB	AKT1,AKT2,AREG,BTC,CBL,CHUK,HBEGF,EGF,EGFR,ELK1,ERBB2,ERBB3,ERBB4,EREG,FOS,GRB2,GRB7,NRG1,HRAS,IKBKB,MYC,NFKBIB,PIK3CA,PIK3CB,PIK3CD,PIK3R1,PIK3R2,PLCG1,MAPK1,MAPK3,MAP2K1,MAP2K2,RAF1,REL,RELA,SHC1,SOS1,SOS2,TGFA,PIK3R3,IKBKG,MAP3K14,NRG2,AKT3,NRG3,NRG4,AREGB	AKT1,AKT2,AREG,BTC,CBL,CHUK,HBEGF,EGF,EGFR,ELK1,ERBB3,ERBB4,GRB7,HRAS,MYC,NFKB1,NFKB2,NFKBIA,NFKBIB,NFKBIE,PIK3CA,PIK3CB,PIK3CD,PIK3R1,PIK3R2,MAPK1,MAP2K1,MAP2K2,RAF1,REL,RELA,RELB,SHC1,SOS1,SOS2,TGFA,PIK3R3,IKBKG,MAP3K14,NRG2,AKT3,NRG3,NRG4,AREGB	AKT1,AKT2,BTC,CBL,CHUK,EGF,EGFR,ELK1,ERBB2,ERBB3,ERBB4,GRB2,GRB7,NRG1,HRAS,IKBKB,NFKB1,NFKB2,NFKBIB,NFKBIE,PIK3CA,PIK3CB,PIK3CD,PLCG1,MAPK1,MAPK3,MAP2K1,MAP2K2,RAF1,RELA,RELB,SHC1,SOS1,SOS2,TGFA,PIK3R3,IKBKG,MAP3K14,NRG2,AKT3,NRG3,NRG4,AREGB	AKT1,AKT2,BTC,CBL,CHUK,EGF,EGFR,ELK1,ERBB2,ERBB3,ERBB4,GRB2,GRB7,NRG1,HRAS,IKBKB,NFKB1,NFKB2,NFKBIB,NFKBIE,PIK3CA,PIK3CB,PIK3CD,PLCG1,MAPK1,MAPK3,MAP2K1,MAP2K2,RAF1,RELA,RELB,SHC1,SOS1,SOS2,TGFA,PIK3R3,IKBKG,MAP3K14,NRG2,AKT3,NRG3,NRG4,AREGB	[17, 35, 366, 4940]	[5, 47, 65, 5241]	[8, 44, 624, 4682]	[9, 43, 191, 5115]	[9, 43, 190, 5116]
Development_Glucocorticoid receptor signaling	2	1.66667	6.24185e-12	0.000171383	0.54037	0.000693731	0.00067324	CEBPB,FOS,NR3C1,HSPA2,HSPA6,HSPA8,HSPA9,HSP90AB1,JUN,SMAD3,NFKB1,NFKB2,NFKBIA,SERPINE1,REL,RELA,RELB,STAT5A,SUMO1	NR3C1,NFKB1,NFKB2,NFKBIA,RELB	FOS,HSPA1A,JUN,UBE2I,NCOA2	FOS,HSPA2,JUN,NFKBIA,SERPINE1,REL,HSPA14	FOS,HSPA2,JUN,NFKBIA,SERPINE1,REL,HSPA14	CREBBP,EP300,FKBP4,HSPA1A,HSPA1B,HSPA1L,HSPA4,HSPA5,HSPA7,HSP90AA1,MMP13,POU2F1,POU2F2,STAT5B,TGFBR1,HSP90B1,UBE2I,NCOA1,TRAP1,NCOA2,PTGES3,HSPA14	CEBPB,CREBBP,EP300,FKBP4,FOS,HSPA1A,HSPA1B,HSPA1L,HSPA2,HSPA4,HSPA5,HSPA6,HSPA7,HSPA8,HSPA9,HSP90AA1,HSP90AB1,JUN,SMAD3,MMP13,SERPINE1,POU2F1,POU2F2,REL,RELA,STAT5A,STAT5B,TGFBR1,HSP90B1,UBE2I,SUMO1,NCOA1,TRAP1,NCOA2,PTGES3,HSPA14	CEBPB,CREBBP,EP300,FKBP4,NR3C1,HSPA1B,HSPA1L,HSPA2,HSPA4,HSPA5,HSPA6,HSPA7,HSPA8,HSPA9,HSP90AA1,HSP90AB1,SMAD3,MMP13,NFKB1,NFKB2,NFKBIA,SERPINE1,POU2F1,POU2F2,REL,RELA,RELB,STAT5A,STAT5B,TGFBR1,HSP90B1,SUMO1,NCOA1,TRAP1,PTGES3,HSPA14	CEBPB,CREBBP,EP300,FKBP4,NR3C1,HSPA1A,HSPA1B,HSPA1L,HSPA4,HSPA5,HSPA6,HSPA7,HSPA8,HSPA9,HSP90AA1,HSP90AB1,SMAD3,MMP13,NFKB1,NFKB2,POU2F1,POU2F2,RELA,RELB,STAT5A,STAT5B,TGFBR1,HSP90B1,UBE2I,SUMO1,NCOA1,TRAP1,NCOA2,PTGES3	CEBPB,CREBBP,EP300,FKBP4,NR3C1,HSPA1A,HSPA1B,HSPA1L,HSPA4,HSPA5,HSPA6,HSPA7,HSPA8,HSPA9,HSP90AA1,HSP90AB1,SMAD3,MMP13,NFKB1,NFKB2,POU2F1,POU2F2,RELA,RELB,STAT5A,STAT5B,TGFBR1,HSP90B1,UBE2I,SUMO1,NCOA1,TRAP1,NCOA2,PTGES3	[19, 22, 364, 4953]	[5, 36, 65, 5252]	[5, 36, 627, 4690]	[7, 34, 193, 5124]	[7, 34, 192, 5125]
Development_GM-CSF signaling	2	1.66667	2.29077e-07	8.59237e-05	0.356958	3.90713e-05	3.74221e-05	AKT1,AKT2,BAD,CCND1,CSF2,FOS,HRAS,NFKB1,NFKB2,NFKBIA,NFKBIB,NFKBIE,REL,RELA,RELB,CCL2,STAT5A	NFKB1,NFKB2,NFKBIA,NFKBIE,RELB,CCL2	BCL2L1,CSF2RA,EGR1,FOS,GRB2,HCK,IKBKB,MAPK3	EGR1,FOS,MCL1,MYC,NFKBIA,PIM1,PIK3R1,PIK3R2,REL,GNB2L1	EGR1,FOS,MCL1,MYC,NFKBIA,PIM1,PIK3R1,PIK3R2,REL,GNB2L1	BCL2,BCL2L1,CASP3,CASP9,CCND3,CHUK,CISH,CREB1,CSF2RA,CSF2RB,EGR1,ELK1,GRB2,HCK,IKBKB,JAK2,LYN,MCL1,MYC,PIK3CA,PIK3CB,PIM1,PIK3CD,PIK3R1,PIK3R2,PRKCB,MAPK1,MAPK3,MAP2K1,MAP2K2,PTPN11,RAF1,SHC1,SOS1,SOS2,STAT3,STAT5B,YWHAZ,AKT3,GNB2L1	AKT1,AKT2,BAD,CCND1,BCL2,BCL2L1,CASP3,CASP9,CCND3,CHUK,CISH,CREB1,CSF2,CSF2RA,CSF2RB,EGR1,ELK1,FOS,GRB2,HCK,HRAS,IKBKB,JAK2,LYN,MCL1,MYC,NFKBIB,PIK3CA,PIK3CB,PIM1,PIK3CD,PIK3R1,PIK3R2,PRKCB,MAPK1,MAPK3,MAP2K1,MAP2K2,PTPN11,RAF1,REL,RELA,SHC1,SOS1,SOS2,STAT3,STAT5A,STAT5B,YWHAZ,AKT3,GNB2L1	AKT1,AKT2,BAD,CCND1,BCL2,CASP3,CASP9,CCND3,CHUK,CISH,CREB1,CSF2,CSF2RB,ELK1,HRAS,JAK2,LYN,MCL1,MYC,NFKB1,NFKB2,NFKBIA,NFKBIB,NFKBIE,PIK3CA,PIK3CB,PIM1,PIK3CD,PIK3R1,PIK3R2,PRKCB,MAPK1,MAP2K1,MAP2K2,PTPN11,RAF1,REL,RELA,RELB,CCL2,SHC1,SOS1,SOS2,STAT3,STAT5A,STAT5B,YWHAZ,AKT3,GNB2L1	AKT1,AKT2,BAD,CCND1,BCL2,BCL2L1,CASP3,CASP9,CCND3,CHUK,CISH,CREB1,CSF2,CSF2RA,CSF2RB,ELK1,GRB2,HCK,HRAS,IKBKB,JAK2,LYN,NFKB1,NFKB2,NFKBIB,NFKBIE,PIK3CA,PIK3CB,PIK3CD,PRKCB,MAPK1,MAPK3,MAP2K1,MAP2K2,PTPN11,RAF1,RELA,RELB,CCL2,SHC1,SOS1,SOS2,STAT3,STAT5A,STAT5B,YWHAZ,AKT3	AKT1,AKT2,BAD,CCND1,BCL2,BCL2L1,CASP3,CASP9,CCND3,CHUK,CISH,CREB1,CSF2,CSF2RA,CSF2RB,ELK1,GRB2,HCK,HRAS,IKBKB,JAK2,LYN,NFKB1,NFKB2,NFKBIB,NFKBIE,PIK3CA,PIK3CB,PIK3CD,PRKCB,MAPK1,MAPK3,MAP2K1,MAP2K2,PTPN11,RAF1,RELA,RELB,CCL2,SHC1,SOS1,SOS2,STAT3,STAT5A,STAT5B,YWHAZ,AKT3	[17, 40, 366, 4935]	[6, 51, 64, 5237]	[8, 49, 624, 4677]	[10, 47, 190, 5111]	[10, 47, 189, 5112]
Development_HGF-dependent inhibition of TGF-beta-induced EMT	2	1.66667	0.00636215	0.00807724	0.0749384	0.00610049	0.0059732	FOS,HRAS,JUN,PTGS2,SKIL,TGFB1,TGFBR2	MET,TGIF1,PTGES	FOS,GRB2,JUN,MAPK3,PTGS2,TGFB1,SMURF2	FOS,JUN,SMAD7,PTGS2,TGIF1	FOS,JUN,SMAD7,PTGS2,TGIF1	CREB1,ELK1,GRB2,HGF,SMAD2,SMAD7,MET,MAPK1,MAPK3,MAP2K1,MAP2K2,RAF1,RPS6KA1,RPS6KA2,RPS6KA3,SOS1,SOS2,SP1,TGFBR1,TGIF1,PTGES,RNF111,SMURF1,SMURF2,PTGES2	CREB1,ELK1,FOS,GRB2,HGF,HRAS,JUN,SMAD2,SMAD7,MAPK1,MAPK3,MAP2K1,MAP2K2,PTGS2,RAF1,RPS6KA1,RPS6KA2,RPS6KA3,SKIL,SOS1,SOS2,SP1,TGFB1,TGFBR1,TGFBR2,RNF111,SMURF1,SMURF2,PTGES2	CREB1,ELK1,HGF,HRAS,SMAD2,SMAD7,MET,MAPK1,MAP2K1,MAP2K2,RAF1,RPS6KA1,RPS6KA2,RPS6KA3,SKIL,SOS1,SOS2,SP1,TGFBR1,TGFBR2,TGIF1,PTGES,RNF111,SMURF1,PTGES2	CREB1,ELK1,GRB2,HGF,HRAS,SMAD2,MET,MAPK1,MAPK3,MAP2K1,MAP2K2,RAF1,RPS6KA1,RPS6KA2,RPS6KA3,SKIL,SOS1,SOS2,SP1,TGFB1,TGFBR1,TGFBR2,PTGES,RNF111,SMURF1,SMURF2,PTGES2	CREB1,ELK1,GRB2,HGF,HRAS,SMAD2,MET,MAPK1,MAPK3,MAP2K1,MAP2K2,RAF1,RPS6KA1,RPS6KA2,RPS6KA3,SKIL,SOS1,SOS2,SP1,TGFB1,TGFBR1,TGFBR2,PTGES,RNF111,SMURF1,SMURF2,PTGES2	[7, 25, 376, 4950]	[3, 29, 67, 5259]	[7, 25, 625, 4701]	[5, 27, 195, 5131]	[5, 27, 194, 5132]
Development_PDGF signaling via STATs and NF-kB	2	1.66667	2.99651e-07	1.08231e-05	0.711004	0.00333378	0.00325158	AKT1,AKT2,FOS,HRAS,NFKB1,NFKB2,NFKBIA,NFKBIB,NFKBIE,REL,RELA,RELB,STAT5A,TYK2	NFKB1,NFKB2,NFKBIA,NFKBIE,RELB,STAT1	FOS,GRB2,IKBKB,STAT1	FOS,MYC,NFKBIA,PIK3R1,PIK3R2,REL	FOS,MYC,NFKBIA,PIK3R1,PIK3R2,REL	CHUK,GRB2,IKBKB,JAK1,JAK2,MYC,PDGFA,PDGFB,PDGFRA,PDGFRB,PIK3CA,PIK3CB,PIK3CD,PIK3R1,PIK3R2,EIF2AK2,SHC1,SOS1,SOS2,SRC,STAT1,STAT3,STAT5B,STAT6,PIK3R3,AKT3	AKT1,AKT2,CHUK,FOS,GRB2,HRAS,IKBKB,JAK1,JAK2,MYC,NFKBIB,PDGFA,PDGFB,PDGFRA,PDGFRB,PIK3CA,PIK3CB,PIK3CD,PIK3R1,PIK3R2,EIF2AK2,REL,RELA,SHC1,SOS1,SOS2,SRC,STAT3,STAT5A,STAT5B,STAT6,TYK2,PIK3R3,AKT3	AKT1,AKT2,CHUK,HRAS,JAK1,JAK2,MYC,NFKB1,NFKB2,NFKBIA,NFKBIB,NFKBIE,PDGFA,PDGFB,PDGFRA,PDGFRB,PIK3CA,PIK3CB,PIK3CD,PIK3R1,PIK3R2,EIF2AK2,REL,RELA,RELB,SHC1,SOS1,SOS2,SRC,STAT3,STAT5A,STAT5B,STAT6,TYK2,PIK3R3,AKT3	AKT1,AKT2,CHUK,GRB2,HRAS,IKBKB,JAK1,JAK2,NFKB1,NFKB2,NFKBIB,NFKBIE,PDGFA,PDGFB,PDGFRA,PDGFRB,PIK3CA,PIK3CB,PIK3CD,EIF2AK2,RELA,RELB,SHC1,SOS1,SOS2,SRC,STAT1,STAT3,STAT5A,STAT5B,STAT6,TYK2,PIK3R3,AKT3	AKT1,AKT2,CHUK,GRB2,HRAS,IKBKB,JAK1,JAK2,NFKB1,NFKB2,NFKBIB,NFKBIE,PDGFA,PDGFB,PDGFRA,PDGFRB,PIK3CA,PIK3CB,PIK3CD,EIF2AK2,RELA,RELB,SHC1,SOS1,SOS2,SRC,STAT1,STAT3,STAT5A,STAT5B,STAT6,TYK2,PIK3R3,AKT3	[14, 26, 369, 4949]	[6, 34, 64, 5254]	[4, 36, 628, 4690]	[6, 34, 194, 5124]	[6, 34, 193, 5125]
Development_Regulation of epithelial-to-mesenchymal transition (EMT)	2	1.66667	0.000612612	0.00642733	0.272384	0.000513278	0.000491857	ACTB,JAG1,CDH2,ATF2,FZD2,IL1B,IL1R1,JUN,SERPINE1,RELA,SKIL,TGFB1,TGFBR2,TNF,WNT7A,FZD9	IL1B,MET,TGIF1,WNT5A,CLDN1	ACTB,JAG1,FGFR1,IL1B,JUN,MMP9,TCF3,TGFB1,TPM1,VIM,LEF1,WNT16,PDGFD	EDN1,FGF2,FN1,IL1B,JUN,SERPINE1,SNAI2,TGIF1,TWIST1,FZD7,LEF1	EDN1,FGF2,FN1,IL1B,JUN,SERPINE1,SNAI2,TGIF1,TWIST1,FZD7,LEF1	ACTA2,ACTG2,BCL2,CALD1,CDH1,CDH5,CREB1,EDN1,EDNRA,EGF,EGFR,FGF2,FGFR1,FN1,HGF,SMAD2,MET,MMP2,MMP9,NOTCH1,NOTCH4,OSM,PDGFA,PDGFB,PDGFRA,PDGFRB,SNAI2,SNAI1,SP1,SRF,TCF3,ZEB1,TGFB2,TGFB3,TGFBR1,TGIF1,TJP1,TNFRSF1A,TPM1,TWIST1,VIM,WNT1,WNT2,WNT3,WNT5A,WNT6,WNT7B,WNT8A,WNT8B,WNT10B,WNT11,WNT2B,WNT9A,WNT9B,FZD5,FZD3,FZD1,FZD4,FZD6,FZD7,FZD8,CLDN1,ZEB2,FZD10,HEY1,LEF1,WNT16,WNT4,DLL4,RNF111,PDGFD,WNT10A…	ACTA2,ACTB,ACTG2,JAG1,BCL2,CALD1,CDH1,CDH2,CDH5,CREB1,ATF2,EDN1,EDNRA,EGF,EGFR,FGF2,FGFR1,FN1,FZD2,HGF,IL1R1,JUN,SMAD2,MMP2,MMP9,NOTCH1,NOTCH4,OSM,SERPINE1,PDGFA,PDGFB,PDGFRA,PDGFRB,RELA,SKIL,SNAI2,SNAI1,SP1,SRF,TCF3,ZEB1,TGFB1,TGFB2,TGFB3,TGFBR1,TGFBR2,TJP1,TNF,TNFRSF1A,TPM1,TWIST1,VIM,WNT1,WNT2,WNT3,WNT6,WNT7A,WNT7B,WNT8A,WNT8B,WNT10B,WNT11,WNT2B,WNT9A,WNT9B,FZD5,FZD3,FZD1,FZD4,FZD6,FZD7,FZD8,F…	ACTA2,ACTG2,BCL2,CALD1,CDH1,CDH2,CDH5,CREB1,ATF2,EDN1,EDNRA,EGF,EGFR,FGF2,FN1,FZD2,HGF,IL1R1,SMAD2,MET,MMP2,NOTCH1,NOTCH4,OSM,SERPINE1,PDGFA,PDGFB,PDGFRA,PDGFRB,RELA,SKIL,SNAI2,SNAI1,SP1,SRF,ZEB1,TGFB2,TGFB3,TGFBR1,TGFBR2,TGIF1,TJP1,TNF,TNFRSF1A,TWIST1,WNT1,WNT2,WNT3,WNT5A,WNT6,WNT7A,WNT7B,WNT8A,WNT8B,WNT10B,WNT11,WNT2B,WNT9A,WNT9B,FZD5,FZD3,FZD1,FZD4,FZD6,FZD7,FZD8,FZD9,CLDN1,ZEB2,FZD10,HEY1,WNT…	ACTA2,ACTB,ACTG2,JAG1,BCL2,CALD1,CDH1,CDH2,CDH5,CREB1,ATF2,EDNRA,EGF,EGFR,FGFR1,FZD2,HGF,IL1R1,SMAD2,MET,MMP2,MMP9,NOTCH1,NOTCH4,OSM,PDGFA,PDGFB,PDGFRA,PDGFRB,RELA,SKIL,SNAI1,SP1,SRF,TCF3,ZEB1,TGFB1,TGFB2,TGFB3,TGFBR1,TGFBR2,TJP1,TNF,TNFRSF1A,TPM1,VIM,WNT1,WNT2,WNT3,WNT5A,WNT6,WNT7A,WNT7B,WNT8A,WNT8B,WNT10B,WNT11,WNT2B,WNT9A,WNT9B,FZD5,FZD3,FZD1,FZD4,FZD6,FZD8,FZD9,CLDN1,ZEB2,FZD10,HEY1,WNT16,WNT…	ACTA2,ACTB,ACTG2,JAG1,BCL2,CALD1,CDH1,CDH2,CDH5,CREB1,ATF2,EDNRA,EGF,EGFR,FGFR1,FZD2,HGF,IL1R1,SMAD2,MET,MMP2,MMP9,NOTCH1,NOTCH4,OSM,PDGFA,PDGFB,PDGFRA,PDGFRB,RELA,SKIL,SNAI1,SP1,SRF,TCF3,ZEB1,TGFB1,TGFB2,TGFB3,TGFBR1,TGFBR2,TJP1,TNF,TNFRSF1A,TPM1,VIM,WNT1,WNT2,WNT3,WNT5A,WNT6,WNT7A,WNT7B,WNT8A,WNT8B,WNT10B,WNT11,WNT2B,WNT9A,WNT9B,FZD5,FZD3,FZD1,FZD4,FZD6,FZD8,FZD9,CLDN1,ZEB2,FZD10,HEY1,WNT16,WNT…	[16, 75, 367, 4900]	[5, 86, 65, 5202]	[13, 78, 619, 4648]	[11, 80, 189, 5078]	[11, 80, 188, 5079]
Development_Role of IL-8 in angiogenesis	2	1.66667	7.85002e-05	0.000250958	0.106994	0.000208133	0.000199756	ACTB,AKT1,AKT2,IL8,NFKB1,NFKB2,NFKBIA,NFKBIB,NFKBIE,PTK2,REL,RELA,RELB,VCL,VEGFA	IL8,NFKB1,NFKB2,NFKBIA,NFKBIE,RELB	ACTB,CTSB,GNAI2,GNAI3,HMGCR,IKBKB,IL8,CXCR2,LDLR,PDPK1,SREBF2,VEGFA	HBEGF,IL8,LDLR,NFKBIA,PIK3R1,REL,RPS27A,UBB,VEGFA,BCL10	HBEGF,IL8,LDLR,NFKBIA,PIK3R1,REL,RPS27A,UBB,VEGFA,BCL10	ACTG1,RHOA,CAV1,CHUK,CTSB,HBEGF,EGFR,FASN,FNTA,GNAI1,GNAI2,GNAI3,GNAO1,GNAZ,HMGCR,IKBKB,CXCR1,CXCR2,JAK2,KDR,LDLR,MMP14,PDPK1,PGGT1B,PIK3CA,PIK3R1,PXN,RAC1,RPS27A,SRC,SREBF1,SREBF2,STAT3,UBA52,UBB,UBC,UBE2N,IKBKG,MBTPS1,BCL10,AKT3,ARPC5,ARPC4,ARPC3,ARPC1B,ACTR3,ACTR2,ARPC2,ARPC1A,MALT1,SCAP,MBTPS2,ACTR3B,CARD11	ACTB,ACTG1,AKT1,AKT2,RHOA,CAV1,CHUK,CTSB,HBEGF,EGFR,FASN,FNTA,GNAI1,GNAI2,GNAI3,GNAO1,GNAZ,HMGCR,IKBKB,CXCR1,CXCR2,JAK2,KDR,LDLR,MMP14,NFKBIB,PDPK1,PGGT1B,PIK3CA,PIK3R1,PTK2,PXN,RAC1,REL,RELA,RPS27A,SRC,SREBF1,SREBF2,STAT3,UBA52,UBB,UBC,UBE2N,VCL,VEGFA,IKBKG,MBTPS1,BCL10,AKT3,ARPC5,ARPC4,ARPC3,ARPC1B,ACTR3,ACTR2,ARPC2,ARPC1A,MALT1,SCAP,MBTPS2,ACTR3B,CARD11	ACTG1,AKT1,AKT2,RHOA,CAV1,CHUK,HBEGF,EGFR,FASN,FNTA,GNAI1,GNAO1,GNAZ,CXCR1,JAK2,KDR,MMP14,NFKB1,NFKB2,NFKBIA,NFKBIB,NFKBIE,PGGT1B,PIK3CA,PIK3R1,PTK2,PXN,RAC1,REL,RELA,RELB,RPS27A,SRC,SREBF1,STAT3,UBA52,UBB,UBC,UBE2N,VCL,IKBKG,MBTPS1,BCL10,AKT3,ARPC5,ARPC4,ARPC3,ARPC1B,ACTR3,ACTR2,ARPC2,ARPC1A,MALT1,SCAP,MBTPS2,ACTR3B,CARD11	ACTB,ACTG1,AKT1,AKT2,RHOA,CAV1,CHUK,CTSB,EGFR,FASN,FNTA,GNAI1,GNAI2,GNAI3,GNAO1,GNAZ,HMGCR,IKBKB,CXCR1,CXCR2,JAK2,KDR,MMP14,NFKB1,NFKB2,NFKBIB,NFKBIE,PDPK1,PGGT1B,PIK3CA,PTK2,PXN,RAC1,RELA,RELB,SRC,SREBF1,SREBF2,STAT3,UBA52,UBC,UBE2N,VCL,IKBKG,MBTPS1,AKT3,ARPC5,ARPC4,ARPC3,ARPC1B,ACTR3,ACTR2,ARPC2,ARPC1A,MALT1,SCAP,MBTPS2,ACTR3B,CARD11	ACTB,ACTG1,AKT1,AKT2,RHOA,CAV1,CHUK,CTSB,EGFR,FASN,FNTA,GNAI1,GNAI2,GNAI3,GNAO1,GNAZ,HMGCR,IKBKB,CXCR1,CXCR2,JAK2,KDR,MMP14,NFKB1,NFKB2,NFKBIB,NFKBIE,PDPK1,PGGT1B,PIK3CA,PTK2,PXN,RAC1,RELA,RELB,SRC,SREBF1,SREBF2,STAT3,UBA52,UBC,UBE2N,VCL,IKBKG,MBTPS1,AKT3,ARPC5,ARPC4,ARPC3,ARPC1B,ACTR3,ACTR2,ARPC2,ARPC1A,MALT1,SCAP,MBTPS2,ACTR3B,CARD11	[15, 54, 368, 4921]	[6, 63, 64, 5225]	[12, 57, 620, 4669]	[10, 59, 190, 5099]	[10, 59, 189, 5100]
Development_TGF-beta receptor signaling	2	1.66667	7.28055e-08	0.00234031	0.0758875	0.00130022	0.00125511	CDKN1A,MAPK14,HRAS,IPO5,SMAD3,GADD45B,NFKB1,NFKB2,NFKBIA,SERPINE1,MAP2K3,REL,RELA,RELB,SKIL,TGFB1,TGFBR2,CDC23,ANAPC10,ANAPC13	NFKB1,NFKB2,NFKBIA,RELB,TSC22D1	MAPK14,ERBB2,FKBP1A,IKBKB,KPNB1,MAPK3,MAP2K3,MAP3K7,TGFB1,YY1,CDC16,FZR1,SMURF2	CDKN1A,SMAD7,GADD45B,NFKBIA,SERPINE1,REL,KLF10,TSC22D1,RPS6KA5	CDKN1A,SMAD7,GADD45B,NFKBIA,SERPINE1,REL,KLF10,TSC22D1,RPS6KA5	XIAP,CAV1,CDC27,CDKN2B,CHUK,CREBBP,ELK1,EP300,ERBB2,ETV1,FKBP1A,IKBKB,KPNB1,TNPO1,SMAD2,SMAD4,SMAD7,MAP3K4,MAPK1,MAPK3,MAPK11,MAPK13,MAP2K1,MAP2K2,MAP2K6,RAF1,MAPK12,SHC1,SKI,SOS1,SOS2,SP1,MAP3K7,TGFBR1,KLF10,YY1,TSC22D1,CDC16,FOXH1,RPS6KA5,ZFYVE9,TAB1,ANAPC2,ANAPC4,FZR1,ANAPC5,ANAPC7,ANAPC11,SMURF1,ANAPC1,SMURF2,CDC26	XIAP,CAV1,CDC27,CDKN1A,CDKN2B,CHUK,CREBBP,MAPK14,ELK1,EP300,ERBB2,ETV1,FKBP1A,HRAS,IKBKB,KPNB1,TNPO1,IPO5,SMAD2,SMAD3,SMAD4,SMAD7,MAP3K4,GADD45B,SERPINE1,MAPK1,MAPK3,MAPK11,MAPK13,MAP2K1,MAP2K2,MAP2K3,MAP2K6,RAF1,REL,RELA,MAPK12,SHC1,SKI,SKIL,SOS1,SOS2,SP1,MAP3K7,TGFB1,TGFBR1,TGFBR2,KLF10,YY1,CDC23,CDC16,FOXH1,RPS6KA5,ZFYVE9,ANAPC10,TAB1,ANAPC13,ANAPC2,ANAPC4,FZR1,ANAPC5,ANAPC7,ANAPC11,SMURF1,ANA…	XIAP,CAV1,CDC27,CDKN1A,CDKN2B,CHUK,CREBBP,ELK1,EP300,ETV1,HRAS,TNPO1,IPO5,SMAD2,SMAD3,SMAD4,SMAD7,MAP3K4,GADD45B,NFKB1,NFKB2,NFKBIA,SERPINE1,MAPK1,MAPK11,MAPK13,MAP2K1,MAP2K2,MAP2K6,RAF1,REL,RELA,RELB,MAPK12,SHC1,SKI,SKIL,SOS1,SOS2,SP1,TGFBR1,TGFBR2,KLF10,CDC23,TSC22D1,FOXH1,RPS6KA5,ZFYVE9,ANAPC10,TAB1,ANAPC13,ANAPC2,ANAPC4,ANAPC5,ANAPC7,ANAPC11,SMURF1,ANAPC1,CDC26	XIAP,CAV1,CDC27,CDKN2B,CHUK,CREBBP,MAPK14,ELK1,EP300,ERBB2,ETV1,FKBP1A,HRAS,IKBKB,KPNB1,TNPO1,IPO5,SMAD2,SMAD3,SMAD4,MAP3K4,NFKB1,NFKB2,MAPK1,MAPK3,MAPK11,MAPK13,MAP2K1,MAP2K2,MAP2K3,MAP2K6,RAF1,RELA,RELB,MAPK12,SHC1,SKI,SKIL,SOS1,SOS2,SP1,MAP3K7,TGFB1,TGFBR1,TGFBR2,YY1,CDC23,CDC16,FOXH1,ZFYVE9,ANAPC10,TAB1,ANAPC13,ANAPC2,ANAPC4,FZR1,ANAPC5,ANAPC7,ANAPC11,SMURF1,ANAPC1,SMURF2,CDC26	XIAP,CAV1,CDC27,CDKN2B,CHUK,CREBBP,MAPK14,ELK1,EP300,ERBB2,ETV1,FKBP1A,HRAS,IKBKB,KPNB1,TNPO1,IPO5,SMAD2,SMAD3,SMAD4,MAP3K4,NFKB1,NFKB2,MAPK1,MAPK3,MAPK11,MAPK13,MAP2K1,MAP2K2,MAP2K3,MAP2K6,RAF1,RELA,RELB,MAPK12,SHC1,SKI,SKIL,SOS1,SOS2,SP1,MAP3K7,TGFB1,TGFBR1,TGFBR2,YY1,CDC23,CDC16,FOXH1,ZFYVE9,ANAPC10,TAB1,ANAPC13,ANAPC2,ANAPC4,FZR1,ANAPC5,ANAPC7,ANAPC11,SMURF1,ANAPC1,SMURF2,CDC26	[20, 52, 363, 4923]	[5, 67, 65, 5221]	[13, 59, 619, 4667]	[9, 63, 191, 5095]	[9, 63, 190, 5096]
Development_VEGF signaling and activation	2	1.66667	1.41941e-08	5.20869e-06	0.0970201	0.00362772	0.00352796	AKT1,AKT2,FOS,HRAS,ICAM1,JUN,NFKB1,NFKB2,NFKBIA,NFKBIB,NFKBIE,PRKCD,REL,RELA,RELB,SELE,SP3,VEGFA	ICAM1,NFKB1,NFKB2,NFKBIA,NFKBIE,RELB,VCAM1	FOS,ICAM1,IKBKB,JUN,PLCG1,PRKCE,PRKCH,PRKCZ,MAPK3,VEGFA	FOS,JUN,NFKBIA,PIK3R1,PIK3R2,REL,VEGFA	FOS,JUN,NFKBIA,PIK3R1,PIK3R2,REL,VEGFA	BRCA1,CHUK,ESR1,IKBKB,KDR,NF1,PIK3CA,PIK3CB,PIK3CD,PIK3R1,PIK3R2,PLCG1,PRKCA,PRKCB,PRKCE,PRKCG,PRKCH,PRKCI,PRKD1,PRKCQ,PRKCZ,MAPK1,MAPK3,MAP2K1,MAP2K2,RAF1,RASA1,SP1,SRC,VCAM1,PIK3R3,IKBKG,SPHK1,AKT3,PRKD3,PRKD2	AKT1,AKT2,BRCA1,CHUK,ESR1,FOS,HRAS,IKBKB,JUN,KDR,NF1,NFKBIB,PIK3CA,PIK3CB,PIK3CD,PIK3R1,PIK3R2,PLCG1,PRKCA,PRKCB,PRKCD,PRKCE,PRKCG,PRKCH,PRKCI,PRKD1,PRKCQ,PRKCZ,MAPK1,MAPK3,MAP2K1,MAP2K2,RAF1,RASA1,REL,RELA,SELE,SP1,SP3,SRC,VEGFA,PIK3R3,IKBKG,SPHK1,AKT3,PRKD3,PRKD2	AKT1,AKT2,BRCA1,CHUK,ESR1,HRAS,KDR,NF1,NFKB1,NFKB2,NFKBIA,NFKBIB,NFKBIE,PIK3CA,PIK3CB,PIK3CD,PIK3R1,PIK3R2,PRKCA,PRKCB,PRKCD,PRKCG,PRKCI,PRKD1,PRKCQ,MAPK1,MAP2K1,MAP2K2,RAF1,RASA1,REL,RELA,RELB,SELE,SP1,SP3,SRC,VCAM1,PIK3R3,IKBKG,SPHK1,AKT3,PRKD3,PRKD2	AKT1,AKT2,BRCA1,CHUK,ESR1,HRAS,ICAM1,IKBKB,KDR,NF1,NFKB1,NFKB2,NFKBIB,NFKBIE,PIK3CA,PIK3CB,PIK3CD,PLCG1,PRKCA,PRKCB,PRKCD,PRKCE,PRKCG,PRKCH,PRKCI,PRKD1,PRKCQ,PRKCZ,MAPK1,MAPK3,MAP2K1,MAP2K2,RAF1,RASA1,RELA,RELB,SELE,SP1,SP3,SRC,VCAM1,PIK3R3,IKBKG,SPHK1,AKT3,PRKD3,PRKD2	AKT1,AKT2,BRCA1,CHUK,ESR1,HRAS,ICAM1,IKBKB,KDR,NF1,NFKB1,NFKB2,NFKBIB,NFKBIE,PIK3CA,PIK3CB,PIK3CD,PLCG1,PRKCA,PRKCB,PRKCD,PRKCE,PRKCG,PRKCH,PRKCI,PRKD1,PRKCQ,PRKCZ,MAPK1,MAPK3,MAP2K1,MAP2K2,RAF1,RASA1,RELA,RELB,SELE,SP1,SP3,SRC,VCAM1,PIK3R3,IKBKG,SPHK1,AKT3,PRKD3,PRKD2	[18, 36, 365, 4939]	[7, 47, 63, 5241]	[10, 44, 622, 4682]	[7, 47, 193, 5111]	[7, 47, 192, 5112]
DNA damage_ATM/ATR regulation of G1/S checkpoint	2	1.66667	4.94803e-05	0.000268331	0.626191	0.000214848	0.000207549	CCND1,CDKN1A,GADD45B,NFKB1,NFKB2,NFKBIA,NFKBIB,NFKBIE,REL,RELA,RELB,SMC1A	NFKB1,NFKB2,NFKBIA,NFKBIE,RELB	ATM,ATR,GADD45A,USP1,MDC1	CDKN1A,GADD45A,MYC,GADD45B,NFKBIA,REL,RPS27A,UBB	CDKN1A,GADD45A,MYC,GADD45B,NFKBIA,REL,RPS27A,UBB	ATM,ATR,BARD1,BLM,BRCA1,CCNA2,CCND2,CCND3,CCNE1,CDC25A,CDK2,CDK4,CHEK1,GADD45A,FANCD2,MDM2,MYC,NBN,PCNA,RAD9A,RPS27A,TP53,UBA52,UBB,UBC,USP1,CCNA1,MDC1,CHEK2,FANCL,CLSPN,ATRIP,RAD9B	ATM,ATR,BARD1,CCND1,BLM,BRCA1,CCNA2,CCND2,CCND3,CCNE1,CDC25A,CDK2,CDK4,CDKN1A,CHEK1,GADD45A,FANCD2,MDM2,MYC,GADD45B,NBN,NFKBIB,PCNA,RAD9A,REL,RELA,RPS27A,TP53,UBA52,UBB,UBC,USP1,SMC1A,CCNA1,MDC1,CHEK2,FANCL,CLSPN,ATRIP,RAD9B	BARD1,CCND1,BLM,BRCA1,CCNA2,CCND2,CCND3,CCNE1,CDC25A,CDK2,CDK4,CDKN1A,CHEK1,FANCD2,MDM2,MYC,GADD45B,NBN,NFKB1,NFKB2,NFKBIA,NFKBIB,NFKBIE,PCNA,RAD9A,REL,RELA,RELB,RPS27A,TP53,UBA52,UBB,UBC,SMC1A,CCNA1,CHEK2,FANCL,CLSPN,ATRIP,RAD9B	ATM,ATR,BARD1,CCND1,BLM,BRCA1,CCNA2,CCND2,CCND3,CCNE1,CDC25A,CDK2,CDK4,CHEK1,FANCD2,MDM2,NBN,NFKB1,NFKB2,NFKBIB,NFKBIE,PCNA,RAD9A,RELA,RELB,TP53,UBA52,UBC,USP1,SMC1A,CCNA1,MDC1,CHEK2,FANCL,CLSPN,ATRIP,RAD9B	ATM,ATR,BARD1,CCND1,BLM,BRCA1,CCNA2,CCND2,CCND3,CCNE1,CDC25A,CDK2,CDK4,CHEK1,FANCD2,MDM2,NBN,NFKB1,NFKB2,NFKBIB,NFKBIE,PCNA,RAD9A,RELA,RELB,TP53,UBA52,UBC,USP1,SMC1A,CCNA1,MDC1,CHEK2,FANCL,CLSPN,ATRIP,RAD9B	[12, 33, 371, 4942]	[5, 40, 65, 5248]	[5, 40, 627, 4686]	[8, 37, 192, 5121]	[8, 37, 191, 5122]
Immune response _IFN gamma signaling pathway	2	1.66667	0.00451159	0.00128722	0.203062	0.0021715	0.00210397	AKT1,AKT2,CDKN1A,CEBPB,ATF2,MAPK14,ICAM1,IFNGR1,IRF1,MCM5,PRKCD	ICAM1,IFNGR1,IRF1,STAT1,IRF9	CALM1,MAPK14,ICAM1,IFNGR1,IFNGR2,ITPR1,ITPR3,PDPK1,MAPK3,STAT1	CDKN1A,PTK2B,IFNGR1,ITPR2,SMAD7,MYC,PIK3R1,PIK3R2	CDKN1A,PTK2B,IFNGR1,ITPR2,SMAD7,MYC,PIK3R1,PIK3R2	BRCA1,CALM1,CALM2,CALM3,CAMK2A,CAMK2B,CAMK2D,CAMK2G,CBL,CREBBP,CRKL,EP300,FANCC,PTK2B,RAPGEF1,IFNG,IFNGR2,ITPR1,ITPR2,ITPR3,JAK1,JAK2,SMAD7,MAP3K1,MAP3K4,MYC,PDPK1,PIK3CA,PIK3CB,PIK3CD,PIK3R1,PIK3R2,PLCG2,PRKCA,MAPK1,MAPK3,MAPK11,MAPK13,MAP2K1,MAP2K6,EIF2AK2,PTPN11,RAP1A,MAPK12,SRC,STAT1,STAT2,PIK3R3,SOCS1,AKT3,IRF9,AFAP1	AKT1,AKT2,BRCA1,CALM1,CALM2,CALM3,CAMK2A,CAMK2B,CAMK2D,CAMK2G,CBL,CDKN1A,CEBPB,ATF2,CREBBP,CRKL,MAPK14,EP300,FANCC,PTK2B,RAPGEF1,IFNG,IFNGR2,ITPR1,ITPR2,ITPR3,JAK1,JAK2,SMAD7,MCM5,MAP3K1,MAP3K4,MYC,PDPK1,PIK3CA,PIK3CB,PIK3CD,PIK3R1,PIK3R2,PLCG2,PRKCA,PRKCD,MAPK1,MAPK3,MAPK11,MAPK13,MAP2K1,MAP2K6,EIF2AK2,PTPN11,RAP1A,MAPK12,SRC,STAT2,PIK3R3,SOCS1,AKT3,AFAP1	AKT1,AKT2,BRCA1,CALM2,CALM3,CAMK2A,CAMK2B,CAMK2D,CAMK2G,CBL,CDKN1A,CEBPB,ATF2,CREBBP,CRKL,EP300,FANCC,PTK2B,RAPGEF1,IFNG,IRF1,ITPR2,JAK1,JAK2,SMAD7,MCM5,MAP3K1,MAP3K4,MYC,PIK3CA,PIK3CB,PIK3CD,PIK3R1,PIK3R2,PLCG2,PRKCA,PRKCD,MAPK1,MAPK11,MAPK13,MAP2K1,MAP2K6,EIF2AK2,PTPN11,RAP1A,MAPK12,SRC,STAT2,PIK3R3,SOCS1,AKT3,IRF9,AFAP1	AKT1,AKT2,BRCA1,CALM1,CALM2,CALM3,CAMK2A,CAMK2B,CAMK2D,CAMK2G,CBL,CEBPB,ATF2,CREBBP,CRKL,MAPK14,EP300,FANCC,RAPGEF1,ICAM1,IFNG,IFNGR2,IRF1,ITPR1,ITPR3,JAK1,JAK2,MCM5,MAP3K1,MAP3K4,PDPK1,PIK3CA,PIK3CB,PIK3CD,PLCG2,PRKCA,PRKCD,MAPK1,MAPK3,MAPK11,MAPK13,MAP2K1,MAP2K6,EIF2AK2,PTPN11,RAP1A,MAPK12,SRC,STAT1,STAT2,PIK3R3,SOCS1,AKT3,IRF9,AFAP1	AKT1,AKT2,BRCA1,CALM1,CALM2,CALM3,CAMK2A,CAMK2B,CAMK2D,CAMK2G,CBL,CEBPB,ATF2,CREBBP,CRKL,MAPK14,EP300,FANCC,RAPGEF1,ICAM1,IFNG,IFNGR2,IRF1,ITPR1,ITPR3,JAK1,JAK2,MCM5,MAP3K1,MAP3K4,PDPK1,PIK3CA,PIK3CB,PIK3CD,PLCG2,PRKCA,PRKCD,MAPK1,MAPK3,MAPK11,MAPK13,MAP2K1,MAP2K6,EIF2AK2,PTPN11,RAP1A,MAPK12,SRC,STAT1,STAT2,PIK3R3,SOCS1,AKT3,IRF9,AFAP1	[11, 52, 372, 4923]	[5, 58, 65, 5230]	[10, 53, 622, 4673]	[8, 55, 192, 5103]	[8, 55, 191, 5104]
Immune response_HMGB1/RAGE signaling pathway	2	1.66667	6.30804e-08	7.57387e-09	0.231614	0.000124806	0.000119701	AKT1,AKT2,MAPK14,ICAM1,IL1B,IL8,JUN,NFKB1,NFKB2,NFKBIA,NFKBIB,NFKBIE,NOS2,SERPINE1,PTK2,REL,RELA,RELB,TNF	ICAM1,IL1B,IL8,NFKB1,NFKB2,NFKBIA,NFKBIE,RELB,TLR4,VCAM1	MAPK14,ICAM1,IL1B,IL1RN,IL8,JUN,MAPK3,CCL4,TLR2,TLR4	IL1A,IL1B,IL6,IL8,JUN,NFKBIA,SERPINE1,PIK3R1,PIK3R2,REL	IL1A,IL1B,IL6,IL8,JUN,NFKBIA,SERPINE1,PIK3R1,PIK3R2,REL	AGER,CDC42,CHGA,CHGB,CREB1,DIAPH1,F3,HMGB1,IL1A,IL1RN,IL6,KRAS,MEF2A,MEF2C,MYOG,PIK3CA,PIK3CB,PIK3CD,PIK3R1,PIK3R2,PLAT,MAPK1,MAPK3,MAPK8,MAPK11,MAPK9,MAPK10,MAPK13,MAP2K1,MAP2K2,MAP2K6,PXN,RAC1,RAF1,RPS6KA1,RPS6KA3,MAPK12,CCL3,CCL4,SP1,SRC,TLR2,TLR4,VCAM1,SCG2,AKT3	AGER,AKT1,AKT2,CDC42,CHGA,CHGB,CREB1,MAPK14,DIAPH1,F3,HMGB1,IL1A,IL1RN,IL6,JUN,KRAS,MEF2A,MEF2C,MYOG,NFKBIB,NOS2,SERPINE1,PIK3CA,PIK3CB,PIK3CD,PIK3R1,PIK3R2,PLAT,MAPK1,MAPK3,MAPK8,MAPK11,MAPK9,MAPK10,MAPK13,MAP2K1,MAP2K2,MAP2K6,PTK2,PXN,RAC1,RAF1,REL,RELA,RPS6KA1,RPS6KA3,MAPK12,CCL3,CCL4,SP1,SRC,TLR2,TNF,SCG2,AKT3	AGER,AKT1,AKT2,CDC42,CHGA,CHGB,CREB1,DIAPH1,F3,HMGB1,IL1A,IL6,KRAS,MEF2A,MEF2C,MYOG,NFKB1,NFKB2,NFKBIA,NFKBIB,NFKBIE,NOS2,SERPINE1,PIK3CA,PIK3CB,PIK3CD,PIK3R1,PIK3R2,PLAT,MAPK1,MAPK8,MAPK11,MAPK9,MAPK10,MAPK13,MAP2K1,MAP2K2,MAP2K6,PTK2,PXN,RAC1,RAF1,REL,RELA,RELB,RPS6KA1,RPS6KA3,MAPK12,CCL3,SP1,SRC,TNF,VCAM1,SCG2,AKT3	AGER,AKT1,AKT2,CDC42,CHGA,CHGB,CREB1,MAPK14,DIAPH1,F3,HMGB1,ICAM1,IL1RN,KRAS,MEF2A,MEF2C,MYOG,NFKB1,NFKB2,NFKBIB,NFKBIE,NOS2,PIK3CA,PIK3CB,PIK3CD,PLAT,MAPK1,MAPK3,MAPK8,MAPK11,MAPK9,MAPK10,MAPK13,MAP2K1,MAP2K2,MAP2K6,PTK2,PXN,RAC1,RAF1,RELA,RELB,RPS6KA1,RPS6KA3,MAPK12,CCL3,CCL4,SP1,SRC,TLR2,TLR4,TNF,VCAM1,SCG2,AKT3	AGER,AKT1,AKT2,CDC42,CHGA,CHGB,CREB1,MAPK14,DIAPH1,F3,HMGB1,ICAM1,IL1RN,KRAS,MEF2A,MEF2C,MYOG,NFKB1,NFKB2,NFKBIB,NFKBIE,NOS2,PIK3CA,PIK3CB,PIK3CD,PLAT,MAPK1,MAPK3,MAPK8,MAPK11,MAPK9,MAPK10,MAPK13,MAP2K1,MAP2K2,MAP2K6,PTK2,PXN,RAC1,RAF1,RELA,RELB,RPS6KA1,RPS6KA3,MAPK12,CCL3,CCL4,SP1,SRC,TLR2,TLR4,TNF,VCAM1,SCG2,AKT3	[19, 46, 364, 4929]	[10, 55, 60, 5233]	[10, 55, 622, 4671]	[10, 55, 190, 5103]	[10, 55, 189, 5104]
Immune response_HMGB1/TLR signaling pathway	2	1.66667	0.00106479	0.000581321	0.0420115	0.00325824	0.00316813	MAPK14,IFNA10,IL1B,IL8,IRAK1,NFKBIA,NFKBIB,NFKBIE,MAP2K3,RELA,TNF	IL1B,IL8,NFKBIA,NFKBIE,TLR4	MAPK14,IKBKB,IL1B,IL1RN,IL8,MAP2K3,CCL4,MAP3K7,TLR2,TLR4,UBE2V1	IL1B,IL6,IL8,NFKBIA,RPS27A,UBB,TIRAP	IL1B,IL6,IL8,NFKBIA,RPS27A,UBB,TIRAP	AGER,CHUK,HMGB1,IFNA1,IFNA2,IFNA4,IFNA5,IFNA6,IFNA7,IFNA8,IFNA13,IFNA14,IFNA16,IFNA17,IFNA21,IFNB1,IKBKB,IL1RN,IL6,IRAK2,IRF7,MYD88,MAP2K6,RPS27A,CCL3,CCL4,MAP3K7,TLR2,TLR4,TRAF6,UBA52,UBB,UBC,UBE2N,UBE2V1,IKBKG,TAB1,TAB2,IRAK4,TLR9,TIRAP,TAB3	AGER,CHUK,MAPK14,HMGB1,IFNA1,IFNA2,IFNA4,IFNA5,IFNA6,IFNA7,IFNA8,IFNA10,IFNA13,IFNA14,IFNA16,IFNA17,IFNA21,IFNB1,IKBKB,IL1RN,IL6,IRAK1,IRAK2,IRF7,MYD88,NFKBIB,MAP2K3,MAP2K6,RELA,RPS27A,CCL3,CCL4,MAP3K7,TLR2,TNF,TRAF6,UBA52,UBB,UBC,UBE2N,UBE2V1,IKBKG,TAB1,TAB2,IRAK4,TLR9,TIRAP,TAB3	AGER,CHUK,HMGB1,IFNA1,IFNA2,IFNA4,IFNA5,IFNA6,IFNA7,IFNA8,IFNA10,IFNA13,IFNA14,IFNA16,IFNA17,IFNA21,IFNB1,IL6,IRAK1,IRAK2,IRF7,MYD88,NFKBIA,NFKBIB,NFKBIE,MAP2K6,RELA,RPS27A,CCL3,TNF,TRAF6,UBA52,UBB,UBC,UBE2N,IKBKG,TAB1,TAB2,IRAK4,TLR9,TIRAP,TAB3	AGER,CHUK,MAPK14,HMGB1,IFNA1,IFNA2,IFNA4,IFNA5,IFNA6,IFNA7,IFNA8,IFNA10,IFNA13,IFNA14,IFNA16,IFNA17,IFNA21,IFNB1,IKBKB,IL1RN,IRAK1,IRAK2,IRF7,MYD88,NFKBIB,NFKBIE,MAP2K3,MAP2K6,RELA,CCL3,CCL4,MAP3K7,TLR2,TLR4,TNF,TRAF6,UBA52,UBC,UBE2N,UBE2V1,IKBKG,TAB1,TAB2,IRAK4,TLR9,TAB3	AGER,CHUK,MAPK14,HMGB1,IFNA1,IFNA2,IFNA4,IFNA5,IFNA6,IFNA7,IFNA8,IFNA10,IFNA13,IFNA14,IFNA16,IFNA17,IFNA21,IFNB1,IKBKB,IL1RN,IRAK1,IRAK2,IRF7,MYD88,NFKBIB,NFKBIE,MAP2K3,MAP2K6,RELA,CCL3,CCL4,MAP3K7,TLR2,TLR4,TNF,TRAF6,UBA52,UBC,UBE2N,UBE2V1,IKBKG,TAB1,TAB2,IRAK4,TLR9,TAB3	[11, 42, 372, 4933]	[5, 48, 65, 5240]	[11, 42, 621, 4684]	[7, 46, 193, 5112]	[7, 46, 192, 5113]
Immune response_IL-6 signaling pathway	2	1.66667	1.59875e-07	5.88564e-05	0.0341679	0.000169851	0.000164618	CEBPB,CEBPD,FOS,NR3C1,HRAS,JUN,JUND,NFKB1,NFKB2,REL,RELA,RELB,SOCS3	CEBPD,NR3C1,NFKB1,NFKB2,RELB	ADAM10,CEBPD,FOS,GRB2,JUN,JUND,MAPK3,SOCS3	CEBPD,FOS,IL6,IL6R,JUN,JUND,REL	CEBPD,FOS,IL6,IL6R,JUN,JUND,REL	ADAM10,CREB1,ELK1,GRB2,IL6,IL6R,IL6ST,JAK1,MAPK1,MAPK3,MAP2K1,MAP2K2,PTPN11,RAF1,SHC1,SOS1,SOS2,SRF,STAT3,ADAM17	ADAM10,CEBPB,CREB1,ELK1,FOS,GRB2,HRAS,IL6,IL6R,IL6ST,JAK1,JUN,JUND,MAPK1,MAPK3,MAP2K1,MAP2K2,PTPN11,RAF1,REL,RELA,SHC1,SOS1,SOS2,SRF,STAT3,ADAM17,SOCS3	CEBPB,CREB1,ELK1,NR3C1,HRAS,IL6,IL6R,IL6ST,JAK1,NFKB1,NFKB2,MAPK1,MAP2K1,MAP2K2,PTPN11,RAF1,REL,RELA,RELB,SHC1,SOS1,SOS2,SRF,STAT3,ADAM17	ADAM10,CEBPB,CREB1,ELK1,GRB2,NR3C1,HRAS,IL6ST,JAK1,NFKB1,NFKB2,MAPK1,MAPK3,MAP2K1,MAP2K2,PTPN11,RAF1,RELA,RELB,SHC1,SOS1,SOS2,SRF,STAT3,ADAM17,SOCS3	ADAM10,CEBPB,CREB1,ELK1,GRB2,NR3C1,HRAS,IL6ST,JAK1,NFKB1,NFKB2,MAPK1,MAPK3,MAP2K1,MAP2K2,PTPN11,RAF1,RELA,RELB,SHC1,SOS1,SOS2,SRF,STAT3,ADAM17,SOCS3	[13, 20, 370, 4955]	[5, 28, 65, 5260]	[8, 25, 624, 4701]	[7, 26, 193, 5132]	[7, 26, 192, 5133]
Immune response_Inhibitory action of Lipoxins on pro-inflammatory TNF-alpha signaling	2	1.66667	6.26983e-05	0.000298027	0.0385885	0.00675987	0.00659939	AKT1,AKT2,IL1B,IL8,NFKB1,NFKBIA,NFKBIB,NFKBIE,RELA,TNF,TRAF2,MAP3K14	IL1B,IL8,NFKB1,NFKBIA,NFKBIE	FOXO1,FPR2,IKBKB,IL1B,IL8,PDPK1,PRKCZ,YWHAE,YWHAH,TRADD	IL1B,IL6,IL8,NFKBIA,PIK3R1,PIK3R2	IL1B,IL6,IL8,NFKBIA,PIK3R1,PIK3R2	CCNE1,CDK2,CDKN1B,CHUK,FOXO1,FPR2,SFN,IKBKB,IL6,JAK1,PDPK1,PIK3CA,PIK3CB,PIK3CD,PIK3R1,PIK3R2,PLD1,PRKCZ,PTPN11,STAT3,TNFRSF1A,TNFRSF1B,YWHAB,YWHAE,YWHAG,YWHAH,YWHAZ,IKBKG,SOCS1,TRADD,RIPK1,AKT3,YWHAQ,PPAPDC2	AKT1,AKT2,CCNE1,CDK2,CDKN1B,CHUK,FOXO1,FPR2,SFN,IKBKB,IL6,JAK1,NFKBIB,PDPK1,PIK3CA,PIK3CB,PIK3CD,PIK3R1,PIK3R2,PLD1,PRKCZ,PTPN11,RELA,STAT3,TNF,TNFRSF1A,TNFRSF1B,TRAF2,YWHAB,YWHAE,YWHAG,YWHAH,YWHAZ,IKBKG,SOCS1,TRADD,RIPK1,MAP3K14,AKT3,YWHAQ,PPAPDC2	AKT1,AKT2,CCNE1,CDK2,CDKN1B,CHUK,SFN,IL6,JAK1,NFKB1,NFKBIA,NFKBIB,NFKBIE,PIK3CA,PIK3CB,PIK3CD,PIK3R1,PIK3R2,PLD1,PTPN11,RELA,STAT3,TNF,TNFRSF1A,TNFRSF1B,TRAF2,YWHAB,YWHAG,YWHAZ,IKBKG,SOCS1,RIPK1,MAP3K14,AKT3,YWHAQ,PPAPDC2	AKT1,AKT2,CCNE1,CDK2,CDKN1B,CHUK,FOXO1,FPR2,SFN,IKBKB,JAK1,NFKB1,NFKBIB,NFKBIE,PDPK1,PIK3CA,PIK3CB,PIK3CD,PLD1,PRKCZ,PTPN11,RELA,STAT3,TNF,TNFRSF1A,TNFRSF1B,TRAF2,YWHAB,YWHAE,YWHAG,YWHAH,YWHAZ,IKBKG,SOCS1,TRADD,RIPK1,MAP3K14,AKT3,YWHAQ,PPAPDC2	AKT1,AKT2,CCNE1,CDK2,CDKN1B,CHUK,FOXO1,FPR2,SFN,IKBKB,JAK1,NFKB1,NFKBIB,NFKBIE,PDPK1,PIK3CA,PIK3CB,PIK3CD,PLD1,PRKCZ,PTPN11,RELA,STAT3,TNF,TNFRSF1A,TNFRSF1B,TRAF2,YWHAB,YWHAE,YWHAG,YWHAH,YWHAZ,IKBKG,SOCS1,TRADD,RIPK1,MAP3K14,AKT3,YWHAQ,PPAPDC2	[12, 34, 371, 4941]	[5, 41, 65, 5247]	[10, 36, 622, 4690]	[6, 40, 194, 5118]	[6, 40, 193, 5119]
Immune response_MIF-mediated glucocorticoid regulation	2	1.66667	4.71941e-12	3.70596e-11	0.0397181	5.51821e-05	5.34381e-05	FOS,NR3C1,ICAM1,IL8,JUN,NFKB1,NFKB2,NFKBIA,NFKBIB,NFKBIE,NOS2,PTGS2,REL,RELA,RELB,TNF	NR3C1,ICAM1,IL8,NFKB1,NFKB2,NFKBIA,NFKBIE,RELB,VCAM1	FOS,ICAM1,IKBKB,IL8,JUN,MAPK3,PTGS2	FOS,IL6,IL8,JUN,NFKBIA,PTGS2,REL	FOS,IL6,IL8,JUN,NFKBIA,PTGS2,REL	CD74,CHUK,ETS1,IFNG,IKBKB,IL2,IL6,MIF,MMP1,MAPK1,MAPK3,VCAM1	CD74,CHUK,ETS1,FOS,IFNG,IKBKB,IL2,IL6,JUN,MIF,MMP1,NFKBIB,NOS2,MAPK1,MAPK3,PTGS2,REL,RELA,TNF	CD74,CHUK,ETS1,NR3C1,IFNG,IL2,IL6,MIF,MMP1,NFKB1,NFKB2,NFKBIA,NFKBIB,NFKBIE,NOS2,MAPK1,REL,RELA,RELB,TNF,VCAM1	CD74,CHUK,ETS1,NR3C1,ICAM1,IFNG,IKBKB,IL2,MIF,MMP1,NFKB1,NFKB2,NFKBIB,NFKBIE,NOS2,MAPK1,MAPK3,RELA,RELB,TNF,VCAM1	CD74,CHUK,ETS1,NR3C1,ICAM1,IFNG,IKBKB,IL2,MIF,MMP1,NFKB1,NFKB2,NFKBIB,NFKBIE,NOS2,MAPK1,MAPK3,RELA,RELB,TNF,VCAM1	[16, 12, 367, 4963]	[9, 19, 61, 5269]	[7, 21, 625, 4705]	[7, 21, 193, 5137]	[7, 21, 192, 5138]
Immune response_Signaling pathway mediated by IL-6 and IL-1	2	1.66667	1.42569e-07	0.00011833	0.671405	0.00255091	0.00248723	CEBPB,HRAS,IL1R1,IRAK1,NFKB1,NFKB2,NFKBIA,NFKBIB,NFKBIE,REL,RELA,RELB,MAP3K14,SOCS3	NFKB1,NFKB2,NFKBIA,NFKBIE,RELB	GRB2,IKBKB,MAPK3,SOCS3	IL1A,IL1RAP,IL6,IL6R,NFKBIA,REL	IL1A,IL1RAP,IL6,IL6R,NFKBIA,REL	CHUK,GRB2,IKBKB,IL1A,IL1RAP,IL6,IL6R,IL6ST,IRAK2,JAK1,MAP3K1,MAPK1,MAPK3,MAP2K1,MAP2K2,PTPN11,RAF1,SHC1,SOS1,SOS2,TRAF6,IKBKAP,SOCS1,ECSIT	CEBPB,CHUK,GRB2,HRAS,IKBKB,IL1A,IL1R1,IL1RAP,IL6,IL6R,IL6ST,IRAK1,IRAK2,JAK1,MAP3K1,NFKBIB,MAPK1,MAPK3,MAP2K1,MAP2K2,PTPN11,RAF1,REL,RELA,SHC1,SOS1,SOS2,TRAF6,IKBKAP,SOCS1,MAP3K14,SOCS3,ECSIT	CEBPB,CHUK,HRAS,IL1A,IL1R1,IL1RAP,IL6,IL6R,IL6ST,IRAK1,IRAK2,JAK1,MAP3K1,NFKB1,NFKB2,NFKBIA,NFKBIB,NFKBIE,MAPK1,MAP2K1,MAP2K2,PTPN11,RAF1,REL,RELA,RELB,SHC1,SOS1,SOS2,TRAF6,IKBKAP,SOCS1,MAP3K14,ECSIT	CEBPB,CHUK,GRB2,HRAS,IKBKB,IL1R1,IL6ST,IRAK1,IRAK2,JAK1,MAP3K1,NFKB1,NFKB2,NFKBIB,NFKBIE,MAPK1,MAPK3,MAP2K1,MAP2K2,PTPN11,RAF1,RELA,RELB,SHC1,SOS1,SOS2,TRAF6,IKBKAP,SOCS1,MAP3K14,SOCS3,ECSIT	CEBPB,CHUK,GRB2,HRAS,IKBKB,IL1R1,IL6ST,IRAK1,IRAK2,JAK1,MAP3K1,NFKB1,NFKB2,NFKBIB,NFKBIE,MAPK1,MAPK3,MAP2K1,MAP2K2,PTPN11,RAF1,RELA,RELB,SHC1,SOS1,SOS2,TRAF6,IKBKAP,SOCS1,MAP3K14,SOCS3,ECSIT	[14, 24, 369, 4951]	[5, 33, 65, 5255]	[4, 34, 628, 4692]	[6, 32, 194, 5126]	[6, 32, 193, 5127]
Mucin expression in CF via IL-6, IL-17 signaling pathways	2	1.66667	3.81642e-08	6.33841e-07	0.0152822	8.99968e-05	8.68671e-05	ATF2,FOS,FOSL2,JUN,JUNB,JUND,NFKB1,NFKB2,NFKBIA,NFKBIB,NFKBIE,REL,RELA,RELB,MUC5B	JUNB,NFKB1,NFKB2,NFKBIA,NFKBIE,RELB,FOSL1	FOS,FOSB,FOSL2,IKBKB,JUN,JUNB,JUND,MAPK3,MAP3K7,TLR2	FOS,IL6,IL6R,JUN,JUNB,JUND,NFKBIA,REL	FOS,IL6,IL6R,JUN,JUNB,JUND,NFKBIA,REL	CFTR,CHUK,FOSB,IKBKB,IL6,IL6R,IL6ST,IL17A,JAK2,MUC5AC,MAPK1,MAPK3,RORC,SP1,STAT3,MAP3K7,TLR2,TLR5,TRAF6,FOSL1,IKBKG,TRAF3IP2,IL17RA,IL17RC,IL17F	CFTR,CHUK,ATF2,FOS,FOSB,FOSL2,IKBKB,IL6,IL6R,IL6ST,IL17A,JAK2,JUN,JUND,MUC5AC,NFKBIB,MAPK1,MAPK3,REL,RELA,RORC,SP1,STAT3,MAP3K7,TLR2,TLR5,TRAF6,IKBKG,TRAF3IP2,IL17RA,IL17RC,IL17F,MUC5B	CFTR,CHUK,ATF2,IL6,IL6R,IL6ST,IL17A,JAK2,MUC5AC,NFKB1,NFKB2,NFKBIA,NFKBIB,NFKBIE,MAPK1,REL,RELA,RELB,RORC,SP1,STAT3,TLR5,TRAF6,FOSL1,IKBKG,TRAF3IP2,IL17RA,IL17RC,IL17F,MUC5B	CFTR,CHUK,ATF2,FOSB,FOSL2,IKBKB,IL6ST,IL17A,JAK2,MUC5AC,NFKB1,NFKB2,NFKBIB,NFKBIE,MAPK1,MAPK3,RELA,RELB,RORC,SP1,STAT3,MAP3K7,TLR2,TLR5,TRAF6,FOSL1,IKBKG,TRAF3IP2,IL17RA,IL17RC,IL17F,MUC5B	CFTR,CHUK,ATF2,FOSB,FOSL2,IKBKB,IL6ST,IL17A,JAK2,MUC5AC,NFKB1,NFKB2,NFKBIB,NFKBIE,MAPK1,MAPK3,RELA,RELB,RORC,SP1,STAT3,MAP3K7,TLR2,TLR5,TRAF6,FOSL1,IKBKG,TRAF3IP2,IL17RA,IL17RC,IL17F,MUC5B	[15, 25, 368, 4950]	[7, 33, 63, 5255]	[10, 30, 622, 4696]	[8, 32, 192, 5126]	[8, 32, 191, 5127]
NGF activation of NF-kB	2	1.66667	3.92715e-06	0.000192585	0.747004	0.000806571	0.000782875	AKT1,AKT2,HRAS,IRAK1,NFKB1,NFKB2,NFKBIA,NFKBIB,NFKBIE,REL,RELA,RELB,SQSTM1	NFKB1,NFKB2,NFKBIA,NFKBIE,RELB	BCL2L1,GRB2,IKBKB,PRKCZ	NFKBIA,PIK3R1,PIK3R2,REL,RPS27A,UBB,SQSTM1	NFKBIA,PIK3R1,PIK3R2,REL,RPS27A,UBB,SQSTM1	BCL2,BCL2L1,CHUK,GAB1,GRB2,IKBKB,IRAK2,MYD88,NGF,NGFR,NTRK1,PIK3CA,PIK3CB,PIK3CD,PIK3R1,PIK3R2,PRKCI,PRKCZ,RPS27A,SHC1,SOS1,SOS2,TRAF6,UBA52,UBB,UBC,PIK3R3,IKBKG,AKT3	AKT1,AKT2,BCL2,BCL2L1,CHUK,GAB1,GRB2,HRAS,IKBKB,IRAK1,IRAK2,MYD88,NFKBIB,NGF,NGFR,NTRK1,PIK3CA,PIK3CB,PIK3CD,PIK3R1,PIK3R2,PRKCI,PRKCZ,REL,RELA,RPS27A,SHC1,SOS1,SOS2,TRAF6,UBA52,UBB,UBC,PIK3R3,IKBKG,SQSTM1,AKT3	AKT1,AKT2,BCL2,CHUK,GAB1,HRAS,IRAK1,IRAK2,MYD88,NFKB1,NFKB2,NFKBIA,NFKBIB,NFKBIE,NGF,NGFR,NTRK1,PIK3CA,PIK3CB,PIK3CD,PIK3R1,PIK3R2,PRKCI,REL,RELA,RELB,RPS27A,SHC1,SOS1,SOS2,TRAF6,UBA52,UBB,UBC,PIK3R3,IKBKG,SQSTM1,AKT3	AKT1,AKT2,BCL2,BCL2L1,CHUK,GAB1,GRB2,HRAS,IKBKB,IRAK1,IRAK2,MYD88,NFKB1,NFKB2,NFKBIB,NFKBIE,NGF,NGFR,NTRK1,PIK3CA,PIK3CB,PIK3CD,PRKCI,PRKCZ,RELA,RELB,SHC1,SOS1,SOS2,TRAF6,UBA52,UBC,PIK3R3,IKBKG,AKT3	AKT1,AKT2,BCL2,BCL2L1,CHUK,GAB1,GRB2,HRAS,IKBKB,IRAK1,IRAK2,MYD88,NFKB1,NFKB2,NFKBIB,NFKBIE,NGF,NGFR,NTRK1,PIK3CA,PIK3CB,PIK3CD,PRKCI,PRKCZ,RELA,RELB,SHC1,SOS1,SOS2,TRAF6,UBA52,UBC,PIK3R3,IKBKG,AKT3	[13, 29, 370, 4946]	[5, 37, 65, 5251]	[4, 38, 628, 4688]	[7, 35, 193, 5123]	[7, 35, 192, 5124]
Proteolysis_Putative SUMO-1 pathway	2	1.66667	3.60775e-07	7.88903e-05	0.397612	3.57048e-06	3.42514e-06	NR3C1,JUN,NFKB1,NFKB2,NFKBIA,RANGAP1,REL,RELA,RELB,SP3,TOP2B,SUMO1,CBX4	NR3C1,NFKB1,NFKB2,NFKBIA,RELB	FAS,DAXX,JUN,UBE2I,PIAS1	FAS,JUN,NFKBIA,RANBP2,REL,RPS27A,UBB,CBX4,UBA2	FAS,JUN,NFKBIA,RANBP2,REL,RPS27A,UBB,CBX4,UBA2	FAS,DAXX,HSF1,HSF2,MDM2,MYB,PML,RANBP2,RPS27A,SP100,TOP2A,TP53,UBA52,UBB,UBC,UBE2I,PIAS1,PIAS2,UBA2,SAE1,UBE2E3,SENP1	FAS,DAXX,HSF1,HSF2,JUN,MDM2,MYB,PML,RANBP2,RANGAP1,REL,RELA,RPS27A,SP3,SP100,TOP2A,TOP2B,TP53,UBA52,UBB,UBC,UBE2I,SUMO1,CBX4,PIAS1,PIAS2,UBA2,SAE1,UBE2E3,SENP1	NR3C1,HSF1,HSF2,MDM2,MYB,NFKB1,NFKB2,NFKBIA,PML,RANBP2,RANGAP1,REL,RELA,RELB,RPS27A,SP3,SP100,TOP2A,TOP2B,TP53,UBA52,UBB,UBC,SUMO1,CBX4,PIAS2,UBA2,SAE1,UBE2E3,SENP1	DAXX,NR3C1,HSF1,HSF2,MDM2,MYB,NFKB1,NFKB2,PML,RANGAP1,RELA,RELB,SP3,SP100,TOP2A,TOP2B,TP53,UBA52,UBC,UBE2I,SUMO1,PIAS1,PIAS2,SAE1,UBE2E3,SENP1	DAXX,NR3C1,HSF1,HSF2,MDM2,MYB,NFKB1,NFKB2,PML,RANGAP1,RELA,RELB,SP3,SP100,TOP2A,TOP2B,TP53,UBA52,UBC,UBE2I,SUMO1,PIAS1,PIAS2,SAE1,UBE2E3,SENP1	[13, 22, 370, 4953]	[5, 30, 65, 5258]	[5, 30, 627, 4696]	[9, 26, 191, 5132]	[9, 26, 190, 5133]
Development_Gastrin in cell growth and proliferation	2	1.5	0.000126373	0.0505336	0.000874818	0.00054443	0.00052484	CCND1,ATF2,MAPK14,FOS,FOSL2,GNAQ,HRAS,IRS1,JUN,JUNB,JUND,PAK1,PRKCD,PTK2	IRS1,JUNB,FOSL1	MAPK14,FOS,FOSB,FOSL2,GNAQ,GRB2,IRS1,ITPR1,ITPR3,JUN,JUNB,JUND,PAK1,PDPK1,PLCG1,PRKCE,MAPK3	HBEGF,FOS,ITPR2,JUN,JUNB,JUND,MYC,PIK3R1,PIK3R2	HBEGF,FOS,ITPR2,JUN,JUNB,JUND,MYC,PIK3R1,PIK3R2	CCKBR,CDH1,CREB1,CTNNB1,HBEGF,EGFR,FOSB,GAST,GNA11,GRB2,ITPR1,ITPR2,ITPR3,JAK2,MAP3K1,MMP3,MYC,PDPK1,PIK3CA,PIK3CB,PIK3CD,PIK3R1,PIK3R2,PLCG1,PRKCA,PRKCB,PRKCE,PRKD1,MAPK1,MAPK3,MAPK8,MAPK9,MAPK10,MAP2K1,MAP2K2,MAP2K6,RAF1,RPS6KA1,RPS6KA2,RPS6KA3,RPS6KB1,RPS6KB2,MAP2K4,SHC1,SOS1,SOS2,SRC,STAT3,TCF7L2,FOSL1	CCND1,CCKBR,CDH1,CREB1,ATF2,MAPK14,CTNNB1,HBEGF,EGFR,FOS,FOSB,FOSL2,GAST,GNA11,GNAQ,GRB2,HRAS,ITPR1,ITPR2,ITPR3,JAK2,JUN,JUND,MAP3K1,MMP3,MYC,PAK1,PDPK1,PIK3CA,PIK3CB,PIK3CD,PIK3R1,PIK3R2,PLCG1,PRKCA,PRKCB,PRKCD,PRKCE,PRKD1,MAPK1,MAPK3,MAPK8,MAPK9,MAPK10,MAP2K1,MAP2K2,MAP2K6,PTK2,RAF1,RPS6KA1,RPS6KA2,RPS6KA3,RPS6KB1,RPS6KB2,MAP2K4,SHC1,SOS1,SOS2,SRC,STAT3,TCF7L2	CCND1,CCKBR,CDH1,CREB1,ATF2,CTNNB1,HBEGF,EGFR,GAST,GNA11,HRAS,ITPR2,JAK2,MAP3K1,MMP3,MYC,PIK3CA,PIK3CB,PIK3CD,PIK3R1,PIK3R2,PRKCA,PRKCB,PRKCD,PRKD1,MAPK1,MAPK8,MAPK9,MAPK10,MAP2K1,MAP2K2,MAP2K6,PTK2,RAF1,RPS6KA1,RPS6KA2,RPS6KA3,RPS6KB1,RPS6KB2,MAP2K4,SHC1,SOS1,SOS2,SRC,STAT3,TCF7L2,FOSL1	CCND1,CCKBR,CDH1,CREB1,ATF2,MAPK14,CTNNB1,EGFR,FOSB,FOSL2,GAST,GNA11,GNAQ,GRB2,HRAS,IRS1,ITPR1,ITPR3,JAK2,MAP3K1,MMP3,PAK1,PDPK1,PIK3CA,PIK3CB,PIK3CD,PLCG1,PRKCA,PRKCB,PRKCD,PRKCE,PRKD1,MAPK1,MAPK3,MAPK8,MAPK9,MAPK10,MAP2K1,MAP2K2,MAP2K6,PTK2,RAF1,RPS6KA1,RPS6KA2,RPS6KA3,RPS6KB1,RPS6KB2,MAP2K4,SHC1,SOS1,SOS2,SRC,STAT3,TCF7L2,FOSL1	CCND1,CCKBR,CDH1,CREB1,ATF2,MAPK14,CTNNB1,EGFR,FOSB,FOSL2,GAST,GNA11,GNAQ,GRB2,HRAS,IRS1,ITPR1,ITPR3,JAK2,MAP3K1,MMP3,PAK1,PDPK1,PIK3CA,PIK3CB,PIK3CD,PLCG1,PRKCA,PRKCB,PRKCD,PRKCE,PRKD1,MAPK1,MAPK3,MAPK8,MAPK9,MAPK10,MAP2K1,MAP2K2,MAP2K6,PTK2,RAF1,RPS6KA1,RPS6KA2,RPS6KA3,RPS6KB1,RPS6KB2,MAP2K4,SHC1,SOS1,SOS2,SRC,STAT3,TCF7L2,FOSL1	[14, 50, 369, 4925]	[3, 61, 67, 5227]	[17, 47, 615, 4679]	[9, 55, 191, 5103]	[9, 55, 190, 5104]
Development_TGF-beta-dependent induction of EMT via MAPK	2	1.5	3.23813e-06	0.0329665	0.00105538	0.00362772	0.00352796	ATF2,MAPK14,FOS,FOSL2,HRAS,ITGB3,JUN,JUNB,JUND,MAP3K11,SERPINE1,MAP2K3,PTK2,TGFB1,TGFBR2	JUNB,FOSL1,CLDN1	MAPK14,FOS,FOSB,FOSL2,GRB2,ITGB3,JUN,JUNB,JUND,MAPK3,MAP2K3,MAP2K7,MAP3K7,TGFB1,VIM	EDN1,FN1,FOS,JUN,JUNB,JUND,SERPINE1	EDN1,FN1,FOS,JUN,JUNB,JUND,SERPINE1	CDH1,DAB2,EDN1,FN1,FOSB,GRB2,ITGAV,ITGB1,MMP2,MAPK1,MAPK3,MAPK8,MAPK11,MAPK9,MAPK10,MAPK13,MAP2K1,MAP2K2,MAP2K6,MAP2K7,PTEN,RAC1,RAF1,MAPK12,MAP2K4,SHC1,SNAI1,SOS1,SOS2,SRC,MAP3K7,TGFB2,TGFB3,TGFBR1,VIM,FOSL1,CLDN1,NOX4,OCLN	CDH1,ATF2,MAPK14,DAB2,EDN1,FN1,FOS,FOSB,FOSL2,GRB2,HRAS,ITGAV,ITGB1,ITGB3,JUN,JUND,MAP3K11,MMP2,SERPINE1,MAPK1,MAPK3,MAPK8,MAPK11,MAPK9,MAPK10,MAPK13,MAP2K1,MAP2K2,MAP2K3,MAP2K6,MAP2K7,PTEN,PTK2,RAC1,RAF1,MAPK12,MAP2K4,SHC1,SNAI1,SOS1,SOS2,SRC,MAP3K7,TGFB1,TGFB2,TGFB3,TGFBR1,TGFBR2,VIM,NOX4,OCLN	CDH1,ATF2,DAB2,EDN1,FN1,HRAS,ITGAV,ITGB1,MAP3K11,MMP2,SERPINE1,MAPK1,MAPK8,MAPK11,MAPK9,MAPK10,MAPK13,MAP2K1,MAP2K2,MAP2K6,PTEN,PTK2,RAC1,RAF1,MAPK12,MAP2K4,SHC1,SNAI1,SOS1,SOS2,SRC,TGFB2,TGFB3,TGFBR1,TGFBR2,FOSL1,CLDN1,NOX4,OCLN	CDH1,ATF2,MAPK14,DAB2,FOSB,FOSL2,GRB2,HRAS,ITGAV,ITGB1,ITGB3,MAP3K11,MMP2,MAPK1,MAPK3,MAPK8,MAPK11,MAPK9,MAPK10,MAPK13,MAP2K1,MAP2K2,MAP2K3,MAP2K6,MAP2K7,PTEN,PTK2,RAC1,RAF1,MAPK12,MAP2K4,SHC1,SNAI1,SOS1,SOS2,SRC,MAP3K7,TGFB1,TGFB2,TGFB3,TGFBR1,TGFBR2,VIM,FOSL1,CLDN1,NOX4,OCLN	CDH1,ATF2,MAPK14,DAB2,FOSB,FOSL2,GRB2,HRAS,ITGAV,ITGB1,ITGB3,MAP3K11,MMP2,MAPK1,MAPK3,MAPK8,MAPK11,MAPK9,MAPK10,MAPK13,MAP2K1,MAP2K2,MAP2K3,MAP2K6,MAP2K7,PTEN,PTK2,RAC1,RAF1,MAPK12,MAP2K4,SHC1,SNAI1,SOS1,SOS2,SRC,MAP3K7,TGFB1,TGFB2,TGFB3,TGFBR1,TGFBR2,VIM,FOSL1,CLDN1,NOX4,OCLN	[15, 39, 368, 4936]	[3, 51, 67, 5237]	[15, 39, 617, 4687]	[7, 47, 193, 5111]	[7, 47, 192, 5112]
Immune response_Human NKG2D signaling	2	1.5	0.000192116	0.112185	0.00387299	0.00107552	0.00104427	AKT1,AKT2,ATF2,CSF2,FOS,FOSL2,JUN,JUNB,JUND,PAK1,STAT5A	JUNB,FOSL1	FOS,FOSB,FOSL2,GRB2,ITPR1,ITPR3,JUN,JUNB,JUND,PAK1,MAPK3,KLRK1	FOS,ITPR2,JUN,JUNB,JUND,PIK3R1,PIK3R2	FOS,ITPR2,JUN,JUNB,JUND,PIK3R1,PIK3R2	FOSB,GRB2,IFNG,ITPR1,ITPR2,ITPR3,JAK2,LCP2,MICB,PIK3CA,PIK3CB,PIK3CD,PIK3R1,PIK3R2,PLCG2,MAPK1,MAPK3,MAP2K1,RAC1,STAT5B,VAV1,FOSL1,PIK3R3,AKT3,HCST,KLRK1,ULBP3,ULBP2,ULBP1,RAET1E,RAET1G,MICA,KLRC4-KLRK1	AKT1,AKT2,ATF2,CSF2,FOS,FOSB,FOSL2,GRB2,IFNG,ITPR1,ITPR2,ITPR3,JAK2,JUN,JUND,LCP2,MICB,PAK1,PIK3CA,PIK3CB,PIK3CD,PIK3R1,PIK3R2,PLCG2,MAPK1,MAPK3,MAP2K1,RAC1,STAT5A,STAT5B,VAV1,PIK3R3,AKT3,HCST,KLRK1,ULBP3,ULBP2,ULBP1,RAET1E,RAET1G,MICA,KLRC4-KLRK1	AKT1,AKT2,ATF2,CSF2,IFNG,ITPR2,JAK2,LCP2,MICB,PIK3CA,PIK3CB,PIK3CD,PIK3R1,PIK3R2,PLCG2,MAPK1,MAP2K1,RAC1,STAT5A,STAT5B,VAV1,FOSL1,PIK3R3,AKT3,HCST,ULBP3,ULBP2,ULBP1,RAET1E,RAET1G,MICA,KLRC4-KLRK1	AKT1,AKT2,ATF2,CSF2,FOSB,FOSL2,GRB2,IFNG,ITPR1,ITPR3,JAK2,LCP2,MICB,PAK1,PIK3CA,PIK3CB,PIK3CD,PLCG2,MAPK1,MAPK3,MAP2K1,RAC1,STAT5A,STAT5B,VAV1,FOSL1,PIK3R3,AKT3,HCST,KLRK1,ULBP3,ULBP2,ULBP1,RAET1E,RAET1G,MICA,KLRC4-KLRK1	AKT1,AKT2,ATF2,CSF2,FOSB,FOSL2,GRB2,IFNG,ITPR1,ITPR3,JAK2,LCP2,MICB,PAK1,PIK3CA,PIK3CB,PIK3CD,PLCG2,MAPK1,MAPK3,MAP2K1,RAC1,STAT5A,STAT5B,VAV1,FOSL1,PIK3R3,AKT3,HCST,KLRK1,ULBP3,ULBP2,ULBP1,RAET1E,RAET1G,MICA,KLRC4-KLRK1	[11, 33, 372, 4942]	[2, 42, 68, 5246]	[12, 32, 620, 4694]	[7, 37, 193, 5121]	[7, 37, 192, 5122]
Immune response_IL-15 signaling	2	1.5	2.83923e-06	0.0110343	0.00401968	0.00321996	0.00312185	AKT1,AKT2,MAPK14,FOS,HRAS,IL8,IL15RA,NFKB1,NFKBIA,NFKBIB,NFKBIE,PTK2,RELA,SYK,TRAF2,MAP3K14,GAB2	IL8,NFKB1,NFKBIA,NFKBIE	BCL2L1,MAPK14,EIF4EBP1,FKBP1A,FOS,GRB2,IKBKB,IL2RB,IL8,IL15,IL15RA,LCK,PDPK1,PLCG1,PRKCE,MAPK3	FOS,IL6,IL8,MCL1,MYC,NFKBIA,PIK3R1,PIK3R2	FOS,IL6,IL8,MCL1,MYC,NFKBIA,PIK3R1,PIK3R2	AXL,BCL2,BCL2L1,CHUK,EIF4E,EIF4EBP1,ETS1,FKBP1A,MTOR,GRB2,IKBKB,IL2RB,IL2RG,IL4,IL6,IL15,LCK,MCL1,MAP3K1,MYB,MYC,PDPK1,PIK3CA,PIK3CB,PIK3CD,PIK3R1,PIK3R2,PLCG1,PRKCE,MAPK1,MAPK3,MAPK11,MAPK13,MAP2K1,MAP2K2,MAP2K6,RAC3,RAF1,RPS6KB1,RPS6KB2,MAPK12,MAP2K4,SHC1,SOS1,SOS2,ADAM17,MKNK1,AKT3,PLCB1,RPTOR	AKT1,AKT2,AXL,BCL2,BCL2L1,CHUK,MAPK14,EIF4E,EIF4EBP1,ETS1,FKBP1A,FOS,MTOR,GRB2,HRAS,IKBKB,IL2RB,IL2RG,IL4,IL6,IL15,IL15RA,LCK,MCL1,MAP3K1,MYB,MYC,NFKBIB,PDPK1,PIK3CA,PIK3CB,PIK3CD,PIK3R1,PIK3R2,PLCG1,PRKCE,MAPK1,MAPK3,MAPK11,MAPK13,MAP2K1,MAP2K2,MAP2K6,PTK2,RAC3,RAF1,RELA,RPS6KB1,RPS6KB2,MAPK12,MAP2K4,SHC1,SOS1,SOS2,SYK,ADAM17,TRAF2,MKNK1,MAP3K14,GAB2,AKT3,PLCB1,RPTOR	AKT1,AKT2,AXL,BCL2,CHUK,EIF4E,ETS1,MTOR,HRAS,IL2RG,IL4,IL6,MCL1,MAP3K1,MYB,MYC,NFKB1,NFKBIA,NFKBIB,NFKBIE,PIK3CA,PIK3CB,PIK3CD,PIK3R1,PIK3R2,MAPK1,MAPK11,MAPK13,MAP2K1,MAP2K2,MAP2K6,PTK2,RAC3,RAF1,RELA,RPS6KB1,RPS6KB2,MAPK12,MAP2K4,SHC1,SOS1,SOS2,SYK,ADAM17,TRAF2,MKNK1,MAP3K14,GAB2,AKT3,PLCB1,RPTOR	AKT1,AKT2,AXL,BCL2,BCL2L1,CHUK,MAPK14,EIF4E,EIF4EBP1,ETS1,FKBP1A,MTOR,GRB2,HRAS,IKBKB,IL2RB,IL2RG,IL4,IL15,IL15RA,LCK,MAP3K1,MYB,NFKB1,NFKBIB,NFKBIE,PDPK1,PIK3CA,PIK3CB,PIK3CD,PLCG1,PRKCE,MAPK1,MAPK3,MAPK11,MAPK13,MAP2K1,MAP2K2,MAP2K6,PTK2,RAC3,RAF1,RELA,RPS6KB1,RPS6KB2,MAPK12,MAP2K4,SHC1,SOS1,SOS2,SYK,ADAM17,TRAF2,MKNK1,MAP3K14,GAB2,AKT3,PLCB1,RPTOR	AKT1,AKT2,AXL,BCL2,BCL2L1,CHUK,MAPK14,EIF4E,EIF4EBP1,ETS1,FKBP1A,MTOR,GRB2,HRAS,IKBKB,IL2RB,IL2RG,IL4,IL15,IL15RA,LCK,MAP3K1,MYB,NFKB1,NFKBIB,NFKBIE,PDPK1,PIK3CA,PIK3CB,PIK3CD,PLCG1,PRKCE,MAPK1,MAPK3,MAPK11,MAPK13,MAP2K1,MAP2K2,MAP2K6,PTK2,RAC3,RAF1,RELA,RPS6KB1,RPS6KB2,MAPK12,MAP2K4,SHC1,SOS1,SOS2,SYK,ADAM17,TRAF2,MKNK1,MAP3K14,GAB2,AKT3,PLCB1,RPTOR	[17, 50, 366, 4925]	[4, 63, 66, 5225]	[16, 51, 616, 4675]	[8, 59, 192, 5099]	[8, 59, 191, 5100]
Immune response_IL-3 activation and signaling pathway	2	1.5	1.76656e-05	0.0996547	0.000572447	0.00378636	0.00369358	ATF2,ELF1,FOS,FOSL2,HRAS,ID1,JUN,JUNB,JUND,PPP3CB,STAT5A,SOCS3	JUNB,FOSL1	EGR1,FOS,FOSB,FOSL2,GRB2,ID1,INPP5D,JUN,JUNB,JUND,PPP3CC,MAPK3,SOCS3	EGR1,FOS,JUN,JUNB,JUND,PIM1	EGR1,FOS,JUN,JUNB,JUND,PIM1	CISH,CSF2RB,EGR1,ELK1,FOSB,GRB2,IL3,IL3RA,INPP5D,JAK2,NFATC2,OSM,PIM1,POU2F1,PPP3CA,PPP3CC,MAPK1,MAPK3,MAP2K1,MAP2K2,PTPN6,PTPN11,RAF1,SHC1,SOS1,SOS2,STAT5B,FOSL1,SOCS1	CISH,ATF2,CSF2RB,EGR1,ELF1,ELK1,FOS,FOSB,FOSL2,GRB2,HRAS,ID1,IL3,IL3RA,INPP5D,JAK2,JUN,JUND,NFATC2,OSM,PIM1,POU2F1,PPP3CA,PPP3CB,PPP3CC,MAPK1,MAPK3,MAP2K1,MAP2K2,PTPN6,PTPN11,RAF1,SHC1,SOS1,SOS2,STAT5A,STAT5B,SOCS1,SOCS3	CISH,ATF2,CSF2RB,ELF1,ELK1,HRAS,IL3,IL3RA,JAK2,NFATC2,OSM,PIM1,POU2F1,PPP3CA,PPP3CB,MAPK1,MAP2K1,MAP2K2,PTPN6,PTPN11,RAF1,SHC1,SOS1,SOS2,STAT5A,STAT5B,FOSL1,SOCS1	CISH,ATF2,CSF2RB,ELF1,ELK1,FOSB,FOSL2,GRB2,HRAS,ID1,IL3,IL3RA,INPP5D,JAK2,NFATC2,OSM,POU2F1,PPP3CA,PPP3CB,PPP3CC,MAPK1,MAPK3,MAP2K1,MAP2K2,PTPN6,PTPN11,RAF1,SHC1,SOS1,SOS2,STAT5A,STAT5B,FOSL1,SOCS1,SOCS3	CISH,ATF2,CSF2RB,ELF1,ELK1,FOSB,FOSL2,GRB2,HRAS,ID1,IL3,IL3RA,INPP5D,JAK2,NFATC2,OSM,POU2F1,PPP3CA,PPP3CB,PPP3CC,MAPK1,MAPK3,MAP2K1,MAP2K2,PTPN6,PTPN11,RAF1,SHC1,SOS1,SOS2,STAT5A,STAT5B,FOSL1,SOCS1,SOCS3	[12, 29, 371, 4946]	[2, 39, 68, 5249]	[13, 28, 619, 4698]	[6, 35, 194, 5123]	[6, 35, 193, 5124]
Immune response_Murine NKG2D signaling	2	1.5	3.87436e-05	0.112185	0.000339651	0.00107552	0.00104427	AKT1,AKT2,ATF2,CSF2,FOS,FOSL2,JUN,JUNB,JUND,PAK1,STAT5A,SYK	JUNB,FOSL1	FOS,FOSB,FOSL2,GRB2,ITPR1,ITPR3,JUN,JUNB,JUND,LCK,PAK1,MAPK3,ZAP70,KLRK1	FOS,ITPR2,JUN,JUNB,JUND,PIK3R1,PIK3R2	FOS,ITPR2,JUN,JUNB,JUND,PIK3R1,PIK3R2	FOSB,FYN,GRB2,IFNG,ITPR1,ITPR2,ITPR3,JAK2,LCK,LCP2,PIK3CA,PIK3CB,PIK3CD,PIK3R1,PIK3R2,PLCG2,MAPK1,MAPK3,MAP2K1,RAC1,STAT5B,TYROBP,VAV1,ZAP70,FOSL1,PIK3R3,AKT3,HCST,KLRK1,ULBP1,RAET1E,KLRC4-KLRK1	AKT1,AKT2,ATF2,CSF2,FOS,FOSB,FOSL2,FYN,GRB2,IFNG,ITPR1,ITPR2,ITPR3,JAK2,JUN,JUND,LCK,LCP2,PAK1,PIK3CA,PIK3CB,PIK3CD,PIK3R1,PIK3R2,PLCG2,MAPK1,MAPK3,MAP2K1,RAC1,STAT5A,STAT5B,SYK,TYROBP,VAV1,ZAP70,PIK3R3,AKT3,HCST,KLRK1,ULBP1,RAET1E,KLRC4-KLRK1	AKT1,AKT2,ATF2,CSF2,FYN,IFNG,ITPR2,JAK2,LCP2,PIK3CA,PIK3CB,PIK3CD,PIK3R1,PIK3R2,PLCG2,MAPK1,MAP2K1,RAC1,STAT5A,STAT5B,SYK,TYROBP,VAV1,FOSL1,PIK3R3,AKT3,HCST,ULBP1,RAET1E,KLRC4-KLRK1	AKT1,AKT2,ATF2,CSF2,FOSB,FOSL2,FYN,GRB2,IFNG,ITPR1,ITPR3,JAK2,LCK,LCP2,PAK1,PIK3CA,PIK3CB,PIK3CD,PLCG2,MAPK1,MAPK3,MAP2K1,RAC1,STAT5A,STAT5B,SYK,TYROBP,VAV1,ZAP70,FOSL1,PIK3R3,AKT3,HCST,KLRK1,ULBP1,RAET1E,KLRC4-KLRK1	AKT1,AKT2,ATF2,CSF2,FOSB,FOSL2,FYN,GRB2,IFNG,ITPR1,ITPR3,JAK2,LCK,LCP2,PAK1,PIK3CA,PIK3CB,PIK3CD,PLCG2,MAPK1,MAPK3,MAP2K1,RAC1,STAT5A,STAT5B,SYK,TYROBP,VAV1,ZAP70,FOSL1,PIK3R3,AKT3,HCST,KLRK1,ULBP1,RAET1E,KLRC4-KLRK1	[12, 32, 371, 4943]	[2, 42, 68, 5246]	[14, 30, 618, 4696]	[7, 37, 193, 5121]	[7, 37, 192, 5122]
Reproduction_GnRH signaling	2	1.5	0.000539391	0.112625	0.000571969	0.000111071	0.000105852	ADCY7,ATF3,ATF2,MAPK14,DUSP1,FOS,FOSL2,GNAQ,NR4A1,HRAS,JUN,JUNB,JUND,LHB,PRKCD,MAP2K3	DUSP4,JUNB,FOSL1	ADCY7,CALM1,MAPK14,EGR1,FOS,FOSB,FOSL2,GNAQ,GRB2,ITPR1,ITPR3,JUN,JUNB,JUND,MEF2D,PRKACA,PRKACB,PRKAR1B,PRKCE,MAPK3,MAP2K3,MAP2K7	ATF3,DUSP1,DUSP4,EGR1,PTK2B,FOS,NR4A1,ITPR2,JUN,JUNB,JUND,PER1	ATF3,DUSP1,DUSP4,EGR1,PTK2B,FOS,NR4A1,ITPR2,JUN,JUNB,JUND,PER1	ADCY1,ADCY2,ADCY3,ADCY5,ADCY6,ADCY8,ADCY9,ADCYAP1,CACNA1C,CALM1,CALM2,CALM3,CAMK2A,CAMK2B,CAMK2D,CAMK2G,CDC42,CGA,CHGB,CREB1,DNM1,DUSP4,EGR1,ELK1,PTK2B,FOSB,FSHB,GNA11,GNAS,GNRH1,GNRHR,GRB2,ITPR1,ITPR2,ITPR3,MEF2D,MAP3K1,PER1,PLCB2,PLCB3,PLCB4,PRKACA,PRKACB,PRKACG,PRKAR1A,PRKAR1B,PRKAR2A,PRKAR2B,PRKCE,MAPK1,MAPK3,MAPK8,MAPK9,MAPK10,MAP2K1,MAP2K2,MAP2K6,MAP2K7,RAF1,RPS6KA1,RPS6KA2,RPS6KA3,MAP2K4,S…	ADCY1,ADCY2,ADCY3,ADCY5,ADCY6,ADCY7,ADCY8,ADCY9,ADCYAP1,ATF3,CACNA1C,CALM1,CALM2,CALM3,CAMK2A,CAMK2B,CAMK2D,CAMK2G,CDC42,CGA,CHGB,CREB1,ATF2,MAPK14,DNM1,DUSP1,EGR1,ELK1,PTK2B,FOS,FOSB,FOSL2,FSHB,GNA11,GNAQ,GNAS,GNRH1,GNRHR,GRB2,NR4A1,HRAS,ITPR1,ITPR2,ITPR3,JUN,JUND,LHB,MEF2D,MAP3K1,PER1,PLCB2,PLCB3,PLCB4,PRKACA,PRKACB,PRKACG,PRKAR1A,PRKAR1B,PRKAR2A,PRKAR2B,PRKCD,PRKCE,MAPK1,MAPK3,MAPK8,MAPK9,MAPK…	ADCY1,ADCY2,ADCY3,ADCY5,ADCY6,ADCY8,ADCY9,ADCYAP1,ATF3,CACNA1C,CALM2,CALM3,CAMK2A,CAMK2B,CAMK2D,CAMK2G,CDC42,CGA,CHGB,CREB1,ATF2,DNM1,DUSP1,DUSP4,ELK1,PTK2B,FSHB,GNA11,GNAS,GNRH1,GNRHR,NR4A1,HRAS,ITPR2,LHB,MAP3K1,PER1,PLCB2,PLCB3,PLCB4,PRKACG,PRKAR1A,PRKAR2A,PRKAR2B,PRKCD,MAPK1,MAPK8,MAPK9,MAPK10,MAP2K1,MAP2K2,MAP2K6,RAF1,RPS6KA1,RPS6KA2,RPS6KA3,MAP2K4,SOS1,SOS2,SRC,SCG2,FOSL1,CAMK1,HDAC4,HDAC5,F…	ADCY1,ADCY2,ADCY3,ADCY5,ADCY6,ADCY7,ADCY8,ADCY9,ADCYAP1,CACNA1C,CALM1,CALM2,CALM3,CAMK2A,CAMK2B,CAMK2D,CAMK2G,CDC42,CGA,CHGB,CREB1,ATF2,MAPK14,DNM1,ELK1,FOSB,FOSL2,FSHB,GNA11,GNAQ,GNAS,GNRH1,GNRHR,GRB2,HRAS,ITPR1,ITPR3,LHB,MEF2D,MAP3K1,PLCB2,PLCB3,PLCB4,PRKACA,PRKACB,PRKACG,PRKAR1A,PRKAR1B,PRKAR2A,PRKAR2B,PRKCD,PRKCE,MAPK1,MAPK3,MAPK8,MAPK9,MAPK10,MAP2K1,MAP2K2,MAP2K3,MAP2K6,MAP2K7,RAF1,RPS6KA1,R…	ADCY1,ADCY2,ADCY3,ADCY5,ADCY6,ADCY7,ADCY8,ADCY9,ADCYAP1,CACNA1C,CALM1,CALM2,CALM3,CAMK2A,CAMK2B,CAMK2D,CAMK2G,CDC42,CGA,CHGB,CREB1,ATF2,MAPK14,DNM1,ELK1,FOSB,FOSL2,FSHB,GNA11,GNAQ,GNAS,GNRH1,GNRHR,GRB2,HRAS,ITPR1,ITPR3,LHB,MEF2D,MAP3K1,PLCB2,PLCB3,PLCB4,PRKACA,PRKACB,PRKACG,PRKAR1A,PRKAR1B,PRKAR2A,PRKAR2B,PRKCD,PRKCE,MAPK1,MAPK3,MAPK8,MAPK9,MAPK10,MAP2K1,MAP2K2,MAP2K3,MAP2K6,MAP2K7,RAF1,RPS6KA1,R…	[16, 74, 367, 4901]	[3, 87, 67, 5201]	[22, 68, 610, 4658]	[12, 78, 188, 5080]	[12, 78, 187, 5081]
Transcription_Role of AP-1 in regulation of cellular metabolism	2	1.5	1.54682e-06	0.11645	0.000440618	0.00123407	0.0011984	CCND1,CDKN1A,CGB,ATF2,FOS,FOSL2,GCLC,IL5,JUN,JUNB,JUND,PLAUR,TNFAIP6,CGB7	JUNB,FOSL1	ALDOA,FAS,FASLG,FXYD2,FOS,FOSB,FOSL2,JUN,JUNB,JUND,PLAUR,POLA1,MAPK3,TNFAIP6	FAS,CDKN1A,FOS,JUN,JUNB,JUND,PLAUR	FAS,CDKN1A,FOS,JUN,JUNB,JUND,PLAUR	ABL1,ALDOA,FAS,FASLG,FXYD2,CGA,NQO1,FOSB,GCLM,HBA1,HBA2,HBB,HBE1,HMBS,IFNB1,IFNG,IL2,IL3,IL5RA,ITGA2,ITGA5,ITGB4,POLA1,POU1F1,MAPK1,MAPK3,MAPK8,MAPK9,MAPK10,PRL,FOSL1	ABL1,ALDOA,FAS,FASLG,FXYD2,CCND1,CDKN1A,CGA,CGB,ATF2,NQO1,FOS,FOSB,FOSL2,GCLC,GCLM,HBA1,HBA2,HBB,HBE1,HMBS,IFNB1,IFNG,IL2,IL3,IL5,IL5RA,ITGA2,ITGA5,ITGB4,JUN,JUND,PLAUR,POLA1,POU1F1,MAPK1,MAPK3,MAPK8,MAPK9,MAPK10,PRL,TNFAIP6,CGB7	ABL1,CCND1,CDKN1A,CGA,CGB,ATF2,NQO1,GCLC,GCLM,HBA1,HBA2,HBB,HBE1,HMBS,IFNB1,IFNG,IL2,IL3,IL5,IL5RA,ITGA2,ITGA5,ITGB4,POU1F1,MAPK1,MAPK8,MAPK9,MAPK10,PRL,FOSL1,CGB7	ABL1,ALDOA,FASLG,FXYD2,CCND1,CGA,CGB,ATF2,NQO1,FOSB,FOSL2,GCLC,GCLM,HBA1,HBA2,HBB,HBE1,HMBS,IFNB1,IFNG,IL2,IL3,IL5,IL5RA,ITGA2,ITGA5,ITGB4,POLA1,POU1F1,MAPK1,MAPK3,MAPK8,MAPK9,MAPK10,PRL,TNFAIP6,FOSL1,CGB7	ABL1,ALDOA,FASLG,FXYD2,CCND1,CGA,CGB,ATF2,NQO1,FOSB,FOSL2,GCLC,GCLM,HBA1,HBA2,HBB,HBE1,HMBS,IFNB1,IFNG,IL2,IL3,IL5,IL5RA,ITGA2,ITGA5,ITGB4,POLA1,POU1F1,MAPK1,MAPK3,MAPK8,MAPK9,MAPK10,PRL,TNFAIP6,FOSL1,CGB7	[14, 31, 369, 4944]	[2, 43, 68, 5245]	[14, 31, 618, 4695]	[7, 38, 193, 5120]	[7, 38, 192, 5121]
Transcription_Transcription regulation of aminoacid metabolism	2	1.5	0.000849554	0.0192992	0.00120644	0.00107552	0.00104427	ASS1,ATF2,MAPK14,FOS,FOSL2,GCLC,JUN,JUNB,JUND,PRKCD	JUNB,NFE2L2,FOSL1	MAPK14,FOS,FOSB,FOSL2,JUN,JUNB,JUND,NFE2,PRKCE,PRKCH,PRKCZ,MAPK3,ZNF148	FOS,JUN,JUNB,JUND,MAFG,MYC,MAFK	FOS,JUN,JUNB,JUND,MAFG,MYC,MAFK	ALAS2,FECH,FOSB,GATA1,GCLM,HMBS,MAF,MAFG,MAX,MYC,NFE2,NFE2L1,NFE2L2,ODC1,PRKCA,PRKCB,PRKCE,PRKCG,PRKCH,PRKCI,PRKD1,PRKCQ,PRKCZ,MAPK1,MAPK3,RB1,SP1,TFAP2A,ZNF148,MAFK,FOSL1,KEAP1,PRKD3,PRKD2	ALAS2,ASS1,ATF2,MAPK14,FECH,FOS,FOSB,FOSL2,GATA1,GCLC,GCLM,HMBS,JUN,JUND,MAF,MAFG,MAX,MYC,NFE2,NFE2L1,ODC1,PRKCA,PRKCB,PRKCD,PRKCE,PRKCG,PRKCH,PRKCI,PRKD1,PRKCQ,PRKCZ,MAPK1,MAPK3,RB1,SP1,TFAP2A,ZNF148,MAFK,KEAP1,PRKD3,PRKD2	ALAS2,ASS1,ATF2,FECH,GATA1,GCLC,GCLM,HMBS,MAF,MAFG,MAX,MYC,NFE2L1,NFE2L2,ODC1,PRKCA,PRKCB,PRKCD,PRKCG,PRKCI,PRKD1,PRKCQ,MAPK1,RB1,SP1,TFAP2A,MAFK,FOSL1,KEAP1,PRKD3,PRKD2	ALAS2,ASS1,ATF2,MAPK14,FECH,FOSB,FOSL2,GATA1,GCLC,GCLM,HMBS,MAF,MAX,NFE2,NFE2L1,NFE2L2,ODC1,PRKCA,PRKCB,PRKCD,PRKCE,PRKCG,PRKCH,PRKCI,PRKD1,PRKCQ,PRKCZ,MAPK1,MAPK3,RB1,SP1,TFAP2A,ZNF148,FOSL1,KEAP1,PRKD3,PRKD2	ALAS2,ASS1,ATF2,MAPK14,FECH,FOSB,FOSL2,GATA1,GCLC,GCLM,HMBS,MAF,MAX,NFE2,NFE2L1,NFE2L2,ODC1,PRKCA,PRKCB,PRKCD,PRKCE,PRKCG,PRKCH,PRKCI,PRKD1,PRKCQ,PRKCZ,MAPK1,MAPK3,RB1,SP1,TFAP2A,ZNF148,FOSL1,KEAP1,PRKD3,PRKD2	[10, 34, 373, 4941]	[3, 41, 67, 5247]	[13, 31, 619, 4695]	[7, 37, 193, 5121]	[7, 37, 192, 5122]
Apoptosis and survival_Inhibition of ROS-induced apoptosis by 17beta-estradiol	2	1.33333	1.26485e-05	0.000431768	0.00362248	0.656276	0.654401	MAPK14,MAP3K5,NFKB1,NFKBIA,NFKBIB,NFKBIE,PRKCD,MAP2K3,RELA,SOD2	NFKB1,NFKBIA,NFKBIE,SOD2	MAPK14,CYBB,GPX1,IKBKB,NCF2,MAP2K3,SOD2,TXN,NCF1	NFKBIA	NFKBIA	BAX,BCL2,CHUK,CYBA,CYBB,ESR1,ESR2,SFN,GPX1,IKBKB,NCF2,MAPK8,RAC1,MAP2K4,SOD1,TXN,CYCS,NCF1	BAX,BCL2,CHUK,MAPK14,CYBA,CYBB,ESR1,ESR2,SFN,GPX1,IKBKB,MAP3K5,NCF2,NFKBIB,PRKCD,MAPK8,MAP2K3,RAC1,RELA,MAP2K4,SOD1,TXN,CYCS,NCF1	BAX,BCL2,CHUK,CYBA,ESR1,ESR2,SFN,MAP3K5,NFKB1,NFKBIA,NFKBIB,NFKBIE,PRKCD,MAPK8,RAC1,RELA,MAP2K4,SOD1,CYCS	BAX,BCL2,CHUK,MAPK14,CYBA,CYBB,ESR1,ESR2,SFN,GPX1,IKBKB,MAP3K5,NCF2,NFKB1,NFKBIB,NFKBIE,PRKCD,MAPK8,MAP2K3,RAC1,RELA,MAP2K4,SOD1,SOD2,TXN,CYCS,NCF1	BAX,BCL2,CHUK,MAPK14,CYBA,CYBB,ESR1,ESR2,SFN,GPX1,IKBKB,MAP3K5,NCF2,NFKB1,NFKBIB,NFKBIE,PRKCD,MAPK8,MAP2K3,RAC1,RELA,MAP2K4,SOD1,SOD2,TXN,CYCS,NCF1	[10, 18, 373, 4957]	[4, 24, 66, 5264]	[9, 19, 623, 4707]	[1, 27, 199, 5131]	[1, 27, 198, 5132]
Immune response_CD28 signaling	2	1.33333	1.76796e-05	0.00296835	0.0025853	0.0633061	0.0620831	AKT1,AKT2,BAD,JUN,NFATC1,NFKB1,NFKB2,NFKBIA,NFKBIB,NFKBIE,PAK1,PPP3CB,REL,RELA,RELB,NFAT5,LAT	NFKB1,NFKB2,NFKBIA,NFKBIE,RELB	BCL2L1,CALM1,CD3D,CD3G,CD247,GRB2,IKBKB,ITPR1,ITPR3,JUN,LCK,PAK1,PLCG1,PPP3CC,MAP2K7,TRA@,ZAP70,LAT	ITPR2,JUN,NFKBIA,PIK3R1,PIK3R2,REL	ITPR2,JUN,NFKBIA,PIK3R1,PIK3R2,REL	BCL2L1,CALM1,CALM2,CALM3,CD3D,CD3E,CD3G,CD247,CD28,CD80,CD86,CHUK,FYN,GRB2,GSK3B,IKBKB,ITK,ITPR1,ITPR2,ITPR3,LCK,LCP2,MAP3K1,NFATC2,NFATC3,NFATC4,PIK3CA,PIK3CB,PIK3CD,PIK3R1,PIK3R2,PLCG1,PPP3CA,PPP3CC,PRKCQ,MAPK8,MAPK9,MAPK10,MAP2K7,RAC1,MAP2K4,TRA@,TRB@,VAV1,ZAP70,PIP5K1A,PIP5K1B,PIK3R3,IKBKG,GRAP2,AKT3,PIP5K1C,TRBV17,TRBV11-3,TRBV11-2,TRBV11-1,TRAV24,TRAJ18,TRAC	AKT1,AKT2,BAD,BCL2L1,CALM1,CALM2,CALM3,CD3D,CD3E,CD3G,CD247,CD28,CD80,CD86,CHUK,FYN,GRB2,GSK3B,IKBKB,ITK,ITPR1,ITPR2,ITPR3,JUN,LCK,LCP2,MAP3K1,NFATC1,NFATC2,NFATC3,NFATC4,NFKBIB,PAK1,PIK3CA,PIK3CB,PIK3CD,PIK3R1,PIK3R2,PLCG1,PPP3CA,PPP3CB,PPP3CC,PRKCQ,MAPK8,MAPK9,MAPK10,MAP2K7,RAC1,REL,RELA,MAP2K4,TRA@,TRB@,VAV1,ZAP70,PIP5K1A,PIP5K1B,PIK3R3,IKBKG,GRAP2,AKT3,NFAT5,PIP5K1C,LAT,TRBV17,TRBV11-3,TRBV11…	AKT1,AKT2,BAD,CALM2,CALM3,CD3E,CD28,CD80,CD86,CHUK,FYN,GSK3B,ITK,ITPR2,LCP2,MAP3K1,NFATC1,NFATC2,NFATC3,NFATC4,NFKB1,NFKB2,NFKBIA,NFKBIB,NFKBIE,PIK3CA,PIK3CB,PIK3CD,PIK3R1,PIK3R2,PPP3CA,PPP3CB,PRKCQ,MAPK8,MAPK9,MAPK10,RAC1,REL,RELA,RELB,MAP2K4,TRB@,VAV1,PIP5K1A,PIP5K1B,PIK3R3,IKBKG,GRAP2,AKT3,NFAT5,PIP5K1C,TRBV17,TRBV11-3,TRBV11-2,TRBV11-1,TRAV24,TRAJ18,TRAC	AKT1,AKT2,BAD,BCL2L1,CALM1,CALM2,CALM3,CD3D,CD3E,CD3G,CD247,CD28,CD80,CD86,CHUK,FYN,GRB2,GSK3B,IKBKB,ITK,ITPR1,ITPR3,LCK,LCP2,MAP3K1,NFATC1,NFATC2,NFATC3,NFATC4,NFKB1,NFKB2,NFKBIB,NFKBIE,PAK1,PIK3CA,PIK3CB,PIK3CD,PLCG1,PPP3CA,PPP3CB,PPP3CC,PRKCQ,MAPK8,MAPK9,MAPK10,MAP2K7,RAC1,RELA,RELB,MAP2K4,TRA@,TRB@,VAV1,ZAP70,PIP5K1A,PIP5K1B,PIK3R3,IKBKG,GRAP2,AKT3,NFAT5,PIP5K1C,LAT,TRBV17,TRBV11-3,TRBV11-2,T…	AKT1,AKT2,BAD,BCL2L1,CALM1,CALM2,CALM3,CD3D,CD3E,CD3G,CD247,CD28,CD80,CD86,CHUK,FYN,GRB2,GSK3B,IKBKB,ITK,ITPR1,ITPR3,LCK,LCP2,MAP3K1,NFATC1,NFATC2,NFATC3,NFATC4,NFKB1,NFKB2,NFKBIB,NFKBIE,PAK1,PIK3CA,PIK3CB,PIK3CD,PLCG1,PPP3CA,PPP3CB,PPP3CC,PRKCQ,MAPK8,MAPK9,MAPK10,MAP2K7,RAC1,RELA,RELB,MAP2K4,TRA@,TRB@,VAV1,ZAP70,PIP5K1A,PIP5K1B,PIK3R3,IKBKG,GRAP2,AKT3,NFAT5,PIP5K1C,LAT,TRBV17,TRBV11-3,TRBV11-2,T…	[17, 59, 366, 4916]	[5, 71, 65, 5217]	[18, 58, 614, 4668]	[6, 70, 194, 5088]	[6, 70, 193, 5089]
Immune response_CXCR4 signaling via second messenger	2	1.33333	0.000327543	0.000634204	0.00848401	0.141313	0.139481	AKT1,AKT2,NFKB1,NFKB2,NFKBIA,NFKBIB,NFKBIE,REL,RELA,RELB,CXCL12,LAT	NFKB1,NFKB2,NFKBIA,NFKBIE,RELB	GNAI2,GNAI3,GNB2,GNG10,IKBKB,ITPR1,ITPR3,LCK,PDPK1,PLCG1,PTPRC,ZAP70,LAT	PTK2B,ITPR2,NFKBIA,REL	PTK2B,ITPR2,NFKBIA,REL	CHUK,PTK2B,FYN,GNAI1,GNAI2,GNAI3,GNAO1,GNAZ,GNB1,GNB2,GNB3,GNG3,GNG4,GNG5,GNG7,GNG10,GNG11,GNGT1,GNGT2,IKBKB,ITK,ITPR1,ITPR2,ITPR3,LCK,LCP2,PDPK1,PIK3CG,PLCB3,PLCG1,PRKCQ,PTPRC,ZAP70,CXCR4,AKT3,GNB5,PIK3R5,GNG13,GNG2,GNG12,GNB4,GNG8	AKT1,AKT2,CHUK,PTK2B,FYN,GNAI1,GNAI2,GNAI3,GNAO1,GNAZ,GNB1,GNB2,GNB3,GNG3,GNG4,GNG5,GNG7,GNG10,GNG11,GNGT1,GNGT2,IKBKB,ITK,ITPR1,ITPR2,ITPR3,LCK,LCP2,NFKBIB,PDPK1,PIK3CG,PLCB3,PLCG1,PRKCQ,PTPRC,REL,RELA,CXCL12,ZAP70,CXCR4,AKT3,GNB5,PIK3R5,LAT,GNG13,GNG2,GNG12,GNB4,GNG8	AKT1,AKT2,CHUK,PTK2B,FYN,GNAI1,GNAO1,GNAZ,GNB1,GNB3,GNG3,GNG4,GNG5,GNG7,GNG11,GNGT1,GNGT2,ITK,ITPR2,LCP2,NFKB1,NFKB2,NFKBIA,NFKBIB,NFKBIE,PIK3CG,PLCB3,PRKCQ,REL,RELA,RELB,CXCL12,CXCR4,AKT3,GNB5,PIK3R5,GNG13,GNG2,GNG12,GNB4,GNG8	AKT1,AKT2,CHUK,FYN,GNAI1,GNAI2,GNAI3,GNAO1,GNAZ,GNB1,GNB2,GNB3,GNG3,GNG4,GNG5,GNG7,GNG10,GNG11,GNGT1,GNGT2,IKBKB,ITK,ITPR1,ITPR3,LCK,LCP2,NFKB1,NFKB2,NFKBIB,NFKBIE,PDPK1,PIK3CG,PLCB3,PLCG1,PRKCQ,PTPRC,RELA,RELB,CXCL12,ZAP70,CXCR4,AKT3,GNB5,PIK3R5,LAT,GNG13,GNG2,GNG12,GNB4,GNG8	AKT1,AKT2,CHUK,FYN,GNAI1,GNAI2,GNAI3,GNAO1,GNAZ,GNB1,GNB2,GNB3,GNG3,GNG4,GNG5,GNG7,GNG10,GNG11,GNGT1,GNGT2,IKBKB,ITK,ITPR1,ITPR3,LCK,LCP2,NFKB1,NFKB2,NFKBIB,NFKBIE,PDPK1,PIK3CG,PLCB3,PLCG1,PRKCQ,PTPRC,RELA,RELB,CXCL12,ZAP70,CXCR4,AKT3,GNB5,PIK3R5,LAT,GNG13,GNG2,GNG12,GNB4,GNG8	[12, 42, 371, 4933]	[5, 49, 65, 5239]	[13, 41, 619, 4685]	[4, 50, 196, 5108]	[4, 50, 195, 5109]
Immune response_ICOS pathway in T-helper cell	2	1.33333	0.00140444	0.00875036	0.00191327	0.30272	0.299115	AKT1,AKT2,BAD,HLA-DOA,NFKB1,NFKB2,NFKBIA,NFKBIB,NFKBIE,PPP3CB,REL,RELA,RELB,GAB2,ICOSLG,LAT	NFKB1,NFKB2,NFKBIA,NFKBIE,RELB	CALM1,CD3D,CD3G,CD247,GNA15,GNB2,GNG10,GRB2,HLA-DOB,HLA-DPA1,HLA-DPB1,HLA-DQA2,IKBKB,ITPR1,ITPR3,LCK,PDPK1,PLCG1,PPP3CC,TRA@,ZAP70,LAT	ITPR2,NFKBIA,PIK3R1,PIK3R2,REL	ITPR2,NFKBIA,PIK3R1,PIK3R2,REL	CALM1,CALM2,CALM3,CD3D,CD3E,CD3G,CD247,CD28,CD80,CD86,CDC42,GNA15,GNB1,GNB2,GNB3,GNG3,GNG4,GNG5,GNG7,GNG10,GNG11,GNGT1,GNGT2,GRB2,HLA-DMA,HLA-DMB,HLA-DOB,HLA-DPA1,HLA-DPB1,HLA-DPB2,HLA-DQA1,HLA-DQA2,HLA-DQB1,HLA-DQB2,HLA-DQB3,HLA-DRA,HLA-DRB1,HLA-DRB3,HLA-DRB4,HLA-DRB5,IKBKB,ITK,ITPR1,ITPR2,ITPR3,LCK,LCP2,NFATC2,PDPK1,PIK3CA,PIK3CB,PIK3CD,PIK3CG,PIK3R1,PIK3R2,PLCG1,PPP3CA,PPP3CC,PRKCQ,RAC1,TRA@,T…	AKT1,AKT2,BAD,CALM1,CALM2,CALM3,CD3D,CD3E,CD3G,CD247,CD28,CD80,CD86,CDC42,GNA15,GNB1,GNB2,GNB3,GNG3,GNG4,GNG5,GNG7,GNG10,GNG11,GNGT1,GNGT2,GRB2,HLA-DMA,HLA-DMB,HLA-DOA,HLA-DOB,HLA-DPA1,HLA-DPB1,HLA-DPB2,HLA-DQA1,HLA-DQA2,HLA-DQB1,HLA-DQB2,HLA-DQB3,HLA-DRA,HLA-DRB1,HLA-DRB3,HLA-DRB4,HLA-DRB5,IKBKB,ITK,ITPR1,ITPR2,ITPR3,LCK,LCP2,NFATC2,NFKBIB,PDPK1,PIK3CA,PIK3CB,PIK3CD,PIK3CG,PIK3R1,PIK3R2,PLCG1,PP…	AKT1,AKT2,BAD,CALM2,CALM3,CD3E,CD28,CD80,CD86,CDC42,GNB1,GNB3,GNG3,GNG4,GNG5,GNG7,GNG11,GNGT1,GNGT2,HLA-DMA,HLA-DMB,HLA-DOA,HLA-DPB2,HLA-DQA1,HLA-DQB1,HLA-DQB2,HLA-DQB3,HLA-DRA,HLA-DRB1,HLA-DRB3,HLA-DRB4,HLA-DRB5,ITK,ITPR2,LCP2,NFATC2,NFKB1,NFKB2,NFKBIA,NFKBIB,NFKBIE,PIK3CA,PIK3CB,PIK3CD,PIK3CG,PIK3R1,PIK3R2,PPP3CA,PPP3CB,PRKCQ,RAC1,REL,RELA,RELB,TRB@,VAV1,PIK3R3,GAB2,AKT3,GNB5,ICOSLG,PIK3R5,TRBV…	AKT1,AKT2,BAD,CALM1,CALM2,CALM3,CD3D,CD3E,CD3G,CD247,CD28,CD80,CD86,CDC42,GNA15,GNB1,GNB2,GNB3,GNG3,GNG4,GNG5,GNG7,GNG10,GNG11,GNGT1,GNGT2,GRB2,HLA-DMA,HLA-DMB,HLA-DOA,HLA-DOB,HLA-DPA1,HLA-DPB1,HLA-DPB2,HLA-DQA1,HLA-DQA2,HLA-DQB1,HLA-DQB2,HLA-DQB3,HLA-DRA,HLA-DRB1,HLA-DRB3,HLA-DRB4,HLA-DRB5,IKBKB,ITK,ITPR1,ITPR3,LCK,LCP2,NFATC2,NFKB1,NFKB2,NFKBIB,NFKBIE,PDPK1,PIK3CA,PIK3CB,PIK3CD,PIK3CG,PLCG1,PPP…	AKT1,AKT2,BAD,CALM1,CALM2,CALM3,CD3D,CD3E,CD3G,CD247,CD28,CD80,CD86,CDC42,GNA15,GNB1,GNB2,GNB3,GNG3,GNG4,GNG5,GNG7,GNG10,GNG11,GNGT1,GNGT2,GRB2,HLA-DMA,HLA-DMB,HLA-DOA,HLA-DOB,HLA-DPA1,HLA-DPB1,HLA-DPB2,HLA-DQA1,HLA-DQA2,HLA-DQB1,HLA-DQB2,HLA-DQB3,HLA-DRA,HLA-DRB1,HLA-DRB3,HLA-DRB4,HLA-DRB5,IKBKB,ITK,ITPR1,ITPR3,LCK,LCP2,NFATC2,NFKB1,NFKB2,NFKBIB,NFKBIE,PDPK1,PIK3CA,PIK3CB,PIK3CD,PIK3CG,PLCG1,PPP…	[16, 82, 367, 4893]	[5, 93, 65, 5195]	[22, 76, 610, 4650]	[5, 93, 195, 5065]	[5, 93, 194, 5066]
Immune response_T cell receptor signaling pathway	2	1.33333	0.0012546	0.00557978	0.000409039	0.0451861	0.0441761	FOS,HLA-DOA,HRAS,NFATC1,NFKB1,NFKB2,NFKBIA,NFKBIB,NFKBIE,PPP3CB,REL,RELA,RELB,RASGRP1,LAT	NFKB1,NFKB2,NFKBIA,NFKBIE,RELB	CALM1,CD3D,CD3G,CD247,FOS,GRB2,HLA-DOB,HLA-DPA1,HLA-DPB1,HLA-DQA2,IKBKB,ITPR1,ITPR3,LCK,PLCG1,PPP3CC,MAPK3,PTPRC,TRA@,ZAP70,RASGRP1,LAT	FOS,ITPR2,NFKBIA,REL,RPS27A,UBB,BCL10	FOS,ITPR2,NFKBIA,REL,RPS27A,UBB,BCL10	CALM1,CALM2,CALM3,CD3D,CD3E,CD3G,CD247,CD4,CHUK,ELK1,FYN,GRB2,HLA-DMA,HLA-DMB,HLA-DOB,HLA-DPA1,HLA-DPB1,HLA-DPB2,HLA-DQA1,HLA-DQA2,HLA-DQB1,HLA-DQB2,HLA-DQB3,HLA-DRA,HLA-DRB1,HLA-DRB3,HLA-DRB4,HLA-DRB5,IKBKB,ITK,ITPR1,ITPR2,ITPR3,LCK,LCP2,NFATC2,NFATC3,NFATC4,PLCG1,PPP3CA,PPP3CC,PRKCQ,MAPK1,MAPK3,MAP2K1,MAP2K2,PTPRC,RAC1,RAF1,RPS27A,SOS1,SOS2,TRA@,TRB@,UBA52,UBB,UBC,UBE2N,UBE2V2,VAV1,ZAP70,IKBKG,…	CALM1,CALM2,CALM3,CD3D,CD3E,CD3G,CD247,CD4,CHUK,ELK1,FOS,FYN,GRB2,HLA-DMA,HLA-DMB,HLA-DOA,HLA-DOB,HLA-DPA1,HLA-DPB1,HLA-DPB2,HLA-DQA1,HLA-DQA2,HLA-DQB1,HLA-DQB2,HLA-DQB3,HLA-DRA,HLA-DRB1,HLA-DRB3,HLA-DRB4,HLA-DRB5,HRAS,IKBKB,ITK,ITPR1,ITPR2,ITPR3,LCK,LCP2,NFATC1,NFATC2,NFATC3,NFATC4,NFKBIB,PLCG1,PPP3CA,PPP3CB,PPP3CC,PRKCQ,MAPK1,MAPK3,MAP2K1,MAP2K2,PTPRC,RAC1,RAF1,REL,RELA,RPS27A,SOS1,SOS2,TRA@,TR…	CALM2,CALM3,CD3E,CD4,CHUK,ELK1,FYN,HLA-DMA,HLA-DMB,HLA-DOA,HLA-DPB2,HLA-DQA1,HLA-DQB1,HLA-DQB2,HLA-DQB3,HLA-DRA,HLA-DRB1,HLA-DRB3,HLA-DRB4,HLA-DRB5,HRAS,ITK,ITPR2,LCP2,NFATC1,NFATC2,NFATC3,NFATC4,NFKB1,NFKB2,NFKBIA,NFKBIB,NFKBIE,PPP3CA,PPP3CB,PRKCQ,MAPK1,MAP2K1,MAP2K2,RAC1,RAF1,REL,RELA,RELB,RPS27A,SOS1,SOS2,TRB@,UBA52,UBB,UBC,UBE2N,UBE2V2,VAV1,IKBKG,BCL10,MALT1,TRBV17,TRBV11-3,TRBV11-2,TRBV11-1,…	CALM1,CALM2,CALM3,CD3D,CD3E,CD3G,CD247,CD4,CHUK,ELK1,FYN,GRB2,HLA-DMA,HLA-DMB,HLA-DOA,HLA-DOB,HLA-DPA1,HLA-DPB1,HLA-DPB2,HLA-DQA1,HLA-DQA2,HLA-DQB1,HLA-DQB2,HLA-DQB3,HLA-DRA,HLA-DRB1,HLA-DRB3,HLA-DRB4,HLA-DRB5,HRAS,IKBKB,ITK,ITPR1,ITPR3,LCK,LCP2,NFATC1,NFATC2,NFATC3,NFATC4,NFKB1,NFKB2,NFKBIB,NFKBIE,PLCG1,PPP3CA,PPP3CB,PPP3CC,PRKCQ,MAPK1,MAPK3,MAP2K1,MAP2K2,PTPRC,RAC1,RAF1,RELA,RELB,SOS1,SOS2,TRA@…	CALM1,CALM2,CALM3,CD3D,CD3E,CD3G,CD247,CD4,CHUK,ELK1,FYN,GRB2,HLA-DMA,HLA-DMB,HLA-DOA,HLA-DOB,HLA-DPA1,HLA-DPB1,HLA-DPB2,HLA-DQA1,HLA-DQA2,HLA-DQB1,HLA-DQB2,HLA-DQB3,HLA-DRA,HLA-DRB1,HLA-DRB3,HLA-DRB4,HLA-DRB5,HRAS,IKBKB,ITK,ITPR1,ITPR3,LCK,LCP2,NFATC1,NFATC2,NFATC3,NFATC4,NFKB1,NFKB2,NFKBIB,NFKBIE,PLCG1,PPP3CA,PPP3CB,PPP3CC,PRKCQ,MAPK1,MAPK3,MAP2K1,MAP2K2,PTPRC,RAC1,RAF1,RELA,RELB,SOS1,SOS2,TRA@…	[15, 73, 368, 4902]	[5, 83, 65, 5205]	[22, 66, 610, 4660]	[7, 81, 193, 5077]	[7, 81, 192, 5078]
Immune response_Th1 and Th2 cell differentiation	2	1.33333	7.59444e-06	7.0401e-06	7.43842e-05	0.0272327	0.0265877	ATF2,FOS,FOSL2,HLA-DOA,IFNGR1,IL4R,IL5,JUN,JUNB,JUND,NFATC1,NFKB1,NFKB2,REL,RELA,RELB,STAT4,TYK2	RUNX3,IFNGR1,JUNB,NFKB1,NFKB2,RELB,STAT1,FOSL1	RUNX3,CD3D,CD3G,CD247,CD40,FOS,FOSB,FOSL2,HLA-DOB,HLA-DPA1,HLA-DPB1,HLA-DQA2,IFNGR1,IFNGR2,IL2RB,JUN,JUNB,JUND,STAT1,STAT4,TRA@,TBX21	FOS,IFNGR1,JUN,JUNB,JUND,REL,TNFSF9	FOS,IFNGR1,JUN,JUNB,JUND,REL,TNFSF9	RUNX3,CD3D,CD3E,CD3G,CD247,CD4,CD28,CD80,CD86,CD40,CD40LG,FOSB,GATA3,HLA-DMA,HLA-DMB,HLA-DOB,HLA-DPA1,HLA-DPB1,HLA-DPB2,HLA-DQA1,HLA-DQA2,HLA-DQB1,HLA-DQB2,HLA-DQB3,HLA-DRA,HLA-DRB1,HLA-DRB3,HLA-DRB4,HLA-DRB5,IFNG,IFNGR2,IL2,IL2RA,IL2RB,IL2RG,IL4,IL12A,IL12B,IL12RB1,IL12RB2,IL13,TNFRSF9,IL18,JAK1,JAK2,MAF,NFATC2,STAT1,STAT6,TRA@,TRB@,FOSL1,TNFSF9,TRBV17,TRBV11-3,TRBV11-2,TRBV11-1,TRAV24,TRAJ18,TR…	CD3D,CD3E,CD3G,CD247,CD4,CD28,CD80,CD86,CD40,CD40LG,ATF2,FOS,FOSB,FOSL2,GATA3,HLA-DMA,HLA-DMB,HLA-DOA,HLA-DOB,HLA-DPA1,HLA-DPB1,HLA-DPB2,HLA-DQA1,HLA-DQA2,HLA-DQB1,HLA-DQB2,HLA-DQB3,HLA-DRA,HLA-DRB1,HLA-DRB3,HLA-DRB4,HLA-DRB5,IFNG,IFNGR2,IL2,IL2RA,IL2RB,IL2RG,IL4,IL4R,IL5,IL12A,IL12B,IL12RB1,IL12RB2,IL13,TNFRSF9,IL18,JAK1,JAK2,JUN,JUND,MAF,NFATC1,NFATC2,REL,RELA,STAT4,STAT6,TRA@,TRB@,TYK2,TNFSF9,…	CD3E,CD4,CD28,CD80,CD86,CD40LG,ATF2,GATA3,HLA-DMA,HLA-DMB,HLA-DOA,HLA-DPB2,HLA-DQA1,HLA-DQB1,HLA-DQB2,HLA-DQB3,HLA-DRA,HLA-DRB1,HLA-DRB3,HLA-DRB4,HLA-DRB5,IFNG,IL2,IL2RA,IL2RG,IL4,IL4R,IL5,IL12A,IL12B,IL12RB1,IL12RB2,IL13,TNFRSF9,IL18,JAK1,JAK2,MAF,NFATC1,NFATC2,NFKB1,NFKB2,REL,RELA,RELB,STAT6,TRB@,TYK2,FOSL1,TNFSF9,TRBV17,TRBV11-3,TRBV11-2,TRBV11-1,TRAV24,TRAJ18,TRAC	RUNX3,CD3D,CD3E,CD3G,CD247,CD4,CD28,CD80,CD86,CD40,CD40LG,ATF2,FOSB,FOSL2,GATA3,HLA-DMA,HLA-DMB,HLA-DOA,HLA-DOB,HLA-DPA1,HLA-DPB1,HLA-DPB2,HLA-DQA1,HLA-DQA2,HLA-DQB1,HLA-DQB2,HLA-DQB3,HLA-DRA,HLA-DRB1,HLA-DRB3,HLA-DRB4,HLA-DRB5,IFNG,IFNGR2,IL2,IL2RA,IL2RB,IL2RG,IL4,IL4R,IL5,IL12A,IL12B,IL12RB1,IL12RB2,IL13,TNFRSF9,IL18,JAK1,JAK2,MAF,NFATC1,NFATC2,NFKB1,NFKB2,RELA,RELB,STAT1,STAT4,STAT6,TRA@,TRB@,…	RUNX3,CD3D,CD3E,CD3G,CD247,CD4,CD28,CD80,CD86,CD40,CD40LG,ATF2,FOSB,FOSL2,GATA3,HLA-DMA,HLA-DMB,HLA-DOA,HLA-DOB,HLA-DPA1,HLA-DPB1,HLA-DPB2,HLA-DQA1,HLA-DQA2,HLA-DQB1,HLA-DQB2,HLA-DQB3,HLA-DRA,HLA-DRB1,HLA-DRB3,HLA-DRB4,HLA-DRB5,IFNG,IFNGR2,IL2,IL2RA,IL2RB,IL2RG,IL4,IL4R,IL5,IL12A,IL12B,IL12RB1,IL12RB2,IL13,TNFRSF9,IL18,JAK1,JAK2,MAF,NFATC1,NFATC2,NFKB1,NFKB2,RELA,RELB,STAT1,STAT4,STAT6,TRA@,TRB@,…	[18, 61, 365, 4914]	[8, 71, 62, 5217]	[22, 57, 610, 4669]	[7, 72, 193, 5086]	[7, 72, 192, 5087]
Apoptosis and survival_Role of IAP-proteins in apoptosis	2	1.16667	0.00747936	1	0.202762	0.00378636	0.00369358	BIRC3,BID,CCNB1,HSPA2,HSPA6,HSPA8,HSPA9,TNF		FAS,FASLG,BID,CDK1,HSPA1A,TRADD,HTRA2	BIRC3,FAS,HSPA2,RPS27A,UBB,HSPA14	BIRC3,FAS,HSPA2,RPS27A,UBB,HSPA14	APAF1,BIRC2,XIAP,BIRC5,FAS,FASLG,BAX,CASP3,CASP6,CASP7,CASP8,CASP9,CDK1,HSPA1A,HSPA1B,HSPA1L,HSPA4,HSPA5,HSPA7,NAIP,PSEN1,RPS27A,TNFRSF1A,UBA52,UBB,UBC,TRADD,FADD,AIFM1,HTRA2,HSPA14,CYCS,DIABLO	APAF1,BIRC2,BIRC3,XIAP,BIRC5,FAS,FASLG,BAX,BID,CASP3,CASP6,CASP7,CASP8,CASP9,CCNB1,CDK1,HSPA1A,HSPA1B,HSPA1L,HSPA2,HSPA4,HSPA5,HSPA6,HSPA7,HSPA8,HSPA9,NAIP,PSEN1,RPS27A,TNF,TNFRSF1A,UBA52,UBB,UBC,TRADD,FADD,AIFM1,HTRA2,HSPA14,CYCS,DIABLO	APAF1,BIRC2,BIRC3,XIAP,BIRC5,BAX,CASP3,CASP6,CASP7,CASP8,CASP9,CCNB1,HSPA1B,HSPA1L,HSPA2,HSPA4,HSPA5,HSPA6,HSPA7,HSPA8,HSPA9,NAIP,PSEN1,RPS27A,TNF,TNFRSF1A,UBA52,UBB,UBC,FADD,AIFM1,HSPA14,CYCS,DIABLO	APAF1,BIRC2,XIAP,BIRC5,FASLG,BAX,BID,CASP3,CASP6,CASP7,CASP8,CASP9,CCNB1,CDK1,HSPA1A,HSPA1B,HSPA1L,HSPA4,HSPA5,HSPA6,HSPA7,HSPA8,HSPA9,NAIP,PSEN1,TNF,TNFRSF1A,UBA52,UBC,TRADD,FADD,AIFM1,HTRA2,CYCS,DIABLO	APAF1,BIRC2,XIAP,BIRC5,FASLG,BAX,BID,CASP3,CASP6,CASP7,CASP8,CASP9,CCNB1,CDK1,HSPA1A,HSPA1B,HSPA1L,HSPA4,HSPA5,HSPA6,HSPA7,HSPA8,HSPA9,NAIP,PSEN1,TNF,TNFRSF1A,UBA52,UBC,TRADD,FADD,AIFM1,HTRA2,CYCS,DIABLO	[8, 33, 375, 4942]	[0, 41, 70, 5247]	[7, 34, 625, 4692]	[6, 35, 194, 5123]	[6, 35, 193, 5124]
Cell adhesion_ECM remodeling	2	1.16667	0.0669859	0.00796458	0.432106	0.00717575	0.00698619	ERBB4,IGF1R,IL8,LAMB3,SERPINE1,PLAU,PLAUR,VTN	IL8,LAMB3,SERPINE2,PLAU	COL1A1,VCAN,IL8,MMP9,PLAUR,SPARC,TIMP1,TIMP2	CD44,COL1A1,HBEGF,FN1,IL8,SERPINE1,PLAUR	CD44,COL1A1,HBEGF,FN1,IL8,SERPINE1,PLAUR	KLK3,CD44,COL1A1,COL1A2,COL2A1,COL3A1,COL4A1,COL4A2,COL4A3,COL4A4,COL4A5,COL4A6,VCAN,HBEGF,EGFR,FN1,IGF1,IGF2,IGFBP4,CXCR1,ITGA1,ITGA5,ITGB1,KLK1,KLK2,LAMA3,LAMA4,LAMB1,LAMC1,LAMC2,MMP1,MMP2,MMP3,MMP7,MMP9,MMP10,MMP12,MMP13,MMP14,MMP15,MMP16,MSN,NID1,SERPINE2,PLAT,PLG,SDC2,SPARC,TIMP1,TIMP2,TIMP3,EZR,LAMA1	KLK3,CD44,COL1A1,COL1A2,COL2A1,COL3A1,COL4A1,COL4A2,COL4A3,COL4A4,COL4A5,COL4A6,VCAN,HBEGF,EGFR,ERBB4,FN1,IGF1,IGF1R,IGF2,IGFBP4,CXCR1,ITGA1,ITGA5,ITGB1,KLK1,KLK2,LAMA3,LAMA4,LAMB1,LAMC1,LAMC2,MMP1,MMP2,MMP3,MMP7,MMP9,MMP10,MMP12,MMP13,MMP14,MMP15,MMP16,MSN,NID1,SERPINE1,PLAT,PLAUR,PLG,SDC2,SPARC,TIMP1,TIMP2,TIMP3,EZR,VTN,LAMA1	KLK3,CD44,COL1A2,COL2A1,COL3A1,COL4A1,COL4A2,COL4A3,COL4A4,COL4A5,COL4A6,HBEGF,EGFR,ERBB4,FN1,IGF1,IGF1R,IGF2,IGFBP4,CXCR1,ITGA1,ITGA5,ITGB1,KLK1,KLK2,LAMA3,LAMA4,LAMB1,LAMB3,LAMC1,LAMC2,MMP1,MMP2,MMP3,MMP7,MMP10,MMP12,MMP13,MMP14,MMP15,MMP16,MSN,NID1,SERPINE1,SERPINE2,PLAT,PLAU,PLG,SDC2,TIMP3,EZR,VTN,LAMA1	KLK3,COL1A2,COL2A1,COL3A1,COL4A1,COL4A2,COL4A3,COL4A4,COL4A5,COL4A6,VCAN,EGFR,ERBB4,IGF1,IGF1R,IGF2,IGFBP4,CXCR1,ITGA1,ITGA5,ITGB1,KLK1,KLK2,LAMA3,LAMA4,LAMB1,LAMB3,LAMC1,LAMC2,MMP1,MMP2,MMP3,MMP7,MMP9,MMP10,MMP12,MMP13,MMP14,MMP15,MMP16,MSN,NID1,SERPINE2,PLAT,PLAU,PLG,SDC2,SPARC,TIMP1,TIMP2,TIMP3,EZR,VTN,LAMA1	KLK3,COL1A2,COL2A1,COL3A1,COL4A1,COL4A2,COL4A3,COL4A4,COL4A5,COL4A6,VCAN,EGFR,ERBB4,IGF1,IGF1R,IGF2,IGFBP4,CXCR1,ITGA1,ITGA5,ITGB1,KLK1,KLK2,LAMA3,LAMA4,LAMB1,LAMB3,LAMC1,LAMC2,MMP1,MMP2,MMP3,MMP7,MMP9,MMP10,MMP12,MMP13,MMP14,MMP15,MMP16,MSN,NID1,SERPINE2,PLAT,PLAU,PLG,SDC2,SPARC,TIMP1,TIMP2,TIMP3,EZR,VTN,LAMA1	[8, 53, 375, 4922]	[4, 57, 66, 5231]	[8, 53, 624, 4673]	[7, 54, 193, 5104]	[7, 54, 192, 5105]
Cytoskeleton remodeling_Cytoskeleton remodeling	2	1.16667	0.00149053	0.875316	0.102292	0.000647185	0.000613943	ACTB,ACTN1,CDKN1A,MAPK14,EIF4G1,HRAS,ITGB3,JUN,LIMK1,SMAD3,MAP3K11,SERPINE1,PAK1,PLAU,PLAUR,MAP2K3,PTK2,TGFB1,TGFBR2,VCL,VEGFA,VTN	PLAU	ACTB,COL1A1,MAPK14,EIF4EBP1,FLNA,GRB2,ILK,ITGB3,JUN,LIMK2,PAK1,PLAUR,MAPK3,MAP2K3,MAP3K7,TCF3,TCF7,TGFB1,TLN1,TRIO,VEGFA,ZYX,MYL9,LEF1	CDKN1A,COL1A1,EIF4A2,FN1,JUN,MYC,MYL6,SERPINE1,PIK3R1,PIK3R2,PLAUR,VEGFA,RPS6KA5,LEF1,MYH14	CDKN1A,COL1A1,EIF4A2,FN1,JUN,MYC,MYL6,SERPINE1,PIK3R1,PIK3R2,PLAUR,VEGFA,RPS6KA5,LEF1,MYH14	ACTG1,ACTN4,ACTN2,ACTN3,XIAP,RHOA,SERPING1,CAV1,CDC42,CFL1,CFL2,COL1A1,COL1A2,COL4A1,COL4A2,COL4A3,COL4A4,COL4A5,COL4A6,CRK,CSNK2A1,CSNK2A2,CSNK2B,CTNNB1,DOCK1,EIF4A1,EIF4A2,EIF4E,EIF4EBP1,EIF4G2,FLNA,FN1,GRB2,GSK3B,ILK,ITGA6,ITGA3,ITGAV,ITGB1,ITGB4,KDR,LAMB1,LAMC1,LIMK2,MMP13,MYC,MYH1,MYH2,MYH3,MYH4,MYH6,MYH7,MYH8,MYH9,MYH10,MYH11,MYL1,MYL2,MYL3,MYL4,MYL5,MYL6,MYLK,PPP1R12A,NCL,PIK3CA,PIK3CB,PIK…	ACTB,ACTG1,ACTN4,ACTN1,ACTN2,ACTN3,XIAP,RHOA,SERPING1,CAV1,CDC42,CDKN1A,CFL1,CFL2,COL1A1,COL1A2,COL4A1,COL4A2,COL4A3,COL4A4,COL4A5,COL4A6,CRK,MAPK14,CSNK2A1,CSNK2A2,CSNK2B,CTNNB1,DOCK1,EIF4A1,EIF4A2,EIF4E,EIF4EBP1,EIF4G1,EIF4G2,FLNA,FN1,GRB2,GSK3B,HRAS,ILK,ITGA6,ITGA3,ITGAV,ITGB1,ITGB3,ITGB4,JUN,KDR,LAMB1,LAMC1,LIMK1,LIMK2,SMAD3,MAP3K11,MMP13,MYC,MYH1,MYH2,MYH3,MYH4,MYH6,MYH7,MYH8,MYH9,MYH10,MYH1…	ACTG1,ACTN4,ACTN1,ACTN2,ACTN3,XIAP,RHOA,SERPING1,CAV1,CDC42,CDKN1A,CFL1,CFL2,COL1A2,COL4A1,COL4A2,COL4A3,COL4A4,COL4A5,COL4A6,CRK,CSNK2A1,CSNK2A2,CSNK2B,CTNNB1,DOCK1,EIF4A1,EIF4A2,EIF4E,EIF4G1,EIF4G2,FN1,GSK3B,HRAS,ITGA6,ITGA3,ITGAV,ITGB1,ITGB4,KDR,LAMB1,LAMC1,LIMK1,SMAD3,MAP3K11,MMP13,MYC,MYH1,MYH2,MYH3,MYH4,MYH6,MYH7,MYH8,MYH9,MYH10,MYH11,MYL1,MYL2,MYL3,MYL4,MYL5,MYL6,MYLK,PPP1R12A,NCL,SERPINE1…	ACTB,ACTG1,ACTN4,ACTN1,ACTN2,ACTN3,XIAP,RHOA,SERPING1,CAV1,CDC42,CFL1,CFL2,COL1A2,COL4A1,COL4A2,COL4A3,COL4A4,COL4A5,COL4A6,CRK,MAPK14,CSNK2A1,CSNK2A2,CSNK2B,CTNNB1,DOCK1,EIF4A1,EIF4E,EIF4EBP1,EIF4G1,EIF4G2,FLNA,GRB2,GSK3B,HRAS,ILK,ITGA6,ITGA3,ITGAV,ITGB1,ITGB3,ITGB4,KDR,LAMB1,LAMC1,LIMK1,LIMK2,SMAD3,MAP3K11,MMP13,MYH1,MYH2,MYH3,MYH4,MYH6,MYH7,MYH8,MYH9,MYH10,MYH11,MYL1,MYL2,MYL3,MYL4,MYL5,MYLK,P…	ACTB,ACTG1,ACTN4,ACTN1,ACTN2,ACTN3,XIAP,RHOA,SERPING1,CAV1,CDC42,CFL1,CFL2,COL1A2,COL4A1,COL4A2,COL4A3,COL4A4,COL4A5,COL4A6,CRK,MAPK14,CSNK2A1,CSNK2A2,CSNK2B,CTNNB1,DOCK1,EIF4A1,EIF4E,EIF4EBP1,EIF4G1,EIF4G2,FLNA,GRB2,GSK3B,HRAS,ILK,ITGA6,ITGA3,ITGAV,ITGB1,ITGB3,ITGB4,KDR,LAMB1,LAMC1,LIMK1,LIMK2,SMAD3,MAP3K11,MMP13,MYH1,MYH2,MYH3,MYH4,MYH6,MYH7,MYH8,MYH9,MYH10,MYH11,MYL1,MYL2,MYL3,MYL4,MYL5,MYLK,P…	[22, 134, 361, 4841]	[1, 155, 69, 5133]	[24, 132, 608, 4594]	[15, 141, 185, 5017]	[15, 141, 184, 5018]
Development_FGFR signaling pathway	2	1.16667	0.00397138	1	0.107223	0.00783994	0.00763404	AKT1,AKT2,ATF2,MAPK14,HRAS,JUN,MAP3K11,PAK1,PRKCD,SDC4,SHB		MAPK14,FGFR1,GRB2,ITPR1,ITPR3,JUN,PAK1,PDPK1,PLCG1,MAPK3,MAPKAPK2	FGF2,ITPR2,JUN,PIK3R1,PIK3R2,RPS27A,UBB	FGF2,ITPR2,JUN,PIK3R1,PIK3R2,RPS27A,UBB	CBL,CREB1,CRK,DOCK1,ELK1,EPS8,FGF2,FGFR1,GAB1,GRB2,HSPG2,ITPR1,ITPR2,ITPR3,MAP3K1,PDPK1,PIK3CA,PIK3CB,PIK3CD,PIK3R1,PIK3R2,PLCG1,MAPK1,MAPK3,MAPK8,MAPK11,MAPK9,MAPK10,MAPK13,MAP2K1,MAP2K2,MAP2K6,PTPN11,RAC1,RAF1,RPS27A,MAPK12,SDC1,SDC2,MAP2K4,SHC1,SOS1,SOS2,UBA52,UBB,UBC,PIK3R3,MAPKAPK2,AKT3,ABI1,FRS2	AKT1,AKT2,CBL,CREB1,ATF2,CRK,MAPK14,DOCK1,ELK1,EPS8,FGF2,FGFR1,GAB1,GRB2,HRAS,HSPG2,ITPR1,ITPR2,ITPR3,JUN,MAP3K1,MAP3K11,PAK1,PDPK1,PIK3CA,PIK3CB,PIK3CD,PIK3R1,PIK3R2,PLCG1,PRKCD,MAPK1,MAPK3,MAPK8,MAPK11,MAPK9,MAPK10,MAPK13,MAP2K1,MAP2K2,MAP2K6,PTPN11,RAC1,RAF1,RPS27A,MAPK12,SDC1,SDC2,SDC4,MAP2K4,SHB,SHC1,SOS1,SOS2,UBA52,UBB,UBC,PIK3R3,MAPKAPK2,AKT3,ABI1,FRS2	AKT1,AKT2,CBL,CREB1,ATF2,CRK,DOCK1,ELK1,EPS8,FGF2,GAB1,HRAS,HSPG2,ITPR2,MAP3K1,MAP3K11,PIK3CA,PIK3CB,PIK3CD,PIK3R1,PIK3R2,PRKCD,MAPK1,MAPK8,MAPK11,MAPK9,MAPK10,MAPK13,MAP2K1,MAP2K2,MAP2K6,PTPN11,RAC1,RAF1,RPS27A,MAPK12,SDC1,SDC2,SDC4,MAP2K4,SHB,SHC1,SOS1,SOS2,UBA52,UBB,UBC,PIK3R3,AKT3,ABI1,FRS2	AKT1,AKT2,CBL,CREB1,ATF2,CRK,MAPK14,DOCK1,ELK1,EPS8,FGFR1,GAB1,GRB2,HRAS,HSPG2,ITPR1,ITPR3,MAP3K1,MAP3K11,PAK1,PDPK1,PIK3CA,PIK3CB,PIK3CD,PLCG1,PRKCD,MAPK1,MAPK3,MAPK8,MAPK11,MAPK9,MAPK10,MAPK13,MAP2K1,MAP2K2,MAP2K6,PTPN11,RAC1,RAF1,MAPK12,SDC1,SDC2,SDC4,MAP2K4,SHB,SHC1,SOS1,SOS2,UBA52,UBC,PIK3R3,MAPKAPK2,AKT3,ABI1,FRS2	AKT1,AKT2,CBL,CREB1,ATF2,CRK,MAPK14,DOCK1,ELK1,EPS8,FGFR1,GAB1,GRB2,HRAS,HSPG2,ITPR1,ITPR3,MAP3K1,MAP3K11,PAK1,PDPK1,PIK3CA,PIK3CB,PIK3CD,PLCG1,PRKCD,MAPK1,MAPK3,MAPK8,MAPK11,MAPK9,MAPK10,MAPK13,MAP2K1,MAP2K2,MAP2K6,PTPN11,RAC1,RAF1,MAPK12,SDC1,SDC2,SDC4,MAP2K4,SHB,SHC1,SOS1,SOS2,UBA52,UBC,PIK3R3,MAPKAPK2,AKT3,ABI1,FRS2	[11, 51, 372, 4924]	[0, 62, 70, 5226]	[11, 51, 621, 4675]	[7, 55, 193, 5103]	[7, 55, 192, 5104]
Development_Growth hormone signaling via PI3K/AKT and MAPK cascades	2	1.16667	2.3161e-05	0.103785	0.0524568	1.79627e-05	1.72522e-05	AKT1,AKT2,CEBPB,ATF2,MAPK14,FOS,HRAS,IRS1,JUN,JUNB,MAP2K3,PTK2	IRS1,JUNB	MAPK14,EGR1,EIF4EBP1,FOS,GRB2,IRS1,JUN,JUNB,MAP2K3	DDIT3,EGR1,ELK4,PTK2B,FOS,JUN,JUNB,PIK3R1,IRS2	DDIT3,EGR1,ELK4,PTK2B,FOS,JUN,JUNB,PIK3R1,IRS2	DDIT3,EGR1,EIF4EBP1,ELK1,ELK4,PTK2B,MTOR,GH1,GHR,GRB2,GSK3B,JAK2,MAP3K4,PIK3CA,PIK3R1,MAPK1,MAP2K1,PTPN6,PTPN11,RAF1,RHEB,RPS6KB1,SHC1,SOS1,SOS2,SRC,ADAM17,TSC2,IRS2,AKT3	AKT1,AKT2,CEBPB,ATF2,MAPK14,DDIT3,EGR1,EIF4EBP1,ELK1,ELK4,PTK2B,FOS,MTOR,GH1,GHR,GRB2,GSK3B,HRAS,JAK2,JUN,MAP3K4,PIK3CA,PIK3R1,MAPK1,MAP2K1,MAP2K3,PTK2,PTPN6,PTPN11,RAF1,RHEB,RPS6KB1,SHC1,SOS1,SOS2,SRC,ADAM17,TSC2,IRS2,AKT3	AKT1,AKT2,CEBPB,ATF2,DDIT3,ELK1,ELK4,PTK2B,MTOR,GH1,GHR,GSK3B,HRAS,JAK2,MAP3K4,PIK3CA,PIK3R1,MAPK1,MAP2K1,PTK2,PTPN6,PTPN11,RAF1,RHEB,RPS6KB1,SHC1,SOS1,SOS2,SRC,ADAM17,TSC2,IRS2,AKT3	AKT1,AKT2,CEBPB,ATF2,MAPK14,EIF4EBP1,ELK1,MTOR,GH1,GHR,GRB2,GSK3B,HRAS,IRS1,JAK2,MAP3K4,PIK3CA,MAPK1,MAP2K1,MAP2K3,PTK2,PTPN6,PTPN11,RAF1,RHEB,RPS6KB1,SHC1,SOS1,SOS2,SRC,ADAM17,TSC2,AKT3	AKT1,AKT2,CEBPB,ATF2,MAPK14,EIF4EBP1,ELK1,MTOR,GH1,GHR,GRB2,GSK3B,HRAS,IRS1,JAK2,MAP3K4,PIK3CA,MAPK1,MAP2K1,MAP2K3,PTK2,PTPN6,PTPN11,RAF1,RHEB,RPS6KB1,SHC1,SOS1,SOS2,SRC,ADAM17,TSC2,AKT3	[12, 30, 371, 4945]	[2, 40, 68, 5248]	[9, 33, 623, 4693]	[9, 33, 191, 5125]	[9, 33, 190, 5126]
Development_Keratinocyte differentiation	2	1.16667	6.24333e-06	0.483448	0.000430702	0.0101404	0.0099058	CDKN1A,MAPK14,FOS,GNAQ,HRAS,JUN,JUND,SMAD3,MAP3K5,NOTCH2,PRKCD,MAP2K3,TGFB1,VDR	FOSL1	MAPK14,CSTA,FOS,GNAQ,ITPR1,ITPR3,JUN,JUND,KRT10,MXD1,PLCG1,MAPK3,MAP2K3,MAP2K7,TGFB1	CDKN1A,FOS,ITPR2,JUN,JUND,MXD1	CDKN1A,FOS,ITPR2,JUN,JUND,MXD1	CASR,CEBPA,CHUK,CSTA,FLG,GNA11,RBPJ,ITPR1,ITPR2,ITPR3,IVL,KRT1,KRT10,LOR,MXD1,SMAD2,MAP3K1,NOTCH1,PLCG1,PRKCA,MAPK1,MAPK3,MAPK8,MAPK13,MAP2K1,MAP2K2,MAP2K6,MAP2K7,RAF1,MAP2K4,SP1,SRC,TGFBR1,TGM1,FOSL1,PLCB1	CASR,CDKN1A,CEBPA,CHUK,MAPK14,CSTA,FLG,FOS,GNA11,GNAQ,HRAS,RBPJ,ITPR1,ITPR2,ITPR3,IVL,JUN,JUND,KRT1,KRT10,LOR,MXD1,SMAD2,SMAD3,MAP3K1,MAP3K5,NOTCH1,NOTCH2,PLCG1,PRKCA,PRKCD,MAPK1,MAPK3,MAPK8,MAPK13,MAP2K1,MAP2K2,MAP2K3,MAP2K6,MAP2K7,RAF1,MAP2K4,SP1,SRC,TGFB1,TGFBR1,TGM1,VDR,PLCB1	CASR,CDKN1A,CEBPA,CHUK,FLG,GNA11,HRAS,RBPJ,ITPR2,IVL,KRT1,LOR,SMAD2,SMAD3,MAP3K1,MAP3K5,NOTCH1,NOTCH2,PRKCA,PRKCD,MAPK1,MAPK8,MAPK13,MAP2K1,MAP2K2,MAP2K6,RAF1,MAP2K4,SP1,SRC,TGFBR1,TGM1,VDR,FOSL1,PLCB1	CASR,CEBPA,CHUK,MAPK14,CSTA,FLG,GNA11,GNAQ,HRAS,RBPJ,ITPR1,ITPR3,IVL,KRT1,KRT10,LOR,SMAD2,SMAD3,MAP3K1,MAP3K5,NOTCH1,NOTCH2,PLCG1,PRKCA,PRKCD,MAPK1,MAPK3,MAPK8,MAPK13,MAP2K1,MAP2K2,MAP2K3,MAP2K6,MAP2K7,RAF1,MAP2K4,SP1,SRC,TGFB1,TGFBR1,TGM1,VDR,FOSL1,PLCB1	CASR,CEBPA,CHUK,MAPK14,CSTA,FLG,GNA11,GNAQ,HRAS,RBPJ,ITPR1,ITPR3,IVL,KRT1,KRT10,LOR,SMAD2,SMAD3,MAP3K1,MAP3K5,NOTCH1,NOTCH2,PLCG1,PRKCA,PRKCD,MAPK1,MAPK3,MAPK8,MAPK13,MAP2K1,MAP2K2,MAP2K3,MAP2K6,MAP2K7,RAF1,MAP2K4,SP1,SRC,TGFB1,TGFBR1,TGM1,VDR,FOSL1,PLCB1	[14, 36, 369, 4939]	[1, 49, 69, 5239]	[15, 35, 617, 4691]	[6, 44, 194, 5114]	[6, 44, 193, 5115]
Development_TGF-beta-dependent induction of EMT via SMADs	2	1.16667	0.00898784	0.361424	0.205689	2.57687e-05	2.48475e-05	JAG1,CDH2,ID2,SMAD3,SERPINE1,TGFB1,TGFBR2	CLDN1	JAG1,ILK,TCF3,TGFB1,VIM,LEF1	EDN1,FN1,ID2,SERPINE1,SNAI2,TWIST1,HMGA2,LEF1	EDN1,FN1,ID2,SERPINE1,SNAI2,TWIST1,HMGA2,LEF1	CDH1,EDN1,ETS1,FN1,ILK,SMAD2,SMAD4,MMP2,NOTCH1,SNAI2,SNAI1,SP1,TCF3,ZEB1,TGFB2,TGFB3,TGFBR1,TWIST1,VIM,HMGA2,CLDN1,ZEB2,HEY1,LEF1,MKL2,MKL1,OCLN	JAG1,CDH1,CDH2,EDN1,ETS1,FN1,ID2,ILK,SMAD2,SMAD3,SMAD4,MMP2,NOTCH1,SERPINE1,SNAI2,SNAI1,SP1,TCF3,ZEB1,TGFB1,TGFB2,TGFB3,TGFBR1,TGFBR2,TWIST1,VIM,HMGA2,ZEB2,HEY1,LEF1,MKL2,MKL1,OCLN	CDH1,CDH2,EDN1,ETS1,FN1,ID2,SMAD2,SMAD3,SMAD4,MMP2,NOTCH1,SERPINE1,SNAI2,SNAI1,SP1,ZEB1,TGFB2,TGFB3,TGFBR1,TGFBR2,TWIST1,HMGA2,CLDN1,ZEB2,HEY1,MKL2,MKL1,OCLN	JAG1,CDH1,CDH2,ETS1,ILK,SMAD2,SMAD3,SMAD4,MMP2,NOTCH1,SNAI1,SP1,TCF3,ZEB1,TGFB1,TGFB2,TGFB3,TGFBR1,TGFBR2,VIM,CLDN1,ZEB2,HEY1,MKL2,MKL1,OCLN	JAG1,CDH1,CDH2,ETS1,ILK,SMAD2,SMAD3,SMAD4,MMP2,NOTCH1,SNAI1,SP1,TCF3,ZEB1,TGFB1,TGFB2,TGFB3,TGFBR1,TGFBR2,VIM,CLDN1,ZEB2,HEY1,MKL2,MKL1,OCLN	[7, 27, 376, 4948]	[1, 33, 69, 5255]	[6, 28, 626, 4698]	[8, 26, 192, 5132]	[8, 26, 191, 5133]
Development_VEGF-family signaling	2	1.16667	0.00333114	1	0.0675922	0.00107552	0.00104427	AKT1,AKT2,FLT4,FOS,HRAS,ITGB3,JUN,VEGFA,VTN		FOS,GRB2,ITGB3,ITPR1,ITPR3,JUN,PLCG1,MAPK3,VEGFA	FN1,FOS,ITPR2,JUN,PIK3R1,PIK3R2,VEGFA	FN1,FOS,ITPR2,JUN,PIK3R1,PIK3R2,VEGFA	FIGF,FLT1,FN1,GRB2,ITGA5,ITGAV,ITGB1,ITPR1,ITPR2,ITPR3,KDR,L1CAM,PGF,PIK3CA,PIK3CB,PIK3CD,PIK3R1,PIK3R2,PLCG1,PLCG2,PRKCA,MAPK1,MAPK3,MAP2K1,MAP2K2,RAF1,SHC1,SOS1,SOS2,VEGFB,VEGFC,PIK3R3,NRP2,NRP1,AKT3	AKT1,AKT2,FIGF,FLT1,FLT4,FN1,FOS,GRB2,HRAS,ITGA5,ITGAV,ITGB1,ITGB3,ITPR1,ITPR2,ITPR3,JUN,KDR,L1CAM,PGF,PIK3CA,PIK3CB,PIK3CD,PIK3R1,PIK3R2,PLCG1,PLCG2,PRKCA,MAPK1,MAPK3,MAP2K1,MAP2K2,RAF1,SHC1,SOS1,SOS2,VEGFA,VEGFB,VEGFC,VTN,PIK3R3,NRP2,NRP1,AKT3	AKT1,AKT2,FIGF,FLT1,FLT4,FN1,HRAS,ITGA5,ITGAV,ITGB1,ITPR2,KDR,L1CAM,PGF,PIK3CA,PIK3CB,PIK3CD,PIK3R1,PIK3R2,PLCG2,PRKCA,MAPK1,MAP2K1,MAP2K2,RAF1,SHC1,SOS1,SOS2,VEGFB,VEGFC,VTN,PIK3R3,NRP2,NRP1,AKT3	AKT1,AKT2,FIGF,FLT1,FLT4,GRB2,HRAS,ITGA5,ITGAV,ITGB1,ITGB3,ITPR1,ITPR3,KDR,L1CAM,PGF,PIK3CA,PIK3CB,PIK3CD,PLCG1,PLCG2,PRKCA,MAPK1,MAPK3,MAP2K1,MAP2K2,RAF1,SHC1,SOS1,SOS2,VEGFB,VEGFC,VTN,PIK3R3,NRP2,NRP1,AKT3	AKT1,AKT2,FIGF,FLT1,FLT4,GRB2,HRAS,ITGA5,ITGAV,ITGB1,ITGB3,ITPR1,ITPR3,KDR,L1CAM,PGF,PIK3CA,PIK3CB,PIK3CD,PLCG1,PLCG2,PRKCA,MAPK1,MAPK3,MAP2K1,MAP2K2,RAF1,SHC1,SOS1,SOS2,VEGFB,VEGFC,VTN,PIK3R3,NRP2,NRP1,AKT3	[9, 35, 374, 4940]	[0, 44, 70, 5244]	[9, 35, 623, 4691]	[7, 37, 193, 5121]	[7, 37, 192, 5122]
Development_WNT signaling pathway. Part 2	2	1.16667	0.038388	0.00481466	0.297805	0.00414323	0.00400806	CCND1,DVL1,FZD2,JUN,LRP5,SMARCA4,VEGFA,WNT7A,FZD9,DKK1,CBY1	BMP4,WNT5A,FOSL1,ENC1,CLDN1	DVL2,JUN,NRCAM,MAP3K7,TCF4,TCF3,TCF7,VEGFA,VIM,CBY1,LEF1,WNT16	CD44,CSNK1E,JUN,MYC,SNAI2,VEGFA,FZD7,ENC1,LEF1	CD44,CSNK1E,JUN,MYC,SNAI2,VEGFA,FZD7,ENC1,LEF1	APC,BIRC5,RHOA,BCL9,BMP4,CD44,CDH1,CREBBP,CSNK1E,CSNK2A1,CSNK2A2,CTNNB1,DAB2,DVL2,DVL3,GAST,GSK3B,MMP7,MYC,NRCAM,PPARD,PPM1A,REST,SNAI2,SNAI1,MAP3K7,TCF4,TCF3,TCF7,TCF7L2,VIM,WNT1,WNT2,WNT3,WNT5A,WNT6,WNT7B,WNT8A,WNT8B,WNT10B,WNT11,WNT2B,WNT9A,WNT9B,FZD5,FZD3,FOSL1,AXIN1,AXIN2,FZD1,FZD4,FZD6,FZD7,FZD8,ENC1,RUVBL1,CLDN1,FRAT1,TAB1,RUVBL2,WIF1,FZD10,MESDC2,PYGO1,LEF1,WNT16,NLK,WNT4,MMP26,WNT10A,WNT…	APC,BIRC5,RHOA,CCND1,BCL9,CD44,CDH1,CREBBP,CSNK1E,CSNK2A1,CSNK2A2,CTNNB1,DAB2,DVL1,DVL2,DVL3,GAST,FZD2,GSK3B,JUN,LRP5,MMP7,MYC,NRCAM,PPARD,PPM1A,REST,SNAI2,SMARCA4,SNAI1,MAP3K7,TCF4,TCF3,TCF7,TCF7L2,VEGFA,VIM,WNT1,WNT2,WNT3,WNT6,WNT7A,WNT7B,WNT8A,WNT8B,WNT10B,WNT11,WNT2B,WNT9A,WNT9B,FZD5,FZD3,AXIN1,AXIN2,FZD1,FZD4,FZD6,FZD7,FZD8,FZD9,RUVBL1,FRAT1,TAB1,RUVBL2,WIF1,FZD10,DKK1,MESDC2,CBY1,PYGO1,LEF1…	APC,BIRC5,RHOA,CCND1,BCL9,BMP4,CD44,CDH1,CREBBP,CSNK1E,CSNK2A1,CSNK2A2,CTNNB1,DAB2,DVL1,DVL3,GAST,FZD2,GSK3B,LRP5,MMP7,MYC,PPARD,PPM1A,REST,SNAI2,SMARCA4,SNAI1,TCF7L2,WNT1,WNT2,WNT3,WNT5A,WNT6,WNT7A,WNT7B,WNT8A,WNT8B,WNT10B,WNT11,WNT2B,WNT9A,WNT9B,FZD5,FZD3,FOSL1,AXIN1,AXIN2,FZD1,FZD4,FZD6,FZD7,FZD8,FZD9,ENC1,RUVBL1,CLDN1,FRAT1,TAB1,RUVBL2,WIF1,FZD10,DKK1,MESDC2,PYGO1,NLK,WNT4,MMP26,WNT10A,WNT5B,…	APC,BIRC5,RHOA,CCND1,BCL9,BMP4,CDH1,CREBBP,CSNK2A1,CSNK2A2,CTNNB1,DAB2,DVL1,DVL2,DVL3,GAST,FZD2,GSK3B,LRP5,MMP7,NRCAM,PPARD,PPM1A,REST,SMARCA4,SNAI1,MAP3K7,TCF4,TCF3,TCF7,TCF7L2,VIM,WNT1,WNT2,WNT3,WNT5A,WNT6,WNT7A,WNT7B,WNT8A,WNT8B,WNT10B,WNT11,WNT2B,WNT9A,WNT9B,FZD5,FZD3,FOSL1,AXIN1,AXIN2,FZD1,FZD4,FZD6,FZD8,FZD9,RUVBL1,CLDN1,FRAT1,TAB1,RUVBL2,WIF1,FZD10,DKK1,MESDC2,CBY1,PYGO1,WNT16,NLK,WNT4,MMP…	APC,BIRC5,RHOA,CCND1,BCL9,BMP4,CDH1,CREBBP,CSNK2A1,CSNK2A2,CTNNB1,DAB2,DVL1,DVL2,DVL3,GAST,FZD2,GSK3B,LRP5,MMP7,NRCAM,PPARD,PPM1A,REST,SMARCA4,SNAI1,MAP3K7,TCF4,TCF3,TCF7,TCF7L2,VIM,WNT1,WNT2,WNT3,WNT5A,WNT6,WNT7A,WNT7B,WNT8A,WNT8B,WNT10B,WNT11,WNT2B,WNT9A,WNT9B,FZD5,FZD3,FOSL1,AXIN1,AXIN2,FZD1,FZD4,FZD6,FZD8,FZD9,RUVBL1,CLDN1,FRAT1,TAB1,RUVBL2,WIF1,FZD10,DKK1,MESDC2,CBY1,PYGO1,WNT16,NLK,WNT4,MMP…	[11, 74, 372, 4901]	[5, 80, 65, 5208]	[12, 73, 620, 4653]	[9, 76, 191, 5082]	[9, 76, 190, 5083]
Immune response_IL-5 signalling	2	1.16667	0.000527444	0.0256384	0.116308	0.00205924	0.00200101	AKT1,AKT2,FOS,HRAS,ICAM1,IL5,JUN,JUNB,PRKCD,STAT5A,SYK	ICAM1,JUNB,STAT1	FOS,GRB2,ICAM1,ITGAM,JUN,JUNB,PDPK1,MAPK3,STAT1	FOS,JUN,JUNB,MYC,PIM1,PIK3R1,PIK3R2	FOS,JUN,JUNB,MYC,PIM1,PIK3R1,PIK3R2	BCL2,BTK,CCND3,CRKL,CSF2RB,GRB2,RAPGEF1,IL5RA,ITGAM,ITGB2,JAK1,JAK2,LYN,MYC,PDPK1,PIK3CA,PIK3CB,PIM1,PIK3CD,PIK3R1,PIK3R2,PLA2G4A,MAPK1,MAPK3,MAP2K1,MAP2K2,PTPN11,RAF1,RAP1A,SHC1,SOS1,SOS2,STAT1,STAT3,STAT5B,PLA2G4C,AKT3,PLA2G4B	AKT1,AKT2,BCL2,BTK,CCND3,CRKL,CSF2RB,FOS,GRB2,RAPGEF1,HRAS,IL5,IL5RA,ITGAM,ITGB2,JAK1,JAK2,JUN,LYN,MYC,PDPK1,PIK3CA,PIK3CB,PIM1,PIK3CD,PIK3R1,PIK3R2,PLA2G4A,PRKCD,MAPK1,MAPK3,MAP2K1,MAP2K2,PTPN11,RAF1,RAP1A,SHC1,SOS1,SOS2,STAT3,STAT5A,STAT5B,SYK,PLA2G4C,AKT3,PLA2G4B	AKT1,AKT2,BCL2,BTK,CCND3,CRKL,CSF2RB,RAPGEF1,HRAS,IL5,IL5RA,ITGB2,JAK1,JAK2,LYN,MYC,PIK3CA,PIK3CB,PIM1,PIK3CD,PIK3R1,PIK3R2,PLA2G4A,PRKCD,MAPK1,MAP2K1,MAP2K2,PTPN11,RAF1,RAP1A,SHC1,SOS1,SOS2,STAT3,STAT5A,STAT5B,SYK,PLA2G4C,AKT3,PLA2G4B	AKT1,AKT2,BCL2,BTK,CCND3,CRKL,CSF2RB,GRB2,RAPGEF1,HRAS,ICAM1,IL5,IL5RA,ITGAM,ITGB2,JAK1,JAK2,LYN,PDPK1,PIK3CA,PIK3CB,PIK3CD,PLA2G4A,PRKCD,MAPK1,MAPK3,MAP2K1,MAP2K2,PTPN11,RAF1,RAP1A,SHC1,SOS1,SOS2,STAT1,STAT3,STAT5A,STAT5B,SYK,PLA2G4C,AKT3,PLA2G4B	AKT1,AKT2,BCL2,BTK,CCND3,CRKL,CSF2RB,GRB2,RAPGEF1,HRAS,ICAM1,IL5,IL5RA,ITGAM,ITGB2,JAK1,JAK2,LYN,PDPK1,PIK3CA,PIK3CB,PIK3CD,PLA2G4A,PRKCD,MAPK1,MAPK3,MAP2K1,MAP2K2,PTPN11,RAF1,RAP1A,SHC1,SOS1,SOS2,STAT1,STAT3,STAT5A,STAT5B,SYK,PLA2G4C,AKT3,PLA2G4B	[11, 38, 372, 4937]	[3, 46, 67, 5242]	[9, 40, 623, 4686]	[7, 42, 193, 5116]	[7, 42, 192, 5117]
Muscle contraction_Regulation of eNOS activity in endothelial cells	2	1.16667	0.000225183	0.0315768	0.0200233	0.00209301	0.00201657	AKT1,AKT2,ATF2,ESRRA,ETV4,FOS,FOSL2,GNAQ,HSP90AB1,JUN,JUNB,JUND,NFKB1,RELA,SP3,VEGFA,NMT2	BDKRB2,JUNB,NFKB1,FOSL1	CALM1,FOS,FOSB,FOSL2,GNAI2,GNAI3,GNAQ,GNB2,GNG10,HIF1A,ITPR1,ITPR3,JUN,JUNB,JUND,PLCG1,VEGFA,NOSIP	EDN1,ESRRA,FOS,ITPR2,JUN,JUNB,JUND,PIK3R1,PIK3R2,VEGFA	EDN1,ESRRA,FOS,ITPR2,JUN,JUNB,JUND,PIK3R1,PIK3R2,VEGFA	ARNT,BDKRB2,CALM1,CALM2,CALM3,CAMK2A,CAMK2B,CAMK2D,CAMK2G,CAV1,CREB1,DNM2,EDN1,EDNRB,ELK1,EPAS1,ESR2,ETS1,ETS2,FOSB,GATA2,GNAI1,GNAI2,GNAI3,GNAO1,GNAZ,GNB1,GNB2,GNB3,GNG3,GNG4,GNG5,GNG7,GNG10,GNG11,GNGT1,GNGT2,HIF1A,HSP90AA1,ITPR1,ITPR2,ITPR3,KDR,KNG1,NMT1,NOS3,PIK3CA,PIK3CB,PIK3CD,PIK3CG,PIK3R1,PIK3R2,PLCB2,PLCB3,PLCB4,PLCG1,SLC7A1,SP1,SRC,HSP90B1,FOSL1,PIK3R3,AKT3,TRAP1,KLF2,GNB5,PLCB1,SIRT1,NO…	AKT1,AKT2,ARNT,CALM1,CALM2,CALM3,CAMK2A,CAMK2B,CAMK2D,CAMK2G,CAV1,CREB1,ATF2,DNM2,EDN1,EDNRB,ELK1,EPAS1,ESR2,ESRRA,ETS1,ETS2,ETV4,FOS,FOSB,FOSL2,GATA2,GNAI1,GNAI2,GNAI3,GNAO1,GNAQ,GNAZ,GNB1,GNB2,GNB3,GNG3,GNG4,GNG5,GNG7,GNG10,GNG11,GNGT1,GNGT2,HIF1A,HSP90AA1,HSP90AB1,ITPR1,ITPR2,ITPR3,JUN,JUND,KDR,KNG1,NMT1,NOS3,PIK3CA,PIK3CB,PIK3CD,PIK3CG,PIK3R1,PIK3R2,PLCB2,PLCB3,PLCB4,PLCG1,RELA,SLC7A1,SP1,SP3…	AKT1,AKT2,ARNT,BDKRB2,CALM2,CALM3,CAMK2A,CAMK2B,CAMK2D,CAMK2G,CAV1,CREB1,ATF2,DNM2,EDN1,EDNRB,ELK1,EPAS1,ESR2,ESRRA,ETS1,ETS2,ETV4,GATA2,GNAI1,GNAO1,GNAZ,GNB1,GNB3,GNG3,GNG4,GNG5,GNG7,GNG11,GNGT1,GNGT2,HSP90AA1,HSP90AB1,ITPR2,KDR,KNG1,NFKB1,NMT1,NOS3,PIK3CA,PIK3CB,PIK3CD,PIK3CG,PIK3R1,PIK3R2,PLCB2,PLCB3,PLCB4,RELA,SLC7A1,SP1,SP3,SRC,HSP90B1,FOSL1,PIK3R3,NMT2,AKT3,TRAP1,KLF2,GNB5,PLCB1,SIRT1,GNG13…	AKT1,AKT2,ARNT,BDKRB2,CALM1,CALM2,CALM3,CAMK2A,CAMK2B,CAMK2D,CAMK2G,CAV1,CREB1,ATF2,DNM2,EDNRB,ELK1,EPAS1,ESR2,ETS1,ETS2,ETV4,FOSB,FOSL2,GATA2,GNAI1,GNAI2,GNAI3,GNAO1,GNAQ,GNAZ,GNB1,GNB2,GNB3,GNG3,GNG4,GNG5,GNG7,GNG10,GNG11,GNGT1,GNGT2,HIF1A,HSP90AA1,HSP90AB1,ITPR1,ITPR3,KDR,KNG1,NFKB1,NMT1,NOS3,PIK3CA,PIK3CB,PIK3CD,PIK3CG,PLCB2,PLCB3,PLCB4,PLCG1,RELA,SLC7A1,SP1,SP3,SRC,HSP90B1,FOSL1,PIK3R3,NMT2,…	AKT1,AKT2,ARNT,BDKRB2,CALM1,CALM2,CALM3,CAMK2A,CAMK2B,CAMK2D,CAMK2G,CAV1,CREB1,ATF2,DNM2,EDNRB,ELK1,EPAS1,ESR2,ETS1,ETS2,ETV4,FOSB,FOSL2,GATA2,GNAI1,GNAI2,GNAI3,GNAO1,GNAQ,GNAZ,GNB1,GNB2,GNB3,GNG3,GNG4,GNG5,GNG7,GNG10,GNG11,GNGT1,GNGT2,HIF1A,HSP90AA1,HSP90AB1,ITPR1,ITPR3,KDR,KNG1,NFKB1,NMT1,NOS3,PIK3CA,PIK3CB,PIK3CD,PIK3CG,PLCB2,PLCB3,PLCB4,PLCG1,RELA,SLC7A1,SP1,SP3,SRC,HSP90B1,FOSL1,PIK3R3,NMT2,…	[17, 75, 366, 4900]	[4, 88, 66, 5200]	[18, 74, 614, 4652]	[10, 82, 190, 5076]	[10, 82, 189, 5077]
Signal transduction_JNK pathway	2	1.16667	0.000192116	1	0.0290937	0.00541837	0.00528809	MAP3K8,ATF2,HRAS,JUN,JUND,MAP3K5,MAP3K11,NFATC1,MAP4K2,TNF,TRAF2		FAS,FASLG,DAXX,GRB2,JUN,JUND,MAP2K7,MAP3K7,MAP3K12,TRADD	FAS,MAP3K8,ELK4,JUN,JUND,MAP3K2	FAS,MAP3K8,ELK4,JUN,JUND,MAP3K2	FAS,FASLG,CDC42,CRK,DAXX,ELK1,ELK4,GRB2,MAP3K1,MAP3K3,MAP3K4,MAP3K10,NFATC3,MAPK8,MAPK9,MAPK10,MAP2K7,RAC1,RAF1,MAP2K4,SOS1,SOS2,MAP3K7,TNFRSF1A,TP53,MAP3K12,MAP4K3,TRADD,MAP3K13,MAP4K4,MAP3K2,MAP4K5,MAP4K1	FAS,FASLG,CDC42,MAP3K8,ATF2,CRK,DAXX,ELK1,ELK4,GRB2,HRAS,JUN,JUND,MAP3K1,MAP3K3,MAP3K4,MAP3K5,MAP3K10,MAP3K11,NFATC1,NFATC3,MAPK8,MAPK9,MAPK10,MAP2K7,MAP4K2,RAC1,RAF1,MAP2K4,SOS1,SOS2,MAP3K7,TNF,TNFRSF1A,TP53,TRAF2,MAP3K12,MAP4K3,TRADD,MAP3K13,MAP4K4,MAP3K2,MAP4K5,MAP4K1	CDC42,MAP3K8,ATF2,CRK,ELK1,ELK4,HRAS,MAP3K1,MAP3K3,MAP3K4,MAP3K5,MAP3K10,MAP3K11,NFATC1,NFATC3,MAPK8,MAPK9,MAPK10,MAP4K2,RAC1,RAF1,MAP2K4,SOS1,SOS2,TNF,TNFRSF1A,TP53,TRAF2,MAP4K3,MAP3K13,MAP4K4,MAP3K2,MAP4K5,MAP4K1	FASLG,CDC42,ATF2,CRK,DAXX,ELK1,GRB2,HRAS,MAP3K1,MAP3K3,MAP3K4,MAP3K5,MAP3K10,MAP3K11,NFATC1,NFATC3,MAPK8,MAPK9,MAPK10,MAP2K7,MAP4K2,RAC1,RAF1,MAP2K4,SOS1,SOS2,MAP3K7,TNF,TNFRSF1A,TP53,TRAF2,MAP3K12,MAP4K3,TRADD,MAP3K13,MAP4K4,MAP4K5,MAP4K1	FASLG,CDC42,ATF2,CRK,DAXX,ELK1,GRB2,HRAS,MAP3K1,MAP3K3,MAP3K4,MAP3K5,MAP3K10,MAP3K11,NFATC1,NFATC3,MAPK8,MAPK9,MAPK10,MAP2K7,MAP4K2,RAC1,RAF1,MAP2K4,SOS1,SOS2,MAP3K7,TNF,TNFRSF1A,TP53,TRAF2,MAP3K12,MAP4K3,TRADD,MAP3K13,MAP4K4,MAP4K5,MAP4K1	[11, 33, 372, 4942]	[0, 44, 70, 5244]	[10, 34, 622, 4692]	[6, 38, 194, 5120]	[6, 38, 193, 5121]
Transcription_P53 signaling pathway	2	1.16667	7.73599e-05	0.0329665	0.0473834	0.00077743	0.000752141	CDKN1A,DUSP1,ERCC2,FOS,GTF2H4,HDAC1,NFKB1,NFKB2,REL,RELA,RELB,SUMO1,VEGFA	NFKB1,NFKB2,RELB	ATM,ATR,CDKN2A,ERCC3,FOS,MAP4,RBBP7,TDG,VEGFA,PIAS1,GTF2H5	CDKN1A,DUSP1,FOS,RANBP2,RBBP4,REL,VEGFA,DUSP16	CDKN1A,DUSP1,FOS,RANBP2,RBBP4,REL,VEGFA,DUSP16	APEX1,ATM,ATR,BCL2,CDK2,CDKN2A,CREBBP,CTNNB1,E2F1,EP300,ERCC3,FHL2,FLT1,GTF2H1,GTF2H2,GTF2H3,HDAC2,HSPB1,KDR,MAP4,MDM2,MAP3K1,MMP2,MAPK8,MAPK9,MAPK10,RANBP2,RB1,RBBP4,RBBP7,MAP2K4,TDG,TP53,XPA,XPC,PIAS1,KAT2B,PIAS2,MTA2,DUSP16,GTF2H5	APEX1,ATM,ATR,BCL2,CDK2,CDKN1A,CDKN2A,CREBBP,CTNNB1,DUSP1,E2F1,EP300,ERCC2,ERCC3,FHL2,FLT1,FOS,GTF2H1,GTF2H2,GTF2H3,GTF2H4,HDAC1,HDAC2,HSPB1,KDR,MAP4,MDM2,MAP3K1,MMP2,MAPK8,MAPK9,MAPK10,RANBP2,RB1,RBBP4,RBBP7,REL,RELA,MAP2K4,TDG,TP53,SUMO1,VEGFA,XPA,XPC,PIAS1,KAT2B,PIAS2,MTA2,DUSP16,GTF2H5	APEX1,BCL2,CDK2,CDKN1A,CREBBP,CTNNB1,DUSP1,E2F1,EP300,ERCC2,FHL2,FLT1,GTF2H1,GTF2H2,GTF2H3,GTF2H4,HDAC1,HDAC2,HSPB1,KDR,MDM2,MAP3K1,MMP2,NFKB1,NFKB2,MAPK8,MAPK9,MAPK10,RANBP2,RB1,RBBP4,REL,RELA,RELB,MAP2K4,TP53,SUMO1,XPA,XPC,KAT2B,PIAS2,MTA2,DUSP16	APEX1,ATM,ATR,BCL2,CDK2,CDKN2A,CREBBP,CTNNB1,E2F1,EP300,ERCC2,ERCC3,FHL2,FLT1,GTF2H1,GTF2H2,GTF2H3,GTF2H4,HDAC1,HDAC2,HSPB1,KDR,MAP4,MDM2,MAP3K1,MMP2,NFKB1,NFKB2,MAPK8,MAPK9,MAPK10,RB1,RBBP7,RELA,RELB,MAP2K4,TDG,TP53,SUMO1,XPA,XPC,PIAS1,KAT2B,PIAS2,MTA2,GTF2H5	APEX1,ATM,ATR,BCL2,CDK2,CDKN2A,CREBBP,CTNNB1,E2F1,EP300,ERCC2,ERCC3,FHL2,FLT1,GTF2H1,GTF2H2,GTF2H3,GTF2H4,HDAC1,HDAC2,HSPB1,KDR,MAP4,MDM2,MAP3K1,MMP2,NFKB1,NFKB2,MAPK8,MAPK9,MAPK10,RB1,RBBP7,RELA,RELB,MAP2K4,TDG,TP53,SUMO1,XPA,XPC,PIAS1,KAT2B,PIAS2,MTA2,GTF2H5	[13, 41, 370, 4934]	[3, 51, 67, 5237]	[11, 43, 621, 4683]	[8, 46, 192, 5112]	[8, 46, 191, 5113]
HIV-1 signaling via CCR5 in macrophages and T lymphocytes	2	0.833333	0.0019921	0.417959	0.00640416	0.196002	0.194039	ATF2,MAPK14,GNAQ,HRAS,JUN,PPP3CB,MAP2K3,CCL2,TNF	CCL2	FASLG,CALM1,MAPK14,GNAQ,GRB2,ITPR1,ITPR3,JUN,PPP3CC,MAP2K3,CCL4	PTK2B,ITPR2,JUN	PTK2B,ITPR2,JUN	FASLG,CALM1,CALM2,CALM3,CD4,CCR5,PTK2B,GRB2,ITPR1,ITPR2,ITPR3,MAP3K4,NFATC2,PPP3CA,PPP3CC,PRKCA,MAPK8,MAPK11,MAPK9,MAPK10,MAPK13,RAC1,MAPK12,CCL3,CCL4,MAP2K4,SOS1,SOS2,STIM1,TIAM1,PLCB1,ORAI1	FASLG,CALM1,CALM2,CALM3,CD4,CCR5,ATF2,MAPK14,PTK2B,GNAQ,GRB2,HRAS,ITPR1,ITPR2,ITPR3,JUN,MAP3K4,NFATC2,PPP3CA,PPP3CB,PPP3CC,PRKCA,MAPK8,MAPK11,MAPK9,MAPK10,MAPK13,MAP2K3,RAC1,MAPK12,CCL3,CCL4,MAP2K4,SOS1,SOS2,STIM1,TIAM1,TNF,PLCB1,ORAI1	CALM2,CALM3,CD4,CCR5,ATF2,PTK2B,HRAS,ITPR2,MAP3K4,NFATC2,PPP3CA,PPP3CB,PRKCA,MAPK8,MAPK11,MAPK9,MAPK10,MAPK13,RAC1,MAPK12,CCL2,CCL3,MAP2K4,SOS1,SOS2,STIM1,TIAM1,TNF,PLCB1,ORAI1	FASLG,CALM1,CALM2,CALM3,CD4,CCR5,ATF2,MAPK14,GNAQ,GRB2,HRAS,ITPR1,ITPR3,MAP3K4,NFATC2,PPP3CA,PPP3CB,PPP3CC,PRKCA,MAPK8,MAPK11,MAPK9,MAPK10,MAPK13,MAP2K3,RAC1,MAPK12,CCL2,CCL3,CCL4,MAP2K4,SOS1,SOS2,STIM1,TIAM1,TNF,PLCB1,ORAI1	FASLG,CALM1,CALM2,CALM3,CD4,CCR5,ATF2,MAPK14,GNAQ,GRB2,HRAS,ITPR1,ITPR3,MAP3K4,NFATC2,PPP3CA,PPP3CB,PPP3CC,PRKCA,MAPK8,MAPK11,MAPK9,MAPK10,MAPK13,MAP2K3,RAC1,MAPK12,CCL2,CCL3,CCL4,MAP2K4,SOS1,SOS2,STIM1,TIAM1,TNF,PLCB1,ORAI1	[9, 32, 374, 4943]	[1, 40, 69, 5248]	[11, 30, 621, 4696]	[3, 38, 197, 5120]	[3, 38, 196, 5121]
Immune response_NFAT in immune response	2	0.833333	0.00264849	0.0111592	0.00418426	0.347356	0.343465	AKT1,AKT2,HLA-DOA,NFATC1,NFKB1,NFKB2,NFKBIA,NFKBIB,NFKBIE,PPP3CB,REL,RELA,RELB,SYK,NFAT5,LAT	NFKB1,NFKB2,NFKBIA,NFKBIE,RELB	CALM1,CD3D,CD3G,CD247,CD79B,FCER1A,FCER1G,GSK3A,HLA-DOB,HLA-DPA1,HLA-DPB1,HLA-DQA2,IKBKB,ITPR1,ITPR3,LCK,PLCG1,PPP3CC,TRA@,ZAP70,LAT,BLNK	ITPR2,NFKBIA,PIK3R1,PIK3R2,REL	ITPR2,NFKBIA,PIK3R1,PIK3R2,REL	BTK,CALM1,CALM2,CALM3,CD3D,CD3E,CD3G,CD247,CD28,CD80,CD86,CD79A,CD79B,CHUK,FCER1A,MS4A2,FCER1G,GSK3A,GSK3B,HLA-DMA,HLA-DMB,HLA-DOB,HLA-DPA1,HLA-DPB1,HLA-DPB2,HLA-DQA1,HLA-DQA2,HLA-DQB1,HLA-DQB2,HLA-DQB3,HLA-DRA,HLA-DRB1,HLA-DRB3,HLA-DRB4,HLA-DRB5,IGH@,IGHE,IGHJ@,IGHM,IGHV@,IGKC,IGKV@,IGL@,IGLC@,IGLV@,IKBKB,ITK,ITPR1,ITPR2,ITPR3,LCK,LCP2,LYN,NFATC2,NFATC3,NFATC4,PIK3CA,PIK3CB,PIK3CD,PIK3R1,PIK3R2,…	AKT1,AKT2,BTK,CALM1,CALM2,CALM3,CD3D,CD3E,CD3G,CD247,CD28,CD80,CD86,CD79A,CD79B,CHUK,FCER1A,MS4A2,FCER1G,GSK3A,GSK3B,HLA-DMA,HLA-DMB,HLA-DOA,HLA-DOB,HLA-DPA1,HLA-DPB1,HLA-DPB2,HLA-DQA1,HLA-DQA2,HLA-DQB1,HLA-DQB2,HLA-DQB3,HLA-DRA,HLA-DRB1,HLA-DRB3,HLA-DRB4,HLA-DRB5,IGH@,IGHE,IGHJ@,IGHM,IGHV@,IGKC,IGKV@,IGL@,IGLC@,IGLV@,IKBKB,ITK,ITPR1,ITPR2,ITPR3,LCK,LCP2,LYN,NFATC1,NFATC2,NFATC3,NFATC4,NFKBIB,PIK…	AKT1,AKT2,BTK,CALM2,CALM3,CD3E,CD28,CD80,CD86,CD79A,CHUK,MS4A2,GSK3B,HLA-DMA,HLA-DMB,HLA-DOA,HLA-DPB2,HLA-DQA1,HLA-DQB1,HLA-DQB2,HLA-DQB3,HLA-DRA,HLA-DRB1,HLA-DRB3,HLA-DRB4,HLA-DRB5,IGH@,IGHE,IGHJ@,IGHM,IGHV@,IGKC,IGKV@,IGL@,IGLC@,IGLV@,ITK,ITPR2,LCP2,LYN,NFATC1,NFATC2,NFATC3,NFATC4,NFKB1,NFKB2,NFKBIA,NFKBIB,NFKBIE,PIK3CA,PIK3CB,PIK3CD,PIK3R1,PIK3R2,PLCG2,PPP3CA,PPP3CB,PRKCQ,RAC1,REL,RELA,RELB,SY…	AKT1,AKT2,BTK,CALM1,CALM2,CALM3,CD3D,CD3E,CD3G,CD247,CD28,CD80,CD86,CD79A,CD79B,CHUK,FCER1A,MS4A2,FCER1G,GSK3A,GSK3B,HLA-DMA,HLA-DMB,HLA-DOA,HLA-DOB,HLA-DPA1,HLA-DPB1,HLA-DPB2,HLA-DQA1,HLA-DQA2,HLA-DQB1,HLA-DQB2,HLA-DQB3,HLA-DRA,HLA-DRB1,HLA-DRB3,HLA-DRB4,HLA-DRB5,IGH@,IGHE,IGHJ@,IGHM,IGHV@,IGKC,IGKV@,IGL@,IGLC@,IGLV@,IKBKB,ITK,ITPR1,ITPR3,LCK,LCP2,LYN,NFATC1,NFATC2,NFATC3,NFATC4,NFKB1,NFKB2,NFKB…	AKT1,AKT2,BTK,CALM1,CALM2,CALM3,CD3D,CD3E,CD3G,CD247,CD28,CD80,CD86,CD79A,CD79B,CHUK,FCER1A,MS4A2,FCER1G,GSK3A,GSK3B,HLA-DMA,HLA-DMB,HLA-DOA,HLA-DOB,HLA-DPA1,HLA-DPB1,HLA-DPB2,HLA-DQA1,HLA-DQA2,HLA-DQB1,HLA-DQB2,HLA-DQB3,HLA-DRA,HLA-DRB1,HLA-DRB3,HLA-DRB4,HLA-DRB5,IGH@,IGHE,IGHJ@,IGHM,IGHV@,IGKC,IGKV@,IGL@,IGLC@,IGLV@,IKBKB,ITK,ITPR1,ITPR3,LCK,LCP2,LYN,NFATC1,NFATC2,NFATC3,NFATC4,NFKB1,NFKB2,NFKB…	[16, 88, 367, 4887]	[5, 99, 65, 5189]	[22, 82, 610, 4644]	[5, 99, 195, 5059]	[5, 99, 194, 5060]
Role of alpha-6/beta-4 integrins in carcinoma progression	2	0.833333	0.00204046	0.0256384	0.00976971	0.034751	0.0341123	ACTB,AKT1,AKT2,ERBB3,IRS1,LAMB3,LIMK1,MST1R,PAK1,VEGFA	IRS1,LAMB3,MET	ACTB,EIF4EBP1,ERBB2,NRG1,IRS1,ITPR1,ITPR3,PAK1,PDPK1,PLCG1,PLEC,VEGFA	ITPR2,PIK3R1,PIK3R2,VEGFA,IRS2	ITPR2,PIK3R1,PIK3R2,VEGFA,IRS2	ACTG1,CFL1,CFL2,EGF,EGFR,EIF4E,EIF4EBP1,ERBB2,MTOR,GAB1,HGF,NRG1,ITGA6,ITGB4,ITPR1,ITPR2,ITPR3,LAMA3,LAMB1,LAMC1,LAMC2,MET,MST1,PDPK1,PIK3CA,PIK3CB,PIK3CD,PIK3R1,PIK3R2,PLCG1,PLEC,PRKCA,RAC1,YWHAG,IRS2,AKT3,YWHAQ,SSH1,LAMA1	ACTB,ACTG1,AKT1,AKT2,CFL1,CFL2,EGF,EGFR,EIF4E,EIF4EBP1,ERBB2,ERBB3,MTOR,GAB1,HGF,NRG1,ITGA6,ITGB4,ITPR1,ITPR2,ITPR3,LAMA3,LAMB1,LAMC1,LAMC2,LIMK1,MST1,MST1R,PAK1,PDPK1,PIK3CA,PIK3CB,PIK3CD,PIK3R1,PIK3R2,PLCG1,PLEC,PRKCA,RAC1,VEGFA,YWHAG,IRS2,AKT3,YWHAQ,SSH1,LAMA1	ACTG1,AKT1,AKT2,CFL1,CFL2,EGF,EGFR,EIF4E,ERBB3,MTOR,GAB1,HGF,ITGA6,ITGB4,ITPR2,LAMA3,LAMB1,LAMB3,LAMC1,LAMC2,LIMK1,MET,MST1,MST1R,PIK3CA,PIK3CB,PIK3CD,PIK3R1,PIK3R2,PRKCA,RAC1,YWHAG,IRS2,AKT3,YWHAQ,SSH1,LAMA1	ACTB,ACTG1,AKT1,AKT2,CFL1,CFL2,EGF,EGFR,EIF4E,EIF4EBP1,ERBB2,ERBB3,MTOR,GAB1,HGF,NRG1,ITGA6,IRS1,ITGB4,ITPR1,ITPR3,LAMA3,LAMB1,LAMB3,LAMC1,LAMC2,LIMK1,MET,MST1,MST1R,PAK1,PDPK1,PIK3CA,PIK3CB,PIK3CD,PLCG1,PLEC,PRKCA,RAC1,YWHAG,AKT3,YWHAQ,SSH1,LAMA1	ACTB,ACTG1,AKT1,AKT2,CFL1,CFL2,EGF,EGFR,EIF4E,EIF4EBP1,ERBB2,ERBB3,MTOR,GAB1,HGF,NRG1,ITGA6,IRS1,ITGB4,ITPR1,ITPR3,LAMA3,LAMB1,LAMB3,LAMC1,LAMC2,LIMK1,MET,MST1,MST1R,PAK1,PDPK1,PIK3CA,PIK3CB,PIK3CD,PLCG1,PLEC,PRKCA,RAC1,YWHAG,AKT3,YWHAQ,SSH1,LAMA1	[10, 39, 373, 4936]	[3, 46, 67, 5242]	[12, 37, 620, 4689]	[5, 44, 195, 5114]	[5, 44, 194, 5115]
Transcription_Ligand-dependent activation of the ESR1/SP pathway	2	0.833333	0.00102421	1	0.00472951	0.235376	0.23313	ACTB,ACTL6A,CCND1,CEBPB,FOS,PRIM1,SMARCA4,SMARCC2,SP3,VEGFA		ACTB,ADA,FOS,HIF1A,LDLR,POLA1,SMARCD2,SMARCD3,VEGFA,NCOA3,ARID1A,CARM1	FOS,LDLR,VEGFA	FOS,LDLR,VEGFA	ADA,ARNT,CAD,CCNE1,CDC25A,CREBBP,E2F1,EGFR,EP300,ESR1,HIF1A,LDLR,NFYA,POLA1,PRIM2,PRLR,RARA,SMARCA2,SMARCB1,SMARCC1,SMARCD1,SMARCD2,SMARCD3,SMARCE1,SP1,TYMS,NCOA3,ARID1A,NCOA1,KAT2B,CCNE2,CARM1,POLA2,ACTL6B,ARID1B	ACTB,ACTL6A,ADA,ARNT,CCND1,CAD,CCNE1,CDC25A,CEBPB,CREBBP,E2F1,EGFR,EP300,ESR1,FOS,HIF1A,LDLR,NFYA,POLA1,PRIM1,PRIM2,PRLR,RARA,SMARCA2,SMARCA4,SMARCB1,SMARCC1,SMARCC2,SMARCD1,SMARCD2,SMARCD3,SMARCE1,SP1,SP3,TYMS,VEGFA,NCOA3,ARID1A,NCOA1,KAT2B,CCNE2,CARM1,POLA2,ACTL6B,ARID1B	ACTL6A,ARNT,CCND1,CAD,CCNE1,CDC25A,CEBPB,CREBBP,E2F1,EGFR,EP300,ESR1,NFYA,PRIM1,PRIM2,PRLR,RARA,SMARCA2,SMARCA4,SMARCB1,SMARCC1,SMARCC2,SMARCD1,SMARCE1,SP1,SP3,TYMS,NCOA1,KAT2B,CCNE2,POLA2,ACTL6B,ARID1B	ACTB,ACTL6A,ADA,ARNT,CCND1,CAD,CCNE1,CDC25A,CEBPB,CREBBP,E2F1,EGFR,EP300,ESR1,HIF1A,NFYA,POLA1,PRIM1,PRIM2,PRLR,RARA,SMARCA2,SMARCA4,SMARCB1,SMARCC1,SMARCC2,SMARCD1,SMARCD2,SMARCD3,SMARCE1,SP1,SP3,TYMS,NCOA3,ARID1A,NCOA1,KAT2B,CCNE2,CARM1,POLA2,ACTL6B,ARID1B	ACTB,ACTL6A,ADA,ARNT,CCND1,CAD,CCNE1,CDC25A,CEBPB,CREBBP,E2F1,EGFR,EP300,ESR1,HIF1A,NFYA,POLA1,PRIM1,PRIM2,PRLR,RARA,SMARCA2,SMARCA4,SMARCB1,SMARCC1,SMARCC2,SMARCD1,SMARCD2,SMARCD3,SMARCE1,SP1,SP3,TYMS,NCOA3,ARID1A,NCOA1,KAT2B,CCNE2,CARM1,POLA2,ACTL6B,ARID1B	[10, 35, 373, 4940]	[0, 45, 70, 5243]	[12, 33, 620, 4693]	[3, 42, 197, 5116]	[3, 42, 196, 5117]
Apoptosis and survival_Anti-apoptotic TNFs/NF-kB/Bcl-2 pathway	1	1	8.19528e-08	0.000192585	0.114312	0.205694	0.203659	BCL2A1,IRAK1,NFKB1,NFKB2,NFKBIA,NFKBIB,NFKBIE,REL,RELA,RELB,TNF,TRAF2,TNFRSF4,SQSTM1,MAP3K14	NFKB1,NFKB2,NFKBIA,NFKBIE,RELB	BCL2A1,BCL2L1,CD40,IKBKB,PRKCZ,TRAF5,TRADD,TNFSF13	NFKBIA,REL,SQSTM1	NFKBIA,REL,SQSTM1	BCL2,BCL2L1,TNFRSF17,CD40,CD40LG,CHUK,IKBKB,IRAK2,NGF,NGFR,PRKCZ,TNFRSF1A,TNFRSF1B,TRAF3,TRAF5,TRAF6,TNFSF4,IKBKG,TNFSF11,TRADD,RIPK1,TNFSF13,TNFSF12,TNFRSF11A,TNFSF13B,TNFRSF13B,TNFRSF12A	BCL2,BCL2A1,BCL2L1,TNFRSF17,CD40,CD40LG,CHUK,IKBKB,IRAK1,IRAK2,NFKBIB,NGF,NGFR,PRKCZ,REL,RELA,TNF,TNFRSF1A,TNFRSF1B,TRAF2,TRAF3,TRAF5,TRAF6,TNFSF4,TNFRSF4,IKBKG,TNFSF11,TRADD,RIPK1,TNFSF13,TNFSF12,TNFRSF11A,SQSTM1,MAP3K14,TNFSF13B,TNFRSF13B,TNFRSF12A	BCL2,TNFRSF17,CD40LG,CHUK,IRAK1,IRAK2,NFKB1,NFKB2,NFKBIA,NFKBIB,NFKBIE,NGF,NGFR,REL,RELA,RELB,TNF,TNFRSF1A,TNFRSF1B,TRAF2,TRAF3,TRAF6,TNFSF4,TNFRSF4,IKBKG,TNFSF11,RIPK1,TNFSF12,TNFRSF11A,SQSTM1,MAP3K14,TNFSF13B,TNFRSF13B,TNFRSF12A	BCL2,BCL2A1,BCL2L1,TNFRSF17,CD40,CD40LG,CHUK,IKBKB,IRAK1,IRAK2,NFKB1,NFKB2,NFKBIB,NFKBIE,NGF,NGFR,PRKCZ,RELA,RELB,TNF,TNFRSF1A,TNFRSF1B,TRAF2,TRAF3,TRAF5,TRAF6,TNFSF4,TNFRSF4,IKBKG,TNFSF11,TRADD,RIPK1,TNFSF13,TNFSF12,TNFRSF11A,MAP3K14,TNFSF13B,TNFRSF13B,TNFRSF12A	BCL2,BCL2A1,BCL2L1,TNFRSF17,CD40,CD40LG,CHUK,IKBKB,IRAK1,IRAK2,NFKB1,NFKB2,NFKBIB,NFKBIE,NGF,NGFR,PRKCZ,RELA,RELB,TNF,TNFRSF1A,TNFRSF1B,TRAF2,TRAF3,TRAF5,TRAF6,TNFSF4,TNFRSF4,IKBKG,TNFSF11,TRADD,RIPK1,TNFSF13,TNFSF12,TNFRSF11A,MAP3K14,TNFSF13B,TNFRSF13B,TNFRSF12A	[15, 27, 368, 4948]	[5, 37, 65, 5251]	[8, 34, 624, 4692]	[3, 39, 197, 5119]	[3, 39, 196, 5120]
Apoptosis and survival_Anti-apoptotic TNFs/NF-kB/IAP pathway	1	1	6.09143e-07	4.29984e-05	0.299587	0.107382	0.106175	BIRC3,NFKB1,NFKB2,NFKBIA,NFKBIB,NFKBIE,REL,RELA,RELB,TNF,TRAF2,MAP3K14	NFKB1,NFKB2,NFKBIA,NFKBIE,RELB	IKBKB,TRAF5,TRADD,TNFRSF25,TNFSF13	BIRC3,NFKBIA,REL	BIRC3,NFKBIA,REL	BIRC2,XIAP,BIRC5,TNFRSF17,TNFRSF8,TNFSF8,CHUK,IKBKB,TNFRSF1A,TNFRSF1B,TRAF3,TRAF5,IKBKG,TRADD,TNFRSF25,RIPK1,TNFSF13,TNFSF15,TNFRSF13B	BIRC2,BIRC3,XIAP,BIRC5,TNFRSF17,TNFRSF8,TNFSF8,CHUK,IKBKB,NFKBIB,REL,RELA,TNF,TNFRSF1A,TNFRSF1B,TRAF2,TRAF3,TRAF5,IKBKG,TRADD,TNFRSF25,RIPK1,TNFSF13,MAP3K14,TNFSF15,TNFRSF13B	BIRC2,BIRC3,XIAP,BIRC5,TNFRSF17,TNFRSF8,TNFSF8,CHUK,NFKB1,NFKB2,NFKBIA,NFKBIB,NFKBIE,REL,RELA,RELB,TNF,TNFRSF1A,TNFRSF1B,TRAF2,TRAF3,IKBKG,RIPK1,MAP3K14,TNFSF15,TNFRSF13B	BIRC2,XIAP,BIRC5,TNFRSF17,TNFRSF8,TNFSF8,CHUK,IKBKB,NFKB1,NFKB2,NFKBIB,NFKBIE,RELA,RELB,TNF,TNFRSF1A,TNFRSF1B,TRAF2,TRAF3,TRAF5,IKBKG,TRADD,TNFRSF25,RIPK1,TNFSF13,MAP3K14,TNFSF15,TNFRSF13B	BIRC2,XIAP,BIRC5,TNFRSF17,TNFRSF8,TNFSF8,CHUK,IKBKB,NFKB1,NFKB2,NFKBIB,NFKBIE,RELA,RELB,TNF,TNFRSF1A,TNFRSF1B,TRAF2,TRAF3,TRAF5,IKBKG,TRADD,TNFRSF25,RIPK1,TNFSF13,MAP3K14,TNFSF15,TNFRSF13B	[12, 19, 371, 4956]	[5, 26, 65, 5262]	[5, 26, 627, 4700]	[3, 28, 197, 5130]	[3, 28, 196, 5131]
Apoptosis and survival_APRIL and BAFF signaling	1	1	2.99651e-07	0.000152013	0.0397287	0.443587	0.441016	BCL2A1,CAMLG,NFATC1,NFKB1,NFKB2,NFKBIA,NFKBIB,NFKBIE,PPP3CB,PTGS2,RELA,RELB,TRAF2,MAP3K14	NFKB1,NFKB2,NFKBIA,NFKBIE,RELB	BCL2A1,BCL2L1,CR2,IKBKB,PPP3CC,PTGS2,CCL4,TRAF5,TNFSF13	NFKBIA,PTGS2	NFKBIA,PTGS2	BCL2,BCL2L1,TNFRSF17,CHUK,CR2,FCER2,IKBKB,IL10,MAP3K1,NFATC2,PPIB,PPP3CA,PPP3CC,MAPK8,MAPK9,MAPK10,CCL4,MAP2K4,TRAF3,TRAF5,TRAF6,IKBKG,TNFSF13,TNFSF13B,TNFRSF13B,TNFRSF13C	BCL2,BCL2A1,BCL2L1,TNFRSF17,CAMLG,CHUK,CR2,FCER2,IKBKB,IL10,MAP3K1,NFATC1,NFATC2,NFKBIB,PPIB,PPP3CA,PPP3CB,PPP3CC,MAPK8,MAPK9,MAPK10,PTGS2,RELA,CCL4,MAP2K4,TRAF2,TRAF3,TRAF5,TRAF6,IKBKG,TNFSF13,MAP3K14,TNFSF13B,TNFRSF13B,TNFRSF13C	BCL2,TNFRSF17,CAMLG,CHUK,FCER2,IL10,MAP3K1,NFATC1,NFATC2,NFKB1,NFKB2,NFKBIA,NFKBIB,NFKBIE,PPIB,PPP3CA,PPP3CB,MAPK8,MAPK9,MAPK10,RELA,RELB,MAP2K4,TRAF2,TRAF3,TRAF6,IKBKG,MAP3K14,TNFSF13B,TNFRSF13B,TNFRSF13C	BCL2,BCL2A1,BCL2L1,TNFRSF17,CAMLG,CHUK,CR2,FCER2,IKBKB,IL10,MAP3K1,NFATC1,NFATC2,NFKB1,NFKB2,NFKBIB,NFKBIE,PPIB,PPP3CA,PPP3CB,PPP3CC,MAPK8,MAPK9,MAPK10,RELA,RELB,CCL4,MAP2K4,TRAF2,TRAF3,TRAF5,TRAF6,IKBKG,TNFSF13,MAP3K14,TNFSF13B,TNFRSF13B,TNFRSF13C	BCL2,BCL2A1,BCL2L1,TNFRSF17,CAMLG,CHUK,CR2,FCER2,IKBKB,IL10,MAP3K1,NFATC1,NFATC2,NFKB1,NFKB2,NFKBIB,NFKBIE,PPIB,PPP3CA,PPP3CB,PPP3CC,MAPK8,MAPK9,MAPK10,RELA,RELB,CCL4,MAP2K4,TRAF2,TRAF3,TRAF5,TRAF6,IKBKG,TNFSF13,MAP3K14,TNFSF13B,TNFRSF13B,TNFRSF13C	[14, 26, 369, 4949]	[5, 35, 65, 5253]	[9, 31, 623, 4695]	[2, 38, 198, 5120]	[2, 38, 197, 5121]
Apoptosis and survival_HTR1A signaling	1	1	0.00222357	0.00704036	0.20201	0.868366	0.866497	ADCY7,AKT1,AKT2,HRAS,NFKB1,NFKB2,NFKBIA,NFKBIB,NFKBIE,PPP2CA,PPP2R1B,PPP2R5C,REL,RELA,RELB	NFKB1,NFKB2,NFKBIA,NFKBIE,RELB	ADCY7,PARP1,CALM1,GNAI2,GNAI3,GNB2,GNG10,GRB2,IKBKB,PDPK1,PRKACA,PRKACB,PRKAR1B,MAPK3	NFKBIA,REL	NFKBIA,REL	ADCY1,ADCY2,ADCY3,ADCY5,ADCY6,ADCY8,ADCY9,PARP1,XIAP,BAX,BCL2,CALM1,CALM2,CALM3,CASP3,CHUK,GNAI1,GNAI2,GNAI3,GNAO1,GNAZ,GNB1,GNB2,GNB3,GNG3,GNG4,GNG5,GNG7,GNG10,GNG11,GNGT1,GNGT2,GRB2,HTR1A,IKBKB,JAK2,PDPK1,PIK3CG,PPP2CB,PPP2R1A,PPP2R2A,PPP2R2B,PPP2R2C,PPP2R3A,PPP2R4,PPP2R5A,PPP2R5B,PPP2R5D,PPP2R5E,PRKACA,PRKACB,PRKACG,PRKAR1A,PRKAR1B,PRKAR2A,PRKAR2B,MAPK1,MAPK3,MAP2K1,MAP2K2,RAF1,SHC1,SLC9A1,SOS…	ADCY1,ADCY2,ADCY3,ADCY5,ADCY6,ADCY7,ADCY8,ADCY9,PARP1,AKT1,AKT2,XIAP,BAX,BCL2,CALM1,CALM2,CALM3,CASP3,CHUK,GNAI1,GNAI2,GNAI3,GNAO1,GNAZ,GNB1,GNB2,GNB3,GNG3,GNG4,GNG5,GNG7,GNG10,GNG11,GNGT1,GNGT2,GRB2,HRAS,HTR1A,IKBKB,JAK2,NFKBIB,PDPK1,PIK3CG,PPP2CA,PPP2CB,PPP2R1A,PPP2R1B,PPP2R2A,PPP2R2B,PPP2R2C,PPP2R3A,PPP2R4,PPP2R5A,PPP2R5B,PPP2R5C,PPP2R5D,PPP2R5E,PRKACA,PRKACB,PRKACG,PRKAR1A,PRKAR1B,PRKAR2A,PRK…	ADCY1,ADCY2,ADCY3,ADCY5,ADCY6,ADCY8,ADCY9,AKT1,AKT2,XIAP,BAX,BCL2,CALM2,CALM3,CASP3,CHUK,GNAI1,GNAO1,GNAZ,GNB1,GNB3,GNG3,GNG4,GNG5,GNG7,GNG11,GNGT1,GNGT2,HRAS,HTR1A,JAK2,NFKB1,NFKB2,NFKBIA,NFKBIB,NFKBIE,PIK3CG,PPP2CA,PPP2CB,PPP2R1A,PPP2R1B,PPP2R2A,PPP2R2B,PPP2R2C,PPP2R3A,PPP2R4,PPP2R5A,PPP2R5B,PPP2R5C,PPP2R5D,PPP2R5E,PRKACG,PRKAR1A,PRKAR2A,PRKAR2B,MAPK1,MAP2K1,MAP2K2,RAF1,REL,RELA,RELB,SHC1,SLC9A…	ADCY1,ADCY2,ADCY3,ADCY5,ADCY6,ADCY7,ADCY8,ADCY9,PARP1,AKT1,AKT2,XIAP,BAX,BCL2,CALM1,CALM2,CALM3,CASP3,CHUK,GNAI1,GNAI2,GNAI3,GNAO1,GNAZ,GNB1,GNB2,GNB3,GNG3,GNG4,GNG5,GNG7,GNG10,GNG11,GNGT1,GNGT2,GRB2,HRAS,HTR1A,IKBKB,JAK2,NFKB1,NFKB2,NFKBIB,NFKBIE,PDPK1,PIK3CG,PPP2CA,PPP2CB,PPP2R1A,PPP2R1B,PPP2R2A,PPP2R2B,PPP2R2C,PPP2R3A,PPP2R4,PPP2R5A,PPP2R5B,PPP2R5C,PPP2R5D,PPP2R5E,PRKACA,PRKACB,PRKACG,PRKAR1A,…	ADCY1,ADCY2,ADCY3,ADCY5,ADCY6,ADCY7,ADCY8,ADCY9,PARP1,AKT1,AKT2,XIAP,BAX,BCL2,CALM1,CALM2,CALM3,CASP3,CHUK,GNAI1,GNAI2,GNAI3,GNAO1,GNAZ,GNB1,GNB2,GNB3,GNG3,GNG4,GNG5,GNG7,GNG10,GNG11,GNGT1,GNGT2,GRB2,HRAS,HTR1A,IKBKB,JAK2,NFKB1,NFKB2,NFKBIB,NFKBIE,PDPK1,PIK3CG,PPP2CA,PPP2CB,PPP2R1A,PPP2R1B,PPP2R2A,PPP2R2B,PPP2R2C,PPP2R3A,PPP2R4,PPP2R5A,PPP2R5B,PPP2R5C,PPP2R5D,PPP2R5E,PRKACA,PRKACB,PRKACG,PRKAR1A,…	[15, 78, 368, 4897]	[5, 88, 65, 5200]	[14, 79, 618, 4647]	[2, 91, 198, 5067]	[2, 91, 197, 5068]
Apoptosis and survival_Lymphotoxin-beta receptor signaling	1	1	4.25829e-07	7.56466e-07	0.353014	0.196002	0.194039	IL8,JUN,LTB,MAP3K5,NFKB1,NFKB2,NFKBIA,NFKBIB,NFKBIE,RELA,RELB,CXCL12,TRAF2,MAP3K14	IL8,NFKB1,NFKB2,NFKBIA,NFKBIE,RELB,VCAM1	IKBKB,IL8,JUN,LTB,MAP2K7,TRAF5	IL8,JUN,NFKBIA	IL8,JUN,NFKBIA	APAF1,BIRC2,BAX,CASP3,CASP7,CASP9,CHUK,IKBKB,IL2,LTA,LTBR,MAP3K1,MAPK8,MAPK9,MAPK10,MAP2K7,CCL19,CCL21,MAP2K4,TRAF3,TRAF5,VCAM1,IKBKG,TNFSF14,CXCL13,CYCS,DIABLO	APAF1,BIRC2,BAX,CASP3,CASP7,CASP9,CHUK,IKBKB,IL2,JUN,LTA,LTB,LTBR,MAP3K1,MAP3K5,NFKBIB,MAPK8,MAPK9,MAPK10,MAP2K7,RELA,CCL19,CCL21,CXCL12,MAP2K4,TRAF2,TRAF3,TRAF5,IKBKG,TNFSF14,MAP3K14,CXCL13,CYCS,DIABLO	APAF1,BIRC2,BAX,CASP3,CASP7,CASP9,CHUK,IL2,LTA,LTBR,MAP3K1,MAP3K5,NFKB1,NFKB2,NFKBIA,NFKBIB,NFKBIE,MAPK8,MAPK9,MAPK10,RELA,RELB,CCL19,CCL21,CXCL12,MAP2K4,TRAF2,TRAF3,VCAM1,IKBKG,TNFSF14,MAP3K14,CXCL13,CYCS,DIABLO	APAF1,BIRC2,BAX,CASP3,CASP7,CASP9,CHUK,IKBKB,IL2,LTA,LTB,LTBR,MAP3K1,MAP3K5,NFKB1,NFKB2,NFKBIB,NFKBIE,MAPK8,MAPK9,MAPK10,MAP2K7,RELA,RELB,CCL19,CCL21,CXCL12,MAP2K4,TRAF2,TRAF3,TRAF5,VCAM1,IKBKG,TNFSF14,MAP3K14,CXCL13,CYCS,DIABLO	APAF1,BIRC2,BAX,CASP3,CASP7,CASP9,CHUK,IKBKB,IL2,LTA,LTB,LTBR,MAP3K1,MAP3K5,NFKB1,NFKB2,NFKBIB,NFKBIE,MAPK8,MAPK9,MAPK10,MAP2K7,RELA,RELB,CCL19,CCL21,CXCL12,MAP2K4,TRAF2,TRAF3,TRAF5,VCAM1,IKBKG,TNFSF14,MAP3K14,CXCL13,CYCS,DIABLO	[14, 27, 369, 4948]	[7, 34, 63, 5254]	[6, 35, 626, 4691]	[3, 38, 197, 5120]	[3, 38, 196, 5121]
Apoptosis and survival_NO synthesis and signaling	1	1	2.70381e-07	0.00941788	0.340069	0.0894278	0.087972	AKT1,AKT2,CSF2,FOS,GRIN1,HRAS,IFNA10,IL1B,NFKB1,NFKB2,NOS2,PPP3CB,PTGS2,REL,RELA,RELB,TGFB1,TNF	IL1B,NFKB1,NFKB2,RELB	CALM1,CAMK4,FOS,IL1B,PDPK1,PPP3CC,MAPK3,PTGS2,TGFB1	FOS,IL1B,PIK3R1,PTGS2,REL	FOS,IL1B,PIK3R1,PTGS2,REL	CALM1,CALM2,CALM3,CAMK4,CAMK2A,CREB1,DLG4,ELK1,GRIN2A,GRIN2B,GRIN2C,GRIN2D,GUCY1A3,GUCY1B3,IFNA1,IFNA2,IFNA4,IFNA5,IFNA6,IFNA7,IFNA8,IFNA13,IFNA14,IFNA16,IFNA17,IFNA21,IFNG,JAK3,NOS1,NOS3,PDPK1,PIK3CB,PIK3CD,PIK3R1,PPP3CA,PPP3CC,PRKG1,MAPK1,MAPK3,MAP2K1,MAP2K2,RAF1,SRC,CAMK1,PDE5A,AKT3	AKT1,AKT2,CALM1,CALM2,CALM3,CAMK4,CAMK2A,CREB1,CSF2,DLG4,ELK1,FOS,GRIN1,GRIN2A,GRIN2B,GRIN2C,GRIN2D,GUCY1A3,GUCY1B3,HRAS,IFNA1,IFNA2,IFNA4,IFNA5,IFNA6,IFNA7,IFNA8,IFNA10,IFNA13,IFNA14,IFNA16,IFNA17,IFNA21,IFNG,JAK3,NOS1,NOS2,NOS3,PDPK1,PIK3CB,PIK3CD,PIK3R1,PPP3CA,PPP3CB,PPP3CC,PRKG1,MAPK1,MAPK3,MAP2K1,MAP2K2,PTGS2,RAF1,REL,RELA,SRC,TGFB1,TNF,CAMK1,PDE5A,AKT3	AKT1,AKT2,CALM2,CALM3,CAMK2A,CREB1,CSF2,DLG4,ELK1,GRIN1,GRIN2A,GRIN2B,GRIN2C,GRIN2D,GUCY1A3,GUCY1B3,HRAS,IFNA1,IFNA2,IFNA4,IFNA5,IFNA6,IFNA7,IFNA8,IFNA10,IFNA13,IFNA14,IFNA16,IFNA17,IFNA21,IFNG,JAK3,NFKB1,NFKB2,NOS1,NOS2,NOS3,PIK3CB,PIK3CD,PIK3R1,PPP3CA,PPP3CB,PRKG1,MAPK1,MAP2K1,MAP2K2,RAF1,REL,RELA,RELB,SRC,TNF,CAMK1,PDE5A,AKT3	AKT1,AKT2,CALM1,CALM2,CALM3,CAMK4,CAMK2A,CREB1,CSF2,DLG4,ELK1,GRIN1,GRIN2A,GRIN2B,GRIN2C,GRIN2D,GUCY1A3,GUCY1B3,HRAS,IFNA1,IFNA2,IFNA4,IFNA5,IFNA6,IFNA7,IFNA8,IFNA10,IFNA13,IFNA14,IFNA16,IFNA17,IFNA21,IFNG,JAK3,NFKB1,NFKB2,NOS1,NOS2,NOS3,PDPK1,PIK3CB,PIK3CD,PPP3CA,PPP3CB,PPP3CC,PRKG1,MAPK1,MAPK3,MAP2K1,MAP2K2,RAF1,RELA,RELB,SRC,TGFB1,TNF,CAMK1,PDE5A,AKT3	AKT1,AKT2,CALM1,CALM2,CALM3,CAMK4,CAMK2A,CREB1,CSF2,DLG4,ELK1,GRIN1,GRIN2A,GRIN2B,GRIN2C,GRIN2D,GUCY1A3,GUCY1B3,HRAS,IFNA1,IFNA2,IFNA4,IFNA5,IFNA6,IFNA7,IFNA8,IFNA10,IFNA13,IFNA14,IFNA16,IFNA17,IFNA21,IFNG,JAK3,NFKB1,NFKB2,NOS1,NOS2,NOS3,PDPK1,PIK3CB,PIK3CD,PPP3CA,PPP3CB,PPP3CC,PRKG1,MAPK1,MAPK3,MAP2K1,MAP2K2,RAF1,RELA,RELB,SRC,TGFB1,TNF,CAMK1,PDE5A,AKT3	[18, 46, 365, 4929]	[4, 60, 66, 5228]	[9, 55, 623, 4671]	[5, 59, 195, 5099]	[5, 59, 194, 5100]
Apoptosis and survival_TNFR1 signaling pathway	1	1	6.09317e-07	3.18708e-05	0.506037	0.102774	0.101361	BIRC3,BID,JUN,NFKB1,NFKB2,NFKBIA,NFKBIB,NFKBIE,MAP4K2,REL,RELA,RELB,TNF,TRAF2,CFLAR	NFKB1,NFKB2,NFKBIA,NFKBIE,RELB,CFLAR	BID,IKBKB,JUN,MAP2K7,TRADD,HTRA2	BIRC3,JUN,NFKBIA,REL	BIRC3,JUN,NFKBIA,REL	APAF1,BIRC2,XIAP,BAX,BCL2,CASP2,CASP3,CASP6,CASP7,CASP8,CASP9,CASP10,CHUK,IKBKB,MAP3K1,MAPK8,MAPK9,MAPK10,MAP2K7,MAP2K4,TNFRSF1A,IKBKG,TRADD,RIPK1,CRADD,FADD,BAG4,BRE,CASP8AP2,HTRA2,ERAP1,CYCS,DIABLO	APAF1,BIRC2,BIRC3,XIAP,BAX,BCL2,BID,CASP2,CASP3,CASP6,CASP7,CASP8,CASP9,CASP10,CHUK,IKBKB,JUN,MAP3K1,NFKBIB,MAPK8,MAPK9,MAPK10,MAP2K7,MAP4K2,REL,RELA,MAP2K4,TNF,TNFRSF1A,TRAF2,IKBKG,TRADD,RIPK1,CRADD,FADD,BAG4,BRE,CASP8AP2,HTRA2,ERAP1,CYCS,DIABLO	APAF1,BIRC2,BIRC3,XIAP,BAX,BCL2,CASP2,CASP3,CASP6,CASP7,CASP8,CASP9,CASP10,CHUK,MAP3K1,NFKB1,NFKB2,NFKBIA,NFKBIB,NFKBIE,MAPK8,MAPK9,MAPK10,MAP4K2,REL,RELA,RELB,MAP2K4,TNF,TNFRSF1A,TRAF2,IKBKG,RIPK1,CRADD,FADD,CFLAR,BAG4,BRE,CASP8AP2,ERAP1,CYCS,DIABLO	APAF1,BIRC2,XIAP,BAX,BCL2,BID,CASP2,CASP3,CASP6,CASP7,CASP8,CASP9,CASP10,CHUK,IKBKB,MAP3K1,NFKB1,NFKB2,NFKBIB,NFKBIE,MAPK8,MAPK9,MAPK10,MAP2K7,MAP4K2,RELA,RELB,MAP2K4,TNF,TNFRSF1A,TRAF2,IKBKG,TRADD,RIPK1,CRADD,FADD,CFLAR,BAG4,BRE,CASP8AP2,HTRA2,ERAP1,CYCS,DIABLO	APAF1,BIRC2,XIAP,BAX,BCL2,BID,CASP2,CASP3,CASP6,CASP7,CASP8,CASP9,CASP10,CHUK,IKBKB,MAP3K1,NFKB1,NFKB2,NFKBIB,NFKBIE,MAPK8,MAPK9,MAPK10,MAP2K7,MAP4K2,RELA,RELB,MAP2K4,TNF,TNFRSF1A,TRAF2,IKBKG,TRADD,RIPK1,CRADD,FADD,CFLAR,BAG4,BRE,CASP8AP2,HTRA2,ERAP1,CYCS,DIABLO	[15, 33, 368, 4942]	[6, 42, 64, 5246]	[6, 42, 626, 4684]	[4, 44, 196, 5114]	[4, 44, 195, 5115]
Development_A1 receptor signaling	1	1	0.000287957	0.00314273	0.0331497	0.553368	0.549924	AKT1,AKT2,ATF2,MAPK14,HRAS,NFKB1,NFKB2,NFKBIA,NFKBIB,NFKBIE,PRKCD,MAP2K3,REL,RELA,RELB	NFKB1,NFKB2,NFKBIA,NFKBIE,RELB	MAPK14,GNA15,GNAI2,GNAI3,GNB2,GNG10,GRB2,IKBKB,ITPR1,ITPR3,PRKACA,PRKACB,PRKAR1B,MAPK3,MAP2K3	ITPR2,NFKBIA,REL	ITPR2,NFKBIA,REL	ADCY1,ADORA1,CHUK,CREB1,ELK1,GNA15,GNAI1,GNAI2,GNAI3,GNAO1,GNAZ,GNB1,GNB2,GNB3,GNG3,GNG4,GNG5,GNG7,GNG10,GNG11,GNGT1,GNGT2,GRB2,IKBKB,ITPR1,ITPR2,ITPR3,MAP3K4,PIK3CG,PLA2G4A,PLCB3,PRKACA,PRKACB,PRKACG,PRKAR1A,PRKAR1B,PRKAR2A,PRKAR2B,PRKCA,PRKD1,MAPK1,MAPK3,MAPK11,MAPK13,MAP2K1,MAP2K2,RAC1,RAF1,MAPK12,SHC1,SOS1,SOS2,SRC,AKT3,GNB5,PIK3R5,GNG13,GNG2,GNG12,PREX1,GNB4,GNG8	ADCY1,ADORA1,AKT1,AKT2,CHUK,CREB1,ATF2,MAPK14,ELK1,GNA15,GNAI1,GNAI2,GNAI3,GNAO1,GNAZ,GNB1,GNB2,GNB3,GNG3,GNG4,GNG5,GNG7,GNG10,GNG11,GNGT1,GNGT2,GRB2,HRAS,IKBKB,ITPR1,ITPR2,ITPR3,MAP3K4,NFKBIB,PIK3CG,PLA2G4A,PLCB3,PRKACA,PRKACB,PRKACG,PRKAR1A,PRKAR1B,PRKAR2A,PRKAR2B,PRKCA,PRKCD,PRKD1,MAPK1,MAPK3,MAPK11,MAPK13,MAP2K1,MAP2K2,MAP2K3,RAC1,RAF1,REL,RELA,MAPK12,SHC1,SOS1,SOS2,SRC,AKT3,GNB5,PIK3R5,GNG13…	ADCY1,ADORA1,AKT1,AKT2,CHUK,CREB1,ATF2,ELK1,GNAI1,GNAO1,GNAZ,GNB1,GNB3,GNG3,GNG4,GNG5,GNG7,GNG11,GNGT1,GNGT2,HRAS,ITPR2,MAP3K4,NFKB1,NFKB2,NFKBIA,NFKBIB,NFKBIE,PIK3CG,PLA2G4A,PLCB3,PRKACG,PRKAR1A,PRKAR2A,PRKAR2B,PRKCA,PRKCD,PRKD1,MAPK1,MAPK11,MAPK13,MAP2K1,MAP2K2,RAC1,RAF1,REL,RELA,RELB,MAPK12,SHC1,SOS1,SOS2,SRC,AKT3,GNB5,PIK3R5,GNG13,GNG2,GNG12,PREX1,GNB4,GNG8	ADCY1,ADORA1,AKT1,AKT2,CHUK,CREB1,ATF2,MAPK14,ELK1,GNA15,GNAI1,GNAI2,GNAI3,GNAO1,GNAZ,GNB1,GNB2,GNB3,GNG3,GNG4,GNG5,GNG7,GNG10,GNG11,GNGT1,GNGT2,GRB2,HRAS,IKBKB,ITPR1,ITPR3,MAP3K4,NFKB1,NFKB2,NFKBIB,NFKBIE,PIK3CG,PLA2G4A,PLCB3,PRKACA,PRKACB,PRKACG,PRKAR1A,PRKAR1B,PRKAR2A,PRKAR2B,PRKCA,PRKCD,PRKD1,MAPK1,MAPK3,MAPK11,MAPK13,MAP2K1,MAP2K2,MAP2K3,RAC1,RAF1,RELA,RELB,MAPK12,SHC1,SOS1,SOS2,SRC,AKT3,GNB…	ADCY1,ADORA1,AKT1,AKT2,CHUK,CREB1,ATF2,MAPK14,ELK1,GNA15,GNAI1,GNAI2,GNAI3,GNAO1,GNAZ,GNB1,GNB2,GNB3,GNG3,GNG4,GNG5,GNG7,GNG10,GNG11,GNGT1,GNGT2,GRB2,HRAS,IKBKB,ITPR1,ITPR3,MAP3K4,NFKB1,NFKB2,NFKBIB,NFKBIE,PIK3CG,PLA2G4A,PLCB3,PRKACA,PRKACB,PRKACG,PRKAR1A,PRKAR1B,PRKAR2A,PRKAR2B,PRKCA,PRKCD,PRKD1,MAPK1,MAPK3,MAPK11,MAPK13,MAP2K1,MAP2K2,MAP2K3,RAC1,RAF1,RELA,RELB,MAPK12,SHC1,SOS1,SOS2,SRC,AKT3,GNB…	[15, 62, 368, 4913]	[5, 72, 65, 5216]	[15, 62, 617, 4664]	[3, 74, 197, 5084]	[3, 74, 196, 5085]
Development_A2A receptor signaling	1	1	8.69248e-07	0.00119707	0.0263839	0.409752	0.406605	ADORA2A,AKT1,AKT2,BAD,ATF2,MAPK14,HRAS,JUN,NFKB1,NFKB2,NFKBIA,NFKBIB,NFKBIE,PAK1,REL,RELA,RELB	NFKB1,NFKB2,NFKBIA,NFKBIE,RELB	MAPK14,IKBKB,JUN,PAK1,PDPK1,PRKACA,PRKACB,PRKAR1B,PRKCZ,MAPK3,MAP2K7,ARHGEF7,RAPGEF2	JUN,NFKBIA,REL	JUN,NFKBIA,REL	ADCY6,BRAF,CDC42,CHUK,CREB1,ELK1,GNAS,IKBKB,MAP3K1,MAP3K4,PDPK1,PIK3CA,PIK3CB,PIK3CD,PRKACA,PRKACB,PRKACG,PRKAR1A,PRKAR1B,PRKAR2A,PRKAR2B,PRKCZ,MAPK1,MAPK3,MAPK8,MAPK11,MAPK9,MAPK10,MAPK13,MAP2K1,MAP2K2,MAP2K6,MAP2K7,RAP1A,RPS6KA1,RPS6KA2,RPS6KA3,MAPK12,ARHGEF7,RAPGEF2,AKT3,RAPGEF3,PARD6A,PARD6G,PARD6B	ADCY6,ADORA2A,AKT1,AKT2,BAD,BRAF,CDC42,CHUK,CREB1,ATF2,MAPK14,ELK1,GNAS,HRAS,IKBKB,JUN,MAP3K1,MAP3K4,NFKBIB,PAK1,PDPK1,PIK3CA,PIK3CB,PIK3CD,PRKACA,PRKACB,PRKACG,PRKAR1A,PRKAR1B,PRKAR2A,PRKAR2B,PRKCZ,MAPK1,MAPK3,MAPK8,MAPK11,MAPK9,MAPK10,MAPK13,MAP2K1,MAP2K2,MAP2K6,MAP2K7,RAP1A,REL,RELA,RPS6KA1,RPS6KA2,RPS6KA3,MAPK12,ARHGEF7,RAPGEF2,AKT3,RAPGEF3,PARD6A,PARD6G,PARD6B	ADCY6,ADORA2A,AKT1,AKT2,BAD,BRAF,CDC42,CHUK,CREB1,ATF2,ELK1,GNAS,HRAS,MAP3K1,MAP3K4,NFKB1,NFKB2,NFKBIA,NFKBIB,NFKBIE,PIK3CA,PIK3CB,PIK3CD,PRKACG,PRKAR1A,PRKAR2A,PRKAR2B,MAPK1,MAPK8,MAPK11,MAPK9,MAPK10,MAPK13,MAP2K1,MAP2K2,MAP2K6,RAP1A,REL,RELA,RELB,RPS6KA1,RPS6KA2,RPS6KA3,MAPK12,AKT3,RAPGEF3,PARD6A,PARD6G,PARD6B	ADCY6,ADORA2A,AKT1,AKT2,BAD,BRAF,CDC42,CHUK,CREB1,ATF2,MAPK14,ELK1,GNAS,HRAS,IKBKB,MAP3K1,MAP3K4,NFKB1,NFKB2,NFKBIB,NFKBIE,PAK1,PDPK1,PIK3CA,PIK3CB,PIK3CD,PRKACA,PRKACB,PRKACG,PRKAR1A,PRKAR1B,PRKAR2A,PRKAR2B,PRKCZ,MAPK1,MAPK3,MAPK8,MAPK11,MAPK9,MAPK10,MAPK13,MAP2K1,MAP2K2,MAP2K6,MAP2K7,RAP1A,RELA,RELB,RPS6KA1,RPS6KA2,RPS6KA3,MAPK12,ARHGEF7,RAPGEF2,AKT3,RAPGEF3,PARD6A,PARD6G,PARD6B	ADCY6,ADORA2A,AKT1,AKT2,BAD,BRAF,CDC42,CHUK,CREB1,ATF2,MAPK14,ELK1,GNAS,HRAS,IKBKB,MAP3K1,MAP3K4,NFKB1,NFKB2,NFKBIB,NFKBIE,PAK1,PDPK1,PIK3CA,PIK3CB,PIK3CD,PRKACA,PRKACB,PRKACG,PRKAR1A,PRKAR1B,PRKAR2A,PRKAR2B,PRKCZ,MAPK1,MAPK3,MAPK8,MAPK11,MAPK9,MAPK10,MAPK13,MAP2K1,MAP2K2,MAP2K6,MAP2K7,RAP1A,RELA,RELB,RPS6KA1,RPS6KA2,RPS6KA3,MAPK12,ARHGEF7,RAPGEF2,AKT3,RAPGEF3,PARD6A,PARD6G,PARD6B	[17, 45, 366, 4930]	[5, 57, 65, 5231]	[13, 49, 619, 4677]	[3, 59, 197, 5099]	[3, 59, 196, 5100]
Development_A3 receptor signaling	1	1	0.00252523	0.00296835	0.0298051	0.1532	0.150952	AKT1,AKT2,CCND1,GNAQ,HRAS,NFKB1,NFKB2,NFKBIA,NFKBIB,NFKBIE,REL,RELA,RELB	NFKB1,NFKB2,NFKBIA,NFKBIE,RELB	GNAI2,GNAI3,GNAQ,GNB2,GNG10,GRB2,IKBKB,ITPR1,ITPR3,PDPK1,PRKACA,PRKACB,PRKAR1B,PRKCE,MAPK3	PTK2B,ITPR2,MYC,NFKBIA,REL	PTK2B,ITPR2,MYC,NFKBIA,REL	ADCY1,ADORA3,CHUK,CREB1,CTNNB1,ELK1,PTK2B,GNA11,GNAI1,GNAI2,GNAI3,GNAO1,GNAZ,GNB1,GNB2,GNB3,GNG3,GNG4,GNG5,GNG7,GNG10,GNG11,GNGT1,GNGT2,GRB2,GSK3B,IKBKB,ITPR1,ITPR2,ITPR3,MYC,PDPK1,PIK3CG,PLCB2,PLCB3,PLCB4,PRKACA,PRKACB,PRKACG,PRKAR1A,PRKAR1B,PRKAR2A,PRKAR2B,PRKCE,MAPK3,MAP2K1,MAP2K2,RAF1,RASGRF1,SHC1,SOS1,SOS2,STAT3,TCF7L2,AKT3,GNB5,PLCB1,PIK3R5,GNG13,GNG2,GNG12,GNB4,GNG8	ADCY1,ADORA3,AKT1,AKT2,CCND1,CHUK,CREB1,CTNNB1,ELK1,PTK2B,GNA11,GNAI1,GNAI2,GNAI3,GNAO1,GNAQ,GNAZ,GNB1,GNB2,GNB3,GNG3,GNG4,GNG5,GNG7,GNG10,GNG11,GNGT1,GNGT2,GRB2,GSK3B,HRAS,IKBKB,ITPR1,ITPR2,ITPR3,MYC,NFKBIB,PDPK1,PIK3CG,PLCB2,PLCB3,PLCB4,PRKACA,PRKACB,PRKACG,PRKAR1A,PRKAR1B,PRKAR2A,PRKAR2B,PRKCE,MAPK3,MAP2K1,MAP2K2,RAF1,RASGRF1,REL,RELA,SHC1,SOS1,SOS2,STAT3,TCF7L2,AKT3,GNB5,PLCB1,PIK3R5,GNG13,GN…	ADCY1,ADORA3,AKT1,AKT2,CCND1,CHUK,CREB1,CTNNB1,ELK1,PTK2B,GNA11,GNAI1,GNAO1,GNAZ,GNB1,GNB3,GNG3,GNG4,GNG5,GNG7,GNG11,GNGT1,GNGT2,GSK3B,HRAS,ITPR2,MYC,NFKB1,NFKB2,NFKBIA,NFKBIB,NFKBIE,PIK3CG,PLCB2,PLCB3,PLCB4,PRKACG,PRKAR1A,PRKAR2A,PRKAR2B,MAP2K1,MAP2K2,RAF1,RASGRF1,REL,RELA,RELB,SHC1,SOS1,SOS2,STAT3,TCF7L2,AKT3,GNB5,PLCB1,PIK3R5,GNG13,GNG2,GNG12,GNB4,GNG8	ADCY1,ADORA3,AKT1,AKT2,CCND1,CHUK,CREB1,CTNNB1,ELK1,GNA11,GNAI1,GNAI2,GNAI3,GNAO1,GNAQ,GNAZ,GNB1,GNB2,GNB3,GNG3,GNG4,GNG5,GNG7,GNG10,GNG11,GNGT1,GNGT2,GRB2,GSK3B,HRAS,IKBKB,ITPR1,ITPR3,NFKB1,NFKB2,NFKBIB,NFKBIE,PDPK1,PIK3CG,PLCB2,PLCB3,PLCB4,PRKACA,PRKACB,PRKACG,PRKAR1A,PRKAR1B,PRKAR2A,PRKAR2B,PRKCE,MAPK3,MAP2K1,MAP2K2,RAF1,RASGRF1,RELA,RELB,SHC1,SOS1,SOS2,STAT3,TCF7L2,AKT3,GNB5,PLCB1,PIK3R5,GNG1…	ADCY1,ADORA3,AKT1,AKT2,CCND1,CHUK,CREB1,CTNNB1,ELK1,GNA11,GNAI1,GNAI2,GNAI3,GNAO1,GNAQ,GNAZ,GNB1,GNB2,GNB3,GNG3,GNG4,GNG5,GNG7,GNG10,GNG11,GNGT1,GNGT2,GRB2,GSK3B,HRAS,IKBKB,ITPR1,ITPR3,NFKB1,NFKB2,NFKBIB,NFKBIE,PDPK1,PIK3CG,PLCB2,PLCB3,PLCB4,PRKACA,PRKACB,PRKACG,PRKAR1A,PRKAR1B,PRKAR2A,PRKAR2B,PRKCE,MAPK3,MAP2K1,MAP2K2,RAF1,RASGRF1,RELA,RELB,SHC1,SOS1,SOS2,STAT3,TCF7L2,AKT3,GNB5,PLCB1,PIK3R5,GNG1…	[13, 63, 370, 4912]	[5, 71, 65, 5217]	[15, 61, 617, 4665]	[5, 71, 195, 5087]	[5, 71, 194, 5088]
Development_Angiopoietin - Tie2 signaling	1	1	1.55681e-05	2.8175e-05	0.665286	0.0296631	0.0291094	AKT1,AKT2,CDKN1A,NFKB1,NFKB2,NFKBIA,NFKBIB,NFKBIE,PAK1,REL,RELA,RELB,STAT5A	NFKB1,NFKB2,NFKBIA,NFKBIE,RELB,STAT1	FOXO1,GRB2,IKBKB,PAK1,STAT1	CDKN1A,NFKBIA,PIK3R1,PIK3R2,REL	CDKN1A,NFKBIA,PIK3R1,PIK3R2,REL	ANGPT1,ANGPT2,BIRC5,ARNT,CHUK,CRK,ELF2,EPAS1,FOXO1,GRB2,GRB7,GRB14,IKBKB,NCK1,PIK3CA,PIK3CB,PIK3CD,PIK3R1,PIK3R2,PTPN11,RASA1,STAT1,STAT3,STAT5B,TEK,TIE1,PIK3R3,IKBKG,RIPK1,DOK2,ANGPTL1,AKT3,ANGPT4,TNIP2	AKT1,AKT2,ANGPT1,ANGPT2,BIRC5,ARNT,CDKN1A,CHUK,CRK,ELF2,EPAS1,FOXO1,GRB2,GRB7,GRB14,IKBKB,NCK1,NFKBIB,PAK1,PIK3CA,PIK3CB,PIK3CD,PIK3R1,PIK3R2,PTPN11,RASA1,REL,RELA,STAT3,STAT5A,STAT5B,TEK,TIE1,PIK3R3,IKBKG,RIPK1,DOK2,ANGPTL1,AKT3,ANGPT4,TNIP2	AKT1,AKT2,ANGPT1,ANGPT2,BIRC5,ARNT,CDKN1A,CHUK,CRK,ELF2,EPAS1,GRB7,GRB14,NCK1,NFKB1,NFKB2,NFKBIA,NFKBIB,NFKBIE,PIK3CA,PIK3CB,PIK3CD,PIK3R1,PIK3R2,PTPN11,RASA1,REL,RELA,RELB,STAT3,STAT5A,STAT5B,TEK,TIE1,PIK3R3,IKBKG,RIPK1,DOK2,ANGPTL1,AKT3,ANGPT4,TNIP2	AKT1,AKT2,ANGPT1,ANGPT2,BIRC5,ARNT,CHUK,CRK,ELF2,EPAS1,FOXO1,GRB2,GRB7,GRB14,IKBKB,NCK1,NFKB1,NFKB2,NFKBIB,NFKBIE,PAK1,PIK3CA,PIK3CB,PIK3CD,PTPN11,RASA1,RELA,RELB,STAT1,STAT3,STAT5A,STAT5B,TEK,TIE1,PIK3R3,IKBKG,RIPK1,DOK2,ANGPTL1,AKT3,ANGPT4,TNIP2	AKT1,AKT2,ANGPT1,ANGPT2,BIRC5,ARNT,CHUK,CRK,ELF2,EPAS1,FOXO1,GRB2,GRB7,GRB14,IKBKB,NCK1,NFKB1,NFKB2,NFKBIB,NFKBIE,PAK1,PIK3CA,PIK3CB,PIK3CD,PTPN11,RASA1,RELA,RELB,STAT1,STAT3,STAT5A,STAT5B,TEK,TIE1,PIK3R3,IKBKG,RIPK1,DOK2,ANGPTL1,AKT3,ANGPT4,TNIP2	[13, 34, 370, 4941]	[6, 41, 64, 5247]	[5, 42, 627, 4684]	[5, 42, 195, 5116]	[5, 42, 194, 5117]
Development_Cross-talk between VEGF and Angiopoietin 1 signaling pathways	1	1	9.91135e-07	3.45411e-08	0.0900089	0.016855	0.0165748	ICAM1,NFKB1,NFKB2,NFKBIA,NFKBIB,NFKBIE,REL,RELA,RELB,SELE,VEGFA	ICAM1,NFKB1,NFKB2,NFKBIA,NFKBIE,RELB,VCAM1	ICAM1,IKBKB,ITPR1,ITPR3,PLCG1,VEGFA	ITPR2,NFKBIA,REL,VEGFA	ITPR2,NFKBIA,REL,VEGFA	ANGPT1,CHUK,IKBKB,ITPR1,ITPR2,ITPR3,KDR,PLCG1,PLCG2,PRKCA,SRC,TEK,VCAM1,IKBKG,RIPK1,TNIP2	ANGPT1,CHUK,IKBKB,ITPR1,ITPR2,ITPR3,KDR,NFKBIB,PLCG1,PLCG2,PRKCA,REL,RELA,SELE,SRC,TEK,VEGFA,IKBKG,RIPK1,TNIP2	ANGPT1,CHUK,ITPR2,KDR,NFKB1,NFKB2,NFKBIA,NFKBIB,NFKBIE,PLCG2,PRKCA,REL,RELA,RELB,SELE,SRC,TEK,VCAM1,IKBKG,RIPK1,TNIP2	ANGPT1,CHUK,ICAM1,IKBKB,ITPR1,ITPR3,KDR,NFKB1,NFKB2,NFKBIB,NFKBIE,PLCG1,PLCG2,PRKCA,RELA,RELB,SELE,SRC,TEK,VCAM1,IKBKG,RIPK1,TNIP2	ANGPT1,CHUK,ICAM1,IKBKB,ITPR1,ITPR3,KDR,NFKB1,NFKB2,NFKBIB,NFKBIE,PLCG1,PLCG2,PRKCA,RELA,RELB,SELE,SRC,TEK,VCAM1,IKBKG,RIPK1,TNIP2	[11, 16, 372, 4959]	[7, 20, 63, 5268]	[6, 21, 626, 4705]	[4, 23, 196, 5135]	[4, 23, 195, 5136]
Development_GDNF family signaling	1	1	8.53749e-06	9.4859e-05	0.239855	0.0640437	0.0629481	AKT1,AKT2,HRAS,IRS1,JUN,NFKB1,NFKB2,NFKBIA,NFKBIB,NFKBIE,PAK1,REL,RELA,RELB,GAB2	IRS1,NFKB1,NFKB2,NFKBIA,NFKBIE,RELB	GRB2,IKBKB,IRS1,JUN,PAK1,PLCG1,MAPK3,MAP2K7,PDLIM7	JUN,NFKBIA,PIK3R1,PIK3R2,REL	JUN,NFKBIA,PIK3R1,PIK3R2,REL	CHUK,CREB1,DOK1,GDNF,GFRA1,GFRA2,GFRA3,GRB2,IKBKB,MAP3K1,NCK1,NRTN,PIK3CA,PIK3CB,PIK3CD,PIK3R1,PIK3R2,PLCG1,PLCG2,MAPK1,MAPK3,MAPK8,MAPK9,MAPK10,MAP2K1,MAP2K2,MAP2K7,PSPN,RAF1,RASA1,RET,RPS6KA1,RPS6KA2,RPS6KA3,SHC1,SOS1,SOS2,SRC,ARTN,PDLIM7,AKT3,FRS2,GFRA4	AKT1,AKT2,CHUK,CREB1,DOK1,GDNF,GFRA1,GFRA2,GFRA3,GRB2,HRAS,IKBKB,JUN,MAP3K1,NCK1,NFKBIB,NRTN,PAK1,PIK3CA,PIK3CB,PIK3CD,PIK3R1,PIK3R2,PLCG1,PLCG2,MAPK1,MAPK3,MAPK8,MAPK9,MAPK10,MAP2K1,MAP2K2,MAP2K7,PSPN,RAF1,RASA1,REL,RELA,RET,RPS6KA1,RPS6KA2,RPS6KA3,SHC1,SOS1,SOS2,SRC,ARTN,PDLIM7,GAB2,AKT3,FRS2,GFRA4	AKT1,AKT2,CHUK,CREB1,DOK1,GDNF,GFRA1,GFRA2,GFRA3,HRAS,MAP3K1,NCK1,NFKB1,NFKB2,NFKBIA,NFKBIB,NFKBIE,NRTN,PIK3CA,PIK3CB,PIK3CD,PIK3R1,PIK3R2,PLCG2,MAPK1,MAPK8,MAPK9,MAPK10,MAP2K1,MAP2K2,PSPN,RAF1,RASA1,REL,RELA,RELB,RET,RPS6KA1,RPS6KA2,RPS6KA3,SHC1,SOS1,SOS2,SRC,ARTN,GAB2,AKT3,FRS2,GFRA4	AKT1,AKT2,CHUK,CREB1,DOK1,GDNF,GFRA1,GFRA2,GFRA3,GRB2,HRAS,IKBKB,IRS1,MAP3K1,NCK1,NFKB1,NFKB2,NFKBIB,NFKBIE,NRTN,PAK1,PIK3CA,PIK3CB,PIK3CD,PLCG1,PLCG2,MAPK1,MAPK3,MAPK8,MAPK9,MAPK10,MAP2K1,MAP2K2,MAP2K7,PSPN,RAF1,RASA1,RELA,RELB,RET,RPS6KA1,RPS6KA2,RPS6KA3,SHC1,SOS1,SOS2,SRC,ARTN,PDLIM7,GAB2,AKT3,FRS2,GFRA4	AKT1,AKT2,CHUK,CREB1,DOK1,GDNF,GFRA1,GFRA2,GFRA3,GRB2,HRAS,IKBKB,IRS1,MAP3K1,NCK1,NFKB1,NFKB2,NFKBIB,NFKBIE,NRTN,PAK1,PIK3CA,PIK3CB,PIK3CD,PLCG1,PLCG2,MAPK1,MAPK3,MAPK8,MAPK9,MAPK10,MAP2K1,MAP2K2,MAP2K7,PSPN,RAF1,RASA1,RELA,RELB,RET,RPS6KA1,RPS6KA2,RPS6KA3,SHC1,SOS1,SOS2,SRC,ARTN,PDLIM7,GAB2,AKT3,FRS2,GFRA4	[15, 43, 368, 4932]	[6, 52, 64, 5236]	[9, 49, 623, 4677]	[5, 53, 195, 5105]	[5, 53, 194, 5106]
Development_IGF-1 receptor signaling	1	1	4.39664e-06	0.000250958	0.2927	0.0428677	0.0419964	AKT1,AKT2,BAD,CCND1,HRAS,IGF1R,IGFBP2,IRS1,MAP3K5,NFKB1,NFKB2,NFKBIA,NFKBIB,NFKBIE,REL,RELA,RELB	IRS1,NFKB1,NFKB2,NFKBIA,NFKBIE,RELB	BCL2L1,EIF4EBP1,FOXO3,GRB2,GSK3A,IKBKB,IRS1,PDPK1,MAPK3,YWHAE	MYC,NFKBIA,PIK3R1,PIK3R2,REL,IRS2	MYC,NFKBIA,PIK3R1,PIK3R2,REL,IRS2	BCL2L1,CASP9,CCND2,CCND3,CHUK,CREB1,EIF4EBP1,ELK1,FOXO3,MTOR,GRB2,GSK3A,GSK3B,GYS1,IGF1,IGF2,IGFBP1,IGFBP3,IGFBP4,IGFBP5,IGFBP6,IKBKB,MYC,PDPK1,PIK3CA,PIK3CB,PIK3CD,PIK3R1,PIK3R2,MAPK1,MAPK3,MAP2K1,MAP2K2,PTEN,RAF1,RHEB,RPS6,RPS6KA1,RPS6KA2,RPS6KA3,RPS6KB1,SHC1,SOS1,SOS2,TSC1,TSC2,YWHAB,YWHAE,YWHAZ,PIK3R3,IRS2,AKT3	AKT1,AKT2,BAD,CCND1,BCL2L1,CASP9,CCND2,CCND3,CHUK,CREB1,EIF4EBP1,ELK1,FOXO3,MTOR,GRB2,GSK3A,GSK3B,GYS1,HRAS,IGF1,IGF1R,IGF2,IGFBP1,IGFBP2,IGFBP3,IGFBP4,IGFBP5,IGFBP6,IKBKB,MAP3K5,MYC,NFKBIB,PDPK1,PIK3CA,PIK3CB,PIK3CD,PIK3R1,PIK3R2,MAPK1,MAPK3,MAP2K1,MAP2K2,PTEN,RAF1,REL,RELA,RHEB,RPS6,RPS6KA1,RPS6KA2,RPS6KA3,RPS6KB1,SHC1,SOS1,SOS2,TSC1,TSC2,YWHAB,YWHAE,YWHAZ,PIK3R3,IRS2,AKT3	AKT1,AKT2,BAD,CCND1,CASP9,CCND2,CCND3,CHUK,CREB1,ELK1,MTOR,GSK3B,GYS1,HRAS,IGF1,IGF1R,IGF2,IGFBP1,IGFBP2,IGFBP3,IGFBP4,IGFBP5,IGFBP6,MAP3K5,MYC,NFKB1,NFKB2,NFKBIA,NFKBIB,NFKBIE,PIK3CA,PIK3CB,PIK3CD,PIK3R1,PIK3R2,MAPK1,MAP2K1,MAP2K2,PTEN,RAF1,REL,RELA,RELB,RHEB,RPS6,RPS6KA1,RPS6KA2,RPS6KA3,RPS6KB1,SHC1,SOS1,SOS2,TSC1,TSC2,YWHAB,YWHAZ,PIK3R3,IRS2,AKT3	AKT1,AKT2,BAD,CCND1,BCL2L1,CASP9,CCND2,CCND3,CHUK,CREB1,EIF4EBP1,ELK1,FOXO3,MTOR,GRB2,GSK3A,GSK3B,GYS1,HRAS,IGF1,IGF1R,IGF2,IGFBP1,IGFBP2,IGFBP3,IGFBP4,IGFBP5,IGFBP6,IKBKB,IRS1,MAP3K5,NFKB1,NFKB2,NFKBIB,NFKBIE,PDPK1,PIK3CA,PIK3CB,PIK3CD,MAPK1,MAPK3,MAP2K1,MAP2K2,PTEN,RAF1,RELA,RELB,RHEB,RPS6,RPS6KA1,RPS6KA2,RPS6KA3,RPS6KB1,SHC1,SOS1,SOS2,TSC1,TSC2,YWHAB,YWHAE,YWHAZ,PIK3R3,AKT3	AKT1,AKT2,BAD,CCND1,BCL2L1,CASP9,CCND2,CCND3,CHUK,CREB1,EIF4EBP1,ELK1,FOXO3,MTOR,GRB2,GSK3A,GSK3B,GYS1,HRAS,IGF1,IGF1R,IGF2,IGFBP1,IGFBP2,IGFBP3,IGFBP4,IGFBP5,IGFBP6,IKBKB,IRS1,MAP3K5,NFKB1,NFKB2,NFKBIB,NFKBIE,PDPK1,PIK3CA,PIK3CB,PIK3CD,MAPK1,MAPK3,MAP2K1,MAP2K2,PTEN,RAF1,RELA,RELB,RHEB,RPS6,RPS6KA1,RPS6KA2,RPS6KA3,RPS6KB1,SHC1,SOS1,SOS2,TSC1,TSC2,YWHAB,YWHAE,YWHAZ,PIK3R3,AKT3	[17, 52, 366, 4923]	[6, 63, 64, 5225]	[10, 59, 622, 4667]	[6, 63, 194, 5095]	[6, 63, 193, 5096]
Development_NOTCH1-mediated pathway for NF-KB activity modulation	1	1	3.22475e-05	0.000814632	0.917388	0.162449	0.160405	JAG1,HDAC1,IL1R1,IRAK1,NFKB1,NFKB2,NFKBIA,NFKBIB,NFKBIE,REL,RELA,RELB,HIST1H4I,MAP3K14	NFKB1,NFKB2,NFKBIA,NFKBIE,RELB	JAG1,IKBKB,RBBP7,NCSTN	IL1A,NFKBIA,RBBP4,REL	IL1A,NFKBIA,RBBP4,REL	CHUK,EP300,H3F3A,H3F3B,HDAC2,RBPJ,IKBKB,IL1A,IRAK2,MAP3K1,NOTCH1,PSEN1,PSEN2,RBBP4,RBBP7,ADAM17,TRAF6,HIST3H3,HIST1H4A,HIST1H4D,HIST1H4F,HIST1H4K,HIST1H4J,HIST1H4C,HIST1H4H,HIST1H4B,HIST1H4E,HIST1H4L,HIST2H4A,SAP30,KAT2B,CIR1,NCOR1,NCOR2,MAML1,SNW1,NCSTN,DLL1,APH1A,PSENEN,APH1B,HIST4H4,HIST2H4B	JAG1,CHUK,EP300,H3F3A,H3F3B,HDAC1,HDAC2,RBPJ,IKBKB,IL1A,IL1R1,IRAK1,IRAK2,MAP3K1,NFKBIB,NOTCH1,PSEN1,PSEN2,RBBP4,RBBP7,REL,RELA,ADAM17,TRAF6,HIST3H3,HIST1H4I,HIST1H4A,HIST1H4D,HIST1H4F,HIST1H4K,HIST1H4J,HIST1H4C,HIST1H4H,HIST1H4B,HIST1H4E,HIST1H4L,HIST2H4A,SAP30,KAT2B,MAP3K14,CIR1,NCOR1,NCOR2,MAML1,SNW1,NCSTN,DLL1,APH1A,PSENEN,APH1B,HIST4H4,HIST2H4B	CHUK,EP300,H3F3A,H3F3B,HDAC1,HDAC2,RBPJ,IL1A,IL1R1,IRAK1,IRAK2,MAP3K1,NFKB1,NFKB2,NFKBIA,NFKBIB,NFKBIE,NOTCH1,PSEN1,PSEN2,RBBP4,REL,RELA,RELB,ADAM17,TRAF6,HIST3H3,HIST1H4I,HIST1H4A,HIST1H4D,HIST1H4F,HIST1H4K,HIST1H4J,HIST1H4C,HIST1H4H,HIST1H4B,HIST1H4E,HIST1H4L,HIST2H4A,SAP30,KAT2B,MAP3K14,CIR1,NCOR1,NCOR2,MAML1,SNW1,DLL1,APH1A,PSENEN,APH1B,HIST4H4,HIST2H4B	JAG1,CHUK,EP300,H3F3A,H3F3B,HDAC1,HDAC2,RBPJ,IKBKB,IL1R1,IRAK1,IRAK2,MAP3K1,NFKB1,NFKB2,NFKBIB,NFKBIE,NOTCH1,PSEN1,PSEN2,RBBP7,RELA,RELB,ADAM17,TRAF6,HIST3H3,HIST1H4I,HIST1H4A,HIST1H4D,HIST1H4F,HIST1H4K,HIST1H4J,HIST1H4C,HIST1H4H,HIST1H4B,HIST1H4E,HIST1H4L,HIST2H4A,SAP30,KAT2B,MAP3K14,CIR1,NCOR1,NCOR2,MAML1,SNW1,NCSTN,DLL1,APH1A,PSENEN,APH1B,HIST4H4,HIST2H4B	JAG1,CHUK,EP300,H3F3A,H3F3B,HDAC1,HDAC2,RBPJ,IKBKB,IL1R1,IRAK1,IRAK2,MAP3K1,NFKB1,NFKB2,NFKBIB,NFKBIE,NOTCH1,PSEN1,PSEN2,RBBP7,RELA,RELB,ADAM17,TRAF6,HIST3H3,HIST1H4I,HIST1H4A,HIST1H4D,HIST1H4F,HIST1H4K,HIST1H4J,HIST1H4C,HIST1H4H,HIST1H4B,HIST1H4E,HIST1H4L,HIST2H4A,SAP30,KAT2B,MAP3K14,CIR1,NCOR1,NCOR2,MAML1,SNW1,NCSTN,DLL1,APH1A,PSENEN,APH1B,HIST4H4,HIST2H4B	[14, 43, 369, 4932]	[5, 52, 65, 5236]	[4, 53, 628, 4673]	[4, 53, 196, 5105]	[4, 53, 195, 5106]
Development_Prolactin receptor signaling	1	1	7.24545e-05	0.00111168	0.288798	0.192265	0.189943	AKT1,AKT2,CCND1,CEBPB,NR3C1,HRAS,IRF1,IRS1,JUN,NFKB1,PRKCD,RELA,STAT5A,SOCS3	NR3C1,IRF1,IRS1,NFKB1,STAT1	BCL2L1,GRB2,IRS1,JUN,NEK3,PLCG1,MAPK3,STAT1,SOCS3	JUN,MYC,PIK3R1,PIK3R2	JUN,MYC,PIK3R1,PIK3R2	RHOA,BCL2,BCL2L1,CBL,CREBBP,CSH1,CSH2,CSN2,EP300,FYN,GH1,GRB2,JAK2,MYC,NEK3,OAS1,PIK3CA,PIK3CB,PIK3CD,PIK3R1,PIK3R2,PLCG1,PLCG2,MAPK1,MAPK3,MAP2K1,MAP2K2,PRL,PRLR,PTPN11,RAC1,RAF1,SHC1,SOS1,SOS2,SP1,SRC,STAT1,STAT3,STAT5B,TEC,VAV1,VAV2,SOCS1,NMI,AKT3,LOC138159	AKT1,AKT2,RHOA,CCND1,BCL2,BCL2L1,CBL,CEBPB,CREBBP,CSH1,CSH2,CSN2,EP300,FYN,GH1,GRB2,HRAS,JAK2,JUN,MYC,NEK3,OAS1,PIK3CA,PIK3CB,PIK3CD,PIK3R1,PIK3R2,PLCG1,PLCG2,PRKCD,MAPK1,MAPK3,MAP2K1,MAP2K2,PRL,PRLR,PTPN11,RAC1,RAF1,RELA,SHC1,SOS1,SOS2,SP1,SRC,STAT3,STAT5A,STAT5B,TEC,VAV1,VAV2,SOCS1,SOCS3,NMI,AKT3,LOC138159	AKT1,AKT2,RHOA,CCND1,BCL2,CBL,CEBPB,CREBBP,CSH1,CSH2,CSN2,EP300,FYN,GH1,NR3C1,HRAS,IRF1,JAK2,MYC,NFKB1,OAS1,PIK3CA,PIK3CB,PIK3CD,PIK3R1,PIK3R2,PLCG2,PRKCD,MAPK1,MAP2K1,MAP2K2,PRL,PRLR,PTPN11,RAC1,RAF1,RELA,SHC1,SOS1,SOS2,SP1,SRC,STAT3,STAT5A,STAT5B,TEC,VAV1,VAV2,SOCS1,NMI,AKT3,LOC138159	AKT1,AKT2,RHOA,CCND1,BCL2,BCL2L1,CBL,CEBPB,CREBBP,CSH1,CSH2,CSN2,EP300,FYN,GH1,GRB2,NR3C1,HRAS,IRF1,IRS1,JAK2,NEK3,NFKB1,OAS1,PIK3CA,PIK3CB,PIK3CD,PLCG1,PLCG2,PRKCD,MAPK1,MAPK3,MAP2K1,MAP2K2,PRL,PRLR,PTPN11,RAC1,RAF1,RELA,SHC1,SOS1,SOS2,SP1,SRC,STAT1,STAT3,STAT5A,STAT5B,TEC,VAV1,VAV2,SOCS1,SOCS3,NMI,AKT3,LOC138159	AKT1,AKT2,RHOA,CCND1,BCL2,BCL2L1,CBL,CEBPB,CREBBP,CSH1,CSH2,CSN2,EP300,FYN,GH1,GRB2,NR3C1,HRAS,IRF1,IRS1,JAK2,NEK3,NFKB1,OAS1,PIK3CA,PIK3CB,PIK3CD,PLCG1,PLCG2,PRKCD,MAPK1,MAPK3,MAP2K1,MAP2K2,PRL,PRLR,PTPN11,RAC1,RAF1,RELA,SHC1,SOS1,SOS2,SP1,SRC,STAT1,STAT3,STAT5A,STAT5B,TEC,VAV1,VAV2,SOCS1,SOCS3,NMI,AKT3,LOC138159	[14, 47, 369, 4928]	[5, 56, 65, 5232]	[9, 52, 623, 4674]	[4, 57, 196, 5101]	[4, 57, 195, 5102]
G-protein signaling_G-Protein alpha-q signaling cascades	1	1	0.000243219	0.0010309	0.0893726	0.0719911	0.0707795	AKT1,AKT2,GNAQ,HRAS,NFKB1,NFKB2,NFKBIA,NFKBIB,NFKBIE,REL,RELA,RELB,RGS3	NFKB1,NFKB2,NFKBIA,NFKBIE,RELB	ADRBK1,GNAQ,GNB2,GNG10,GRB2,IKBKB,ITPR1,ITPR3,PDPK1,PLCG1,PRKCE	PTK2B,ITPR2,NFKBIA,REL,RGS2	PTK2B,ITPR2,NFKBIA,REL,RGS2	ADRBK1,RHOA,BTK,CHUK,PTK2B,GNA11,GNB1,GNB2,GNB3,GNG3,GNG4,GNG5,GNG7,GNG10,GNG11,GNGT1,GNGT2,GRB2,IKBKB,ITPR1,ITPR2,ITPR3,PDPK1,PIK3CA,PIK3CB,PIK3CD,PLCB2,PLCB3,PLCB4,PLCG1,PLCG2,PRKCE,RGS2,ROCK1,SHC1,SOS1,SOS2,ROCK2,AKT3,GNB5,PLCB1,ARHGEF12,GNG13,GNG2,GNG12,GNB4,GNG8	ADRBK1,AKT1,AKT2,RHOA,BTK,CHUK,PTK2B,GNA11,GNAQ,GNB1,GNB2,GNB3,GNG3,GNG4,GNG5,GNG7,GNG10,GNG11,GNGT1,GNGT2,GRB2,HRAS,IKBKB,ITPR1,ITPR2,ITPR3,NFKBIB,PDPK1,PIK3CA,PIK3CB,PIK3CD,PLCB2,PLCB3,PLCB4,PLCG1,PLCG2,PRKCE,REL,RELA,RGS2,RGS3,ROCK1,SHC1,SOS1,SOS2,ROCK2,AKT3,GNB5,PLCB1,ARHGEF12,GNG13,GNG2,GNG12,GNB4,GNG8	AKT1,AKT2,RHOA,BTK,CHUK,PTK2B,GNA11,GNB1,GNB3,GNG3,GNG4,GNG5,GNG7,GNG11,GNGT1,GNGT2,HRAS,ITPR2,NFKB1,NFKB2,NFKBIA,NFKBIB,NFKBIE,PIK3CA,PIK3CB,PIK3CD,PLCB2,PLCB3,PLCB4,PLCG2,REL,RELA,RELB,RGS2,RGS3,ROCK1,SHC1,SOS1,SOS2,ROCK2,AKT3,GNB5,PLCB1,ARHGEF12,GNG13,GNG2,GNG12,GNB4,GNG8	ADRBK1,AKT1,AKT2,RHOA,BTK,CHUK,GNA11,GNAQ,GNB1,GNB2,GNB3,GNG3,GNG4,GNG5,GNG7,GNG10,GNG11,GNGT1,GNGT2,GRB2,HRAS,IKBKB,ITPR1,ITPR3,NFKB1,NFKB2,NFKBIB,NFKBIE,PDPK1,PIK3CA,PIK3CB,PIK3CD,PLCB2,PLCB3,PLCB4,PLCG1,PLCG2,PRKCE,RELA,RELB,RGS3,ROCK1,SHC1,SOS1,SOS2,ROCK2,AKT3,GNB5,PLCB1,ARHGEF12,GNG13,GNG2,GNG12,GNB4,GNG8	ADRBK1,AKT1,AKT2,RHOA,BTK,CHUK,GNA11,GNAQ,GNB1,GNB2,GNB3,GNG3,GNG4,GNG5,GNG7,GNG10,GNG11,GNGT1,GNGT2,GRB2,HRAS,IKBKB,ITPR1,ITPR3,NFKB1,NFKB2,NFKBIB,NFKBIE,PDPK1,PIK3CA,PIK3CB,PIK3CD,PLCB2,PLCB3,PLCB4,PLCG1,PLCG2,PRKCE,RELA,RELB,RGS3,ROCK1,SHC1,SOS1,SOS2,ROCK2,AKT3,GNB5,PLCB1,ARHGEF12,GNG13,GNG2,GNG12,GNB4,GNG8	[13, 47, 370, 4928]	[5, 55, 65, 5233]	[11, 49, 621, 4677]	[5, 55, 195, 5103]	[5, 55, 194, 5104]
G-protein signaling_Proinsulin C-peptide signaling	1	1	4.08374e-05	0.00248724	0.145902	0.0184358	0.0179825	AKT1,AKT2,CCND1,HRAS,JUN,NFKB1,NFKB2,NFKBIA,NFKBIB,NFKBIE,PRKCD,PTGS2,REL,RELA,RELB,TRAF2	NFKB1,NFKB2,NFKBIA,NFKBIE,RELB	GNAI2,GNAI3,GNB2,GNG10,IKBKB,ITPR1,ITPR3,JUN,PDPK1,PRKCE,MAPK3,PTGS2	ITPR2,JUN,NFKBIA,PIK3R1,PIK3R2,PTGS2,REL	ITPR2,JUN,NFKBIA,PIK3R1,PIK3R2,PTGS2,REL	ATP1A1,ATP1B1,BCL2,CHUK,ELK1,GNAI1,GNAI2,GNAI3,GNAO1,GNAZ,GNB1,GNB2,GNB3,GNG3,GNG4,GNG5,GNG7,GNG10,GNG11,GNGT1,GNGT2,IKBKB,INS,ITPR1,ITPR2,ITPR3,NOS3,PDPK1,PIK3CA,PIK3CB,PIK3CD,PIK3CG,PIK3R1,PIK3R2,PLCB2,PLCB3,PLCB4,PRKCA,PRKCE,MAPK1,MAPK3,MAP2K1,MAP2K2,RAF1,SOS1,SOS2,SRC,PIK3R3,AKT3,GNB5,PLCB1,PIK3R5,GNG13,GNG2,GNG12,GNB4,GNG8	AKT1,AKT2,ATP1A1,ATP1B1,CCND1,BCL2,CHUK,ELK1,GNAI1,GNAI2,GNAI3,GNAO1,GNAZ,GNB1,GNB2,GNB3,GNG3,GNG4,GNG5,GNG7,GNG10,GNG11,GNGT1,GNGT2,HRAS,IKBKB,INS,ITPR1,ITPR2,ITPR3,JUN,NFKBIB,NOS3,PDPK1,PIK3CA,PIK3CB,PIK3CD,PIK3CG,PIK3R1,PIK3R2,PLCB2,PLCB3,PLCB4,PRKCA,PRKCD,PRKCE,MAPK1,MAPK3,MAP2K1,MAP2K2,PTGS2,RAF1,REL,RELA,SOS1,SOS2,SRC,TRAF2,PIK3R3,AKT3,GNB5,PLCB1,PIK3R5,GNG13,GNG2,GNG12,GNB4,GNG8	AKT1,AKT2,ATP1A1,ATP1B1,CCND1,BCL2,CHUK,ELK1,GNAI1,GNAO1,GNAZ,GNB1,GNB3,GNG3,GNG4,GNG5,GNG7,GNG11,GNGT1,GNGT2,HRAS,INS,ITPR2,NFKB1,NFKB2,NFKBIA,NFKBIB,NFKBIE,NOS3,PIK3CA,PIK3CB,PIK3CD,PIK3CG,PIK3R1,PIK3R2,PLCB2,PLCB3,PLCB4,PRKCA,PRKCD,MAPK1,MAP2K1,MAP2K2,RAF1,REL,RELA,RELB,SOS1,SOS2,SRC,TRAF2,PIK3R3,AKT3,GNB5,PLCB1,PIK3R5,GNG13,GNG2,GNG12,GNB4,GNG8	AKT1,AKT2,ATP1A1,ATP1B1,CCND1,BCL2,CHUK,ELK1,GNAI1,GNAI2,GNAI3,GNAO1,GNAZ,GNB1,GNB2,GNB3,GNG3,GNG4,GNG5,GNG7,GNG10,GNG11,GNGT1,GNGT2,HRAS,IKBKB,INS,ITPR1,ITPR3,NFKB1,NFKB2,NFKBIB,NFKBIE,NOS3,PDPK1,PIK3CA,PIK3CB,PIK3CD,PIK3CG,PLCB2,PLCB3,PLCB4,PRKCA,PRKCD,PRKCE,MAPK1,MAPK3,MAP2K1,MAP2K2,RAF1,RELA,RELB,SOS1,SOS2,SRC,TRAF2,PIK3R3,AKT3,GNB5,PLCB1,PIK3R5,GNG13,GNG2,GNG12,GNB4,GNG8	AKT1,AKT2,ATP1A1,ATP1B1,CCND1,BCL2,CHUK,ELK1,GNAI1,GNAI2,GNAI3,GNAO1,GNAZ,GNB1,GNB2,GNB3,GNG3,GNG4,GNG5,GNG7,GNG10,GNG11,GNGT1,GNGT2,HRAS,IKBKB,INS,ITPR1,ITPR3,NFKB1,NFKB2,NFKBIB,NFKBIE,NOS3,PDPK1,PIK3CA,PIK3CB,PIK3CD,PIK3CG,PLCB2,PLCB3,PLCB4,PRKCA,PRKCD,PRKCE,MAPK1,MAPK3,MAP2K1,MAP2K2,RAF1,RELA,RELB,SOS1,SOS2,SRC,TRAF2,PIK3R3,AKT3,GNB5,PLCB1,PIK3R5,GNG13,GNG2,GNG12,GNB4,GNG8	[16, 57, 367, 4918]	[5, 68, 65, 5220]	[12, 61, 620, 4665]	[7, 66, 193, 5092]	[7, 66, 192, 5093]
IL-1 beta-dependent CFTR expression	1	1	6.02709e-06	0.000135225	0.458131	0.0415274	0.0410071	IL1B,IL1R1,IRAK1,NFKB1,NFKBIA,NFKBIB,NFKBIE,RELA,MAP3K14	IL1B,NFKB1,NFKBIA,NFKBIE	IKBKB,IL1B,MAP3K7	IL1B,IL1RAP,NFKBIA	IL1B,IL1RAP,NFKBIA	CFTR,CHUK,IKBKB,IL1RAP,IRAK2,MYD88,MAP3K7,TRAF6,TAB1,TAB2,IRAK4,TOLLIP	CFTR,CHUK,IKBKB,IL1R1,IL1RAP,IRAK1,IRAK2,MYD88,NFKBIB,RELA,MAP3K7,TRAF6,MAP3K14,TAB1,TAB2,IRAK4,TOLLIP	CFTR,CHUK,IL1R1,IL1RAP,IRAK1,IRAK2,MYD88,NFKB1,NFKBIA,NFKBIB,NFKBIE,RELA,TRAF6,MAP3K14,TAB1,TAB2,IRAK4,TOLLIP	CFTR,CHUK,IKBKB,IL1R1,IRAK1,IRAK2,MYD88,NFKB1,NFKBIB,NFKBIE,RELA,MAP3K7,TRAF6,MAP3K14,TAB1,TAB2,IRAK4,TOLLIP	CFTR,CHUK,IKBKB,IL1R1,IRAK1,IRAK2,MYD88,NFKB1,NFKBIB,NFKBIE,RELA,MAP3K7,TRAF6,MAP3K14,TAB1,TAB2,IRAK4,TOLLIP	[9, 12, 374, 4963]	[4, 17, 66, 5271]	[3, 18, 629, 4708]	[3, 18, 197, 5140]	[3, 18, 196, 5141]
Immune response_CD137 signaling in immune cell	1	1	6.89413e-09	0.00114817	0.123965	0.043684	0.0430128	BCL2A1,ATF2,MAPK14,JUN,MAP3K5,NFKB1,NFKB2,NFKBIA,MAP2K3,REL,RELA,RELB,TRAF1,TRAF2,MAP3K14	NFKB1,NFKB2,NFKBIA,RELB	BCL2A1,BCL2L1,MAPK14,JUN,MAPK3,MAP2K3,TRAF1	JUN,NFKBIA,REL,TNFSF9	JUN,NFKBIA,REL,TNFSF9	BCL2,BCL2L1,CCND2,CCNE1,CHUK,IFNG,IL2,IL4,TNFRSF9,MAP3K1,MAPK1,MAPK3,MAPK8,MAPK11,MAPK13,MAP2K1,MAP2K6,MAPK12,MAP2K4,TNFSF9,BCL2L11	BCL2,BCL2A1,BCL2L1,CCND2,CCNE1,CHUK,ATF2,MAPK14,IFNG,IL2,IL4,TNFRSF9,JUN,MAP3K1,MAP3K5,MAPK1,MAPK3,MAPK8,MAPK11,MAPK13,MAP2K1,MAP2K3,MAP2K6,REL,RELA,MAPK12,MAP2K4,TRAF1,TRAF2,TNFSF9,MAP3K14,BCL2L11	BCL2,CCND2,CCNE1,CHUK,ATF2,IFNG,IL2,IL4,TNFRSF9,MAP3K1,MAP3K5,NFKB1,NFKB2,NFKBIA,MAPK1,MAPK8,MAPK11,MAPK13,MAP2K1,MAP2K6,REL,RELA,RELB,MAPK12,MAP2K4,TRAF2,TNFSF9,MAP3K14,BCL2L11	BCL2,BCL2A1,BCL2L1,CCND2,CCNE1,CHUK,ATF2,MAPK14,IFNG,IL2,IL4,TNFRSF9,MAP3K1,MAP3K5,NFKB1,NFKB2,MAPK1,MAPK3,MAPK8,MAPK11,MAPK13,MAP2K1,MAP2K3,MAP2K6,RELA,RELB,MAPK12,MAP2K4,TRAF1,TRAF2,MAP3K14,BCL2L11	BCL2,BCL2A1,BCL2L1,CCND2,CCNE1,CHUK,ATF2,MAPK14,IFNG,IL2,IL4,TNFRSF9,MAP3K1,MAP3K5,NFKB1,NFKB2,MAPK1,MAPK3,MAPK8,MAPK11,MAPK13,MAP2K1,MAP2K3,MAP2K6,RELA,RELB,MAPK12,MAP2K4,TRAF1,TRAF2,MAP3K14,BCL2L11	[15, 21, 368, 4954]	[4, 32, 66, 5256]	[7, 29, 625, 4697]	[4, 32, 196, 5126]	[4, 32, 195, 5127]
Immune response_Fc epsilon RI pathway	1	1	2.4593e-06	0.00557978	0.0262377	0.109656	0.107722	AKT1,AKT2,ATF2,MAPK14,HRAS,JUN,NFKB1,NFKB2,NFKBIA,NFKBIB,NFKBIE,PAK2,PPP3CB,MAP2K3,REL,RELA,RELB,SYK,GAB2,LAT	NFKB1,NFKB2,NFKBIA,NFKBIE,RELB	CALM1,MAPK14,FCER1A,FCER1G,GRB2,IKBKB,ITPR1,ITPR3,JUN,PAK2,PLCG1,PPP3CC,MAPK3,MAP2K3,MAP2K7,LAT,BLNK	ITPR2,JUN,NFKBIA,PIK3R1,PIK3R2,REL	ITPR2,JUN,NFKBIA,PIK3R1,PIK3R2,REL	BTK,CALM1,CALM2,CALM3,CHUK,ELK1,FCER1A,MS4A2,FCER1G,FER,GRB2,IGH@,IGHE,IGHJ@,IGHV@,IGKC,IGKV@,IGL@,IGLC@,IGLV@,IKBKB,ITPR1,ITPR2,ITPR3,LCP2,LYN,MAP3K1,NFATC4,PIK3CA,PIK3CB,PIK3CD,PIK3R1,PIK3R2,PLA2G4A,PLCG1,PLCG2,PPP3CA,PPP3CC,PRKCQ,MAPK1,MAPK3,MAPK8,MAPK11,MAPK9,MAPK10,MAPK13,MAP2K1,MAP2K2,MAP2K6,MAP2K7,RAC1,RAF1,MAPK12,MAP2K4,SOS1,SOS2,VAV1,IGKJ@,IGLJ@,PIK3R3,IKBKG,PLA2G4C,AKT3,IGHV3-23,BLNK,IG…	AKT1,AKT2,BTK,CALM1,CALM2,CALM3,CHUK,ATF2,MAPK14,ELK1,FCER1A,MS4A2,FCER1G,FER,GRB2,HRAS,IGH@,IGHE,IGHJ@,IGHV@,IGKC,IGKV@,IGL@,IGLC@,IGLV@,IKBKB,ITPR1,ITPR2,ITPR3,JUN,LCP2,LYN,MAP3K1,NFATC4,NFKBIB,PAK2,PIK3CA,PIK3CB,PIK3CD,PIK3R1,PIK3R2,PLA2G4A,PLCG1,PLCG2,PPP3CA,PPP3CB,PPP3CC,PRKCQ,MAPK1,MAPK3,MAPK8,MAPK11,MAPK9,MAPK10,MAPK13,MAP2K1,MAP2K2,MAP2K3,MAP2K6,MAP2K7,RAC1,RAF1,REL,RELA,MAPK12,MAP2K4,SOS…	AKT1,AKT2,BTK,CALM2,CALM3,CHUK,ATF2,ELK1,MS4A2,FER,HRAS,IGH@,IGHE,IGHJ@,IGHV@,IGKC,IGKV@,IGL@,IGLC@,IGLV@,ITPR2,LCP2,LYN,MAP3K1,NFATC4,NFKB1,NFKB2,NFKBIA,NFKBIB,NFKBIE,PIK3CA,PIK3CB,PIK3CD,PIK3R1,PIK3R2,PLA2G4A,PLCG2,PPP3CA,PPP3CB,PRKCQ,MAPK1,MAPK8,MAPK11,MAPK9,MAPK10,MAPK13,MAP2K1,MAP2K2,MAP2K6,RAC1,RAF1,REL,RELA,RELB,MAPK12,MAP2K4,SOS1,SOS2,SYK,VAV1,IGKJ@,IGLJ@,PIK3R3,IKBKG,PLA2G4C,GAB2,AKT3,IG…	AKT1,AKT2,BTK,CALM1,CALM2,CALM3,CHUK,ATF2,MAPK14,ELK1,FCER1A,MS4A2,FCER1G,FER,GRB2,HRAS,IGH@,IGHE,IGHJ@,IGHV@,IGKC,IGKV@,IGL@,IGLC@,IGLV@,IKBKB,ITPR1,ITPR3,LCP2,LYN,MAP3K1,NFATC4,NFKB1,NFKB2,NFKBIB,NFKBIE,PAK2,PIK3CA,PIK3CB,PIK3CD,PLA2G4A,PLCG1,PLCG2,PPP3CA,PPP3CB,PPP3CC,PRKCQ,MAPK1,MAPK3,MAPK8,MAPK11,MAPK9,MAPK10,MAPK13,MAP2K1,MAP2K2,MAP2K3,MAP2K6,MAP2K7,RAC1,RAF1,RELA,RELB,MAPK12,MAP2K4,SOS1,SO…	AKT1,AKT2,BTK,CALM1,CALM2,CALM3,CHUK,ATF2,MAPK14,ELK1,FCER1A,MS4A2,FCER1G,FER,GRB2,HRAS,IGH@,IGHE,IGHJ@,IGHV@,IGKC,IGKV@,IGL@,IGLC@,IGLV@,IKBKB,ITPR1,ITPR3,LCP2,LYN,MAP3K1,NFATC4,NFKB1,NFKB2,NFKBIB,NFKBIE,PAK2,PIK3CA,PIK3CB,PIK3CD,PLA2G4A,PLCG1,PLCG2,PPP3CA,PPP3CB,PPP3CC,PRKCQ,MAPK1,MAPK3,MAPK8,MAPK11,MAPK9,MAPK10,MAPK13,MAP2K1,MAP2K2,MAP2K3,MAP2K6,MAP2K7,RAC1,RAF1,RELA,RELB,MAPK12,MAP2K4,SOS1,SO…	[20, 68, 363, 4907]	[5, 83, 65, 5205]	[17, 71, 615, 4655]	[6, 82, 194, 5076]	[6, 82, 193, 5077]
Immune response_Histamine H1 receptor signaling in immune response	1	1	4.8758e-05	0.00036843	0.0238708	0.0569691	0.0558522	MAPK14,CSF2,FOS,GNAQ,ICAM1,IL8,JUN,NFATC1,NFKB1,NFKBIA,NFKBIB,NFKBIE,NOS2,PPP3CB,RELA,TNF	ICAM1,IL8,NFKB1,NFKBIA,NFKBIE,VCAM1	CALM1,MAPK14,FOS,GNAQ,GNB2,GNG10,ICAM1,IKBKB,IL8,ITPR1,ITPR3,JUN,MMP9,PPP3CC,MAPK3	FOS,IL6,IL8,ITPR2,JUN,NFKBIA	FOS,IL6,IL8,ITPR2,JUN,NFKBIA	CALM1,CALM2,CALM3,CHUK,F3,GNA11,GNB1,GNB2,GNB3,GNG3,GNG4,GNG5,GNG7,GNG10,GNG11,GNGT1,GNGT2,HRH1,IKBKB,IL6,ITPR1,ITPR2,ITPR3,MMP1,MMP3,MMP9,MMP13,NOS3,PLA2G4A,PLCB2,PLCB3,PLCB4,PPP3CA,PPP3CC,PPP3R1,PPP3R2,PRKCA,MAPK1,MAPK3,MAPK8,MAPK11,MAPK9,MAPK10,MAPK13,MAP2K1,MAP2K2,RAF1,MAPK12,VCAM1,PLA2G4C,GNB5,PLCB1,GNG13,GNG2,GNG12,GNB4,GNG8,PLA2G4B	CALM1,CALM2,CALM3,CHUK,MAPK14,CSF2,F3,FOS,GNA11,GNAQ,GNB1,GNB2,GNB3,GNG3,GNG4,GNG5,GNG7,GNG10,GNG11,GNGT1,GNGT2,HRH1,IKBKB,IL6,ITPR1,ITPR2,ITPR3,JUN,MMP1,MMP3,MMP9,MMP13,NFATC1,NFKBIB,NOS2,NOS3,PLA2G4A,PLCB2,PLCB3,PLCB4,PPP3CA,PPP3CB,PPP3CC,PPP3R1,PPP3R2,PRKCA,MAPK1,MAPK3,MAPK8,MAPK11,MAPK9,MAPK10,MAPK13,MAP2K1,MAP2K2,RAF1,RELA,MAPK12,TNF,PLA2G4C,GNB5,PLCB1,GNG13,GNG2,GNG12,GNB4,GNG8,PLA2G4B	CALM2,CALM3,CHUK,CSF2,F3,GNA11,GNB1,GNB3,GNG3,GNG4,GNG5,GNG7,GNG11,GNGT1,GNGT2,HRH1,IL6,ITPR2,MMP1,MMP3,MMP13,NFATC1,NFKB1,NFKBIA,NFKBIB,NFKBIE,NOS2,NOS3,PLA2G4A,PLCB2,PLCB3,PLCB4,PPP3CA,PPP3CB,PPP3R1,PPP3R2,PRKCA,MAPK1,MAPK8,MAPK11,MAPK9,MAPK10,MAPK13,MAP2K1,MAP2K2,RAF1,RELA,MAPK12,TNF,VCAM1,PLA2G4C,GNB5,PLCB1,GNG13,GNG2,GNG12,GNB4,GNG8,PLA2G4B	CALM1,CALM2,CALM3,CHUK,MAPK14,CSF2,F3,GNA11,GNAQ,GNB1,GNB2,GNB3,GNG3,GNG4,GNG5,GNG7,GNG10,GNG11,GNGT1,GNGT2,HRH1,ICAM1,IKBKB,ITPR1,ITPR3,MMP1,MMP3,MMP9,MMP13,NFATC1,NFKB1,NFKBIB,NFKBIE,NOS2,NOS3,PLA2G4A,PLCB2,PLCB3,PLCB4,PPP3CA,PPP3CB,PPP3CC,PPP3R1,PPP3R2,PRKCA,MAPK1,MAPK3,MAPK8,MAPK11,MAPK9,MAPK10,MAPK13,MAP2K1,MAP2K2,RAF1,RELA,MAPK12,TNF,VCAM1,PLA2G4C,GNB5,PLCB1,GNG13,GNG2,GNG12,GNB4,GNG8,PLA2G…	CALM1,CALM2,CALM3,CHUK,MAPK14,CSF2,F3,GNA11,GNAQ,GNB1,GNB2,GNB3,GNG3,GNG4,GNG5,GNG7,GNG10,GNG11,GNGT1,GNGT2,HRH1,ICAM1,IKBKB,ITPR1,ITPR3,MMP1,MMP3,MMP9,MMP13,NFATC1,NFKB1,NFKBIB,NFKBIE,NOS2,NOS3,PLA2G4A,PLCB2,PLCB3,PLCB4,PPP3CA,PPP3CB,PPP3CC,PPP3R1,PPP3R2,PRKCA,MAPK1,MAPK3,MAPK8,MAPK11,MAPK9,MAPK10,MAPK13,MAP2K1,MAP2K2,RAF1,RELA,MAPK12,TNF,VCAM1,PLA2G4C,GNB5,PLCB1,GNG13,GNG2,GNG12,GNB4,GNG8,PLA2G…	[16, 58, 367, 4917]	[6, 68, 64, 5220]	[15, 59, 617, 4667]	[6, 68, 194, 5090]	[6, 68, 193, 5091]
Immune response_IL-12-induced IFN-gamma production	1	1	9.32896e-10	0.000531822	0.0791834	0.127881	0.126191	ATF2,MAPK14,IRAK1,JUN,GADD45B,NFKB1,NFKB2,NFKBIA,NFKBIB,NFKBIE,NOS2,MAP2K3,REL,RELA,RELB,STAT4,TYK2,MAP3K14,GADD45G	NFKB1,NFKB2,NFKBIA,NFKBIE,RELB	CD3D,CD3G,CD247,MAPK14,IKBKB,JUN,MAP2K3,STAT4,TRA@,TBX21	JUN,GADD45B,NFKBIA,REL	JUN,GADD45B,NFKBIA,REL	CD3D,CD3E,CD3G,CD247,CHUK,ETV5,IFNG,IKBKB,IL12A,IL12B,IL12RB1,IL12RB2,IL18,JAK2,MAP3K4,MAPK8,MAPK9,MAPK10,MAP2K6,MAP2K4,STAT3,TRA@,TRB@,TRAF6,IL18R1,TRBV17,TRBV11-3,TRBV11-2,TRBV11-1,TRAV24,TRAJ18,TRAC,TBX21	CD3D,CD3E,CD3G,CD247,CHUK,ATF2,MAPK14,ETV5,IFNG,IKBKB,IL12A,IL12B,IL12RB1,IL12RB2,IL18,IRAK1,JAK2,JUN,MAP3K4,GADD45B,NFKBIB,NOS2,MAPK8,MAPK9,MAPK10,MAP2K3,MAP2K6,REL,RELA,MAP2K4,STAT3,STAT4,TRA@,TRB@,TRAF6,TYK2,IL18R1,MAP3K14,GADD45G,TRBV17,TRBV11-3,TRBV11-2,TRBV11-1,TRAV24,TRAJ18,TRAC,TBX21	CD3E,CHUK,ATF2,ETV5,IFNG,IL12A,IL12B,IL12RB1,IL12RB2,IL18,IRAK1,JAK2,MAP3K4,GADD45B,NFKB1,NFKB2,NFKBIA,NFKBIB,NFKBIE,NOS2,MAPK8,MAPK9,MAPK10,MAP2K6,REL,RELA,RELB,MAP2K4,STAT3,TRB@,TRAF6,TYK2,IL18R1,MAP3K14,GADD45G,TRBV17,TRBV11-3,TRBV11-2,TRBV11-1,TRAV24,TRAJ18,TRAC	CD3D,CD3E,CD3G,CD247,CHUK,ATF2,MAPK14,ETV5,IFNG,IKBKB,IL12A,IL12B,IL12RB1,IL12RB2,IL18,IRAK1,JAK2,MAP3K4,NFKB1,NFKB2,NFKBIB,NFKBIE,NOS2,MAPK8,MAPK9,MAPK10,MAP2K3,MAP2K6,RELA,RELB,MAP2K4,STAT3,STAT4,TRA@,TRB@,TRAF6,TYK2,IL18R1,MAP3K14,GADD45G,TRBV17,TRBV11-3,TRBV11-2,TRBV11-1,TRAV24,TRAJ18,TRAC,TBX21	CD3D,CD3E,CD3G,CD247,CHUK,ATF2,MAPK14,ETV5,IFNG,IKBKB,IL12A,IL12B,IL12RB1,IL12RB2,IL18,IRAK1,JAK2,MAP3K4,NFKB1,NFKB2,NFKBIB,NFKBIE,NOS2,MAPK8,MAPK9,MAPK10,MAP2K3,MAP2K6,RELA,RELB,MAP2K4,STAT3,STAT4,TRA@,TRB@,TRAF6,TYK2,IL18R1,MAP3K14,GADD45G,TRBV17,TRBV11-3,TRBV11-2,TRBV11-1,TRAV24,TRAJ18,TRAC,TBX21	[19, 33, 364, 4942]	[5, 47, 65, 5241]	[10, 42, 622, 4684]	[4, 48, 196, 5110]	[4, 48, 195, 5111]
Immune response_IL-23 signaling pathway	1	1	7.07007e-06	0.000729039	0.168328	0.115397	0.114115	AKT1,AKT2,NFKB1,NFKBIA,NFKBIB,NFKBIE,RELA,STAT4,STAT5A,TYK2,SOCS3	NFKB1,NFKBIA,NFKBIE,STAT1	IKBKB,PDPK1,STAT1,STAT4,SOCS3,IL23A	NFKBIA,PIK3R1,PIK3R2	NFKBIA,PIK3R1,PIK3R2	CHUK,IKBKB,IL12B,IL12RB1,IL17A,JAK2,PDPK1,PIK3CA,PIK3CB,PIK3CD,PIK3R1,PIK3R2,RORC,STAT1,STAT3,STAT5B,PIK3R3,AKT3,IL23A,IL17F,IL23R	AKT1,AKT2,CHUK,IKBKB,IL12B,IL12RB1,IL17A,JAK2,NFKBIB,PDPK1,PIK3CA,PIK3CB,PIK3CD,PIK3R1,PIK3R2,RELA,RORC,STAT3,STAT4,STAT5A,STAT5B,TYK2,PIK3R3,SOCS3,AKT3,IL23A,IL17F,IL23R	AKT1,AKT2,CHUK,IL12B,IL12RB1,IL17A,JAK2,NFKB1,NFKBIA,NFKBIB,NFKBIE,PIK3CA,PIK3CB,PIK3CD,PIK3R1,PIK3R2,RELA,RORC,STAT3,STAT5A,STAT5B,TYK2,PIK3R3,AKT3,IL17F,IL23R	AKT1,AKT2,CHUK,IKBKB,IL12B,IL12RB1,IL17A,JAK2,NFKB1,NFKBIB,NFKBIE,PDPK1,PIK3CA,PIK3CB,PIK3CD,RELA,RORC,STAT1,STAT3,STAT4,STAT5A,STAT5B,TYK2,PIK3R3,SOCS3,AKT3,IL23A,IL17F,IL23R	AKT1,AKT2,CHUK,IKBKB,IL12B,IL12RB1,IL17A,JAK2,NFKB1,NFKBIB,NFKBIE,PDPK1,PIK3CA,PIK3CB,PIK3CD,RELA,RORC,STAT1,STAT3,STAT4,STAT5A,STAT5B,TYK2,PIK3R3,SOCS3,AKT3,IL23A,IL17F,IL23R	[11, 21, 372, 4954]	[4, 28, 66, 5260]	[6, 26, 626, 4700]	[3, 29, 197, 5129]	[3, 29, 196, 5130]
Immune response_IL-27 signaling pathway	1	1	0.000217189	2.27744e-06	0.0648341	0.0269277	0.0264953	ICAM1,IFNGR1,NFKB1,NFKB2,REL,RELA,RELB,TYK2,SOCS3	ICAM1,IFNGR1,NFKB1,NFKB2,RELB,STAT1	ICAM1,IFNGR1,IFNGR2,STAT1,SOCS3,IL27RA,TBX21	IFNGR1,MYC,PIM1,REL	IFNGR1,MYC,PIM1,REL	CD28,IFNG,IFNGR2,IL2,IL6ST,IL10,IL12A,IL12B,IL12RB1,IL12RB2,ITGAL,ITGB2,JAK1,JAK2,MYC,PIM1,STAT1,STAT3,IL27RA,EBI3,TBX21,IL27	CD28,IFNG,IFNGR2,IL2,IL6ST,IL10,IL12A,IL12B,IL12RB1,IL12RB2,ITGAL,ITGB2,JAK1,JAK2,MYC,PIM1,REL,RELA,STAT3,TYK2,SOCS3,IL27RA,EBI3,TBX21,IL27	CD28,IFNG,IL2,IL6ST,IL10,IL12A,IL12B,IL12RB1,IL12RB2,ITGAL,ITGB2,JAK1,JAK2,MYC,NFKB1,NFKB2,PIM1,REL,RELA,RELB,STAT3,TYK2,EBI3,IL27	CD28,ICAM1,IFNG,IFNGR2,IL2,IL6ST,IL10,IL12A,IL12B,IL12RB1,IL12RB2,ITGAL,ITGB2,JAK1,JAK2,NFKB1,NFKB2,RELA,RELB,STAT1,STAT3,TYK2,SOCS3,IL27RA,EBI3,TBX21,IL27	CD28,ICAM1,IFNG,IFNGR2,IL2,IL6ST,IL10,IL12A,IL12B,IL12RB1,IL12RB2,ITGAL,ITGB2,JAK1,JAK2,NFKB1,NFKB2,RELA,RELB,STAT1,STAT3,TYK2,SOCS3,IL27RA,EBI3,TBX21,IL27	[9, 22, 374, 4953]	[6, 25, 64, 5263]	[7, 24, 625, 4702]	[4, 27, 196, 5131]	[4, 27, 195, 5132]
Immune response_IL-4 - antiapoptotic action	1	1	2.1132e-06	0.000152013	0.711004	0.0156765	0.0153679	AKT1,AKT2,BAD,HRAS,IL4R,IRS1,NFKB1,NFKB2,NFKBIA,NFKBIB,REL,RELA,RELB	IRS1,NFKB1,NFKB2,NFKBIA,RELB	GRB2,IRS1,PDPK1,MAPK3	NFKBIA,PIK3R1,PIK3R2,REL,IRS2	NFKBIA,PIK3R1,PIK3R2,REL,IRS2	BCL2,GRB2,GSK3B,IL2RG,IL4,JAK1,JAK3,PDPK1,PIK3CA,PIK3CB,PIK3CD,PIK3R1,PIK3R2,MAPK1,MAPK3,MAP2K1,MAP2K2,RAF1,RPS6KA1,SHC1,SOS1,SOS2,STAT6,PIK3R3,SOCS1,IRS2,AKT3	AKT1,AKT2,BAD,BCL2,GRB2,GSK3B,HRAS,IL2RG,IL4,IL4R,JAK1,JAK3,NFKBIB,PDPK1,PIK3CA,PIK3CB,PIK3CD,PIK3R1,PIK3R2,MAPK1,MAPK3,MAP2K1,MAP2K2,RAF1,REL,RELA,RPS6KA1,SHC1,SOS1,SOS2,STAT6,PIK3R3,SOCS1,IRS2,AKT3	AKT1,AKT2,BAD,BCL2,GSK3B,HRAS,IL2RG,IL4,IL4R,JAK1,JAK3,NFKB1,NFKB2,NFKBIA,NFKBIB,PIK3CA,PIK3CB,PIK3CD,PIK3R1,PIK3R2,MAPK1,MAP2K1,MAP2K2,RAF1,REL,RELA,RELB,RPS6KA1,SHC1,SOS1,SOS2,STAT6,PIK3R3,SOCS1,IRS2,AKT3	AKT1,AKT2,BAD,BCL2,GRB2,GSK3B,HRAS,IL2RG,IL4,IL4R,IRS1,JAK1,JAK3,NFKB1,NFKB2,NFKBIB,PDPK1,PIK3CA,PIK3CB,PIK3CD,MAPK1,MAPK3,MAP2K1,MAP2K2,RAF1,RELA,RELB,RPS6KA1,SHC1,SOS1,SOS2,STAT6,PIK3R3,SOCS1,AKT3	AKT1,AKT2,BAD,BCL2,GRB2,GSK3B,HRAS,IL2RG,IL4,IL4R,IRS1,JAK1,JAK3,NFKB1,NFKB2,NFKBIB,PDPK1,PIK3CA,PIK3CB,PIK3CD,MAPK1,MAPK3,MAP2K1,MAP2K2,RAF1,RELA,RELB,RPS6KA1,SHC1,SOS1,SOS2,STAT6,PIK3R3,SOCS1,AKT3	[13, 27, 370, 4948]	[5, 35, 65, 5253]	[4, 36, 628, 4690]	[5, 35, 195, 5123]	[5, 35, 194, 5124]
Immune response_IL-4 signaling pathway	1	1	0.000556997	0.00018016	0.795141	0.0941016	0.0925826	AKT1,AKT2,HRAS,IL4R,IRS1,NFKB1,NFKB2,NFKBIA,NFKBIB,NFKBIE,REL,RELA,RELB	IRS1,NFKB1,NFKB2,NFKBIA,NFKBIE,RELB	GRB2,IKBKB,INPP5D,IRS1,PDPK1,MAPK3	NFKBIA,PIK3R1,PIK3R2,REL,IRS2	NFKBIA,PIK3R1,PIK3R2,REL,IRS2	CHUK,ELK1,FCER2,FES,MTOR,GATA3,GRB2,GSK3B,IGH@,IGHE,IGHG1,IGHG4,IGHJ@,IGHV@,IGKC,IGKV@,IGL@,IGLC@,IGLV@,IKBKB,IL2RG,IL4,INPP5D,JAK1,JAK3,PDPK1,PIK3CA,PIK3CB,PIK3CD,PIK3R1,PIK3R2,MAPK1,MAPK3,MAP2K1,MAP2K2,RAF1,RPS6KB1,CCL11,SHC1,SOS1,SOS2,STAT6,IGKJ@,IGLJ@,PIK3R3,SOCS1,IRS2,SOCS5,AKT3,IGHV3-23,IGHD@,IGK@	AKT1,AKT2,CHUK,ELK1,FCER2,FES,MTOR,GATA3,GRB2,GSK3B,HRAS,IGH@,IGHE,IGHG1,IGHG4,IGHJ@,IGHV@,IGKC,IGKV@,IGL@,IGLC@,IGLV@,IKBKB,IL2RG,IL4,IL4R,INPP5D,JAK1,JAK3,NFKBIB,PDPK1,PIK3CA,PIK3CB,PIK3CD,PIK3R1,PIK3R2,MAPK1,MAPK3,MAP2K1,MAP2K2,RAF1,REL,RELA,RPS6KB1,CCL11,SHC1,SOS1,SOS2,STAT6,IGKJ@,IGLJ@,PIK3R3,SOCS1,IRS2,SOCS5,AKT3,IGHV3-23,IGHD@,IGK@	AKT1,AKT2,CHUK,ELK1,FCER2,FES,MTOR,GATA3,GSK3B,HRAS,IGH@,IGHE,IGHG1,IGHG4,IGHJ@,IGHV@,IGKC,IGKV@,IGL@,IGLC@,IGLV@,IL2RG,IL4,IL4R,JAK1,JAK3,NFKB1,NFKB2,NFKBIA,NFKBIB,NFKBIE,PIK3CA,PIK3CB,PIK3CD,PIK3R1,PIK3R2,MAPK1,MAP2K1,MAP2K2,RAF1,REL,RELA,RELB,RPS6KB1,CCL11,SHC1,SOS1,SOS2,STAT6,IGKJ@,IGLJ@,PIK3R3,SOCS1,IRS2,SOCS5,AKT3,IGHV3-23,IGHD@,IGK@	AKT1,AKT2,CHUK,ELK1,FCER2,FES,MTOR,GATA3,GRB2,GSK3B,HRAS,IGH@,IGHE,IGHG1,IGHG4,IGHJ@,IGHV@,IGKC,IGKV@,IGL@,IGLC@,IGLV@,IKBKB,IL2RG,IL4,IL4R,INPP5D,IRS1,JAK1,JAK3,NFKB1,NFKB2,NFKBIB,NFKBIE,PDPK1,PIK3CA,PIK3CB,PIK3CD,MAPK1,MAPK3,MAP2K1,MAP2K2,RAF1,RELA,RELB,RPS6KB1,CCL11,SHC1,SOS1,SOS2,STAT6,IGKJ@,IGLJ@,PIK3R3,SOCS1,SOCS5,AKT3,IGHV3-23,IGHD@,IGK@	AKT1,AKT2,CHUK,ELK1,FCER2,FES,MTOR,GATA3,GRB2,GSK3B,HRAS,IGH@,IGHE,IGHG1,IGHG4,IGHJ@,IGHV@,IGKC,IGKV@,IGL@,IGLC@,IGLV@,IKBKB,IL2RG,IL4,IL4R,INPP5D,IRS1,JAK1,JAK3,NFKB1,NFKB2,NFKBIB,NFKBIE,PDPK1,PIK3CA,PIK3CB,PIK3CD,MAPK1,MAPK3,MAP2K1,MAP2K2,RAF1,RELA,RELB,RPS6KB1,CCL11,SHC1,SOS1,SOS2,STAT6,IGKJ@,IGLJ@,PIK3R3,SOCS1,SOCS5,AKT3,IGHV3-23,IGHD@,IGK@	[13, 52, 370, 4923]	[6, 59, 64, 5229]	[6, 59, 626, 4667]	[5, 60, 195, 5098]	[5, 60, 194, 5099]
Immune response_IL-9 signaling pathway	1	1	4.94803e-05	2.18162e-05	0.0760885	0.0856135	0.0844027	HRAS,IRS1,NFKB1,NFKBIA,NFKBIB,NFKBIE,RELA,STAT5A,TNF,TRAF2,MAP3K14,SOCS3	BCL3,IRS1,NFKB1,NFKBIA,NFKBIE,STAT1	BCL3,GRB2,IKBKB,IL9R,IRS1,MAPK3,STAT1,TRADD,SOCS3	NFKBIA,PIK3R1,PIK3R2,IRS2	NFKBIA,PIK3R1,PIK3R2,IRS2	BCL3,CHUK,CISH,GRB2,IKBKB,IL2RG,IL9,IL9R,JAK1,JAK3,PIK3CA,PIK3CB,PIK3CD,PIK3R1,PIK3R2,MAPK1,MAPK3,MAP2K1,MAP2K2,RAF1,RPS6KA1,SHC1,SOS1,SOS2,STAT1,STAT3,STAT5B,TNFRSF1A,PIK3R3,IRS2,TRADD,SOCS2,IL22	CHUK,CISH,GRB2,HRAS,IKBKB,IL2RG,IL9,IL9R,JAK1,JAK3,NFKBIB,PIK3CA,PIK3CB,PIK3CD,PIK3R1,PIK3R2,MAPK1,MAPK3,MAP2K1,MAP2K2,RAF1,RELA,RPS6KA1,SHC1,SOS1,SOS2,STAT3,STAT5A,STAT5B,TNF,TNFRSF1A,TRAF2,PIK3R3,IRS2,TRADD,SOCS2,MAP3K14,SOCS3,IL22	CHUK,CISH,HRAS,IL2RG,IL9,JAK1,JAK3,NFKB1,NFKBIA,NFKBIB,NFKBIE,PIK3CA,PIK3CB,PIK3CD,PIK3R1,PIK3R2,MAPK1,MAP2K1,MAP2K2,RAF1,RELA,RPS6KA1,SHC1,SOS1,SOS2,STAT3,STAT5A,STAT5B,TNF,TNFRSF1A,TRAF2,PIK3R3,IRS2,SOCS2,MAP3K14,IL22	BCL3,CHUK,CISH,GRB2,HRAS,IKBKB,IL2RG,IL9,IL9R,IRS1,JAK1,JAK3,NFKB1,NFKBIB,NFKBIE,PIK3CA,PIK3CB,PIK3CD,MAPK1,MAPK3,MAP2K1,MAP2K2,RAF1,RELA,RPS6KA1,SHC1,SOS1,SOS2,STAT1,STAT3,STAT5A,STAT5B,TNF,TNFRSF1A,TRAF2,PIK3R3,TRADD,SOCS2,MAP3K14,SOCS3,IL22	BCL3,CHUK,CISH,GRB2,HRAS,IKBKB,IL2RG,IL9,IL9R,IRS1,JAK1,JAK3,NFKB1,NFKBIB,NFKBIE,PIK3CA,PIK3CB,PIK3CD,MAPK1,MAPK3,MAP2K1,MAP2K2,RAF1,RELA,RPS6KA1,SHC1,SOS1,SOS2,STAT1,STAT3,STAT5A,STAT5B,TNF,TNFRSF1A,TRAF2,PIK3R3,TRADD,SOCS2,MAP3K14,SOCS3,IL22	[12, 33, 371, 4942]	[6, 39, 64, 5249]	[9, 36, 623, 4690]	[4, 41, 196, 5117]	[4, 41, 195, 5118]
Immune response_Inflammasome in inflammatory response	1	1	9.9338e-06	6.03678e-09	0.348404	0.12363	0.122272	IL1B,IL1R1,NFKB1,NFKB2,NFKBIA,NFKBIB,NFKBIE,REL,RELA,RELB,TNF	IL1B,NFKB1,NFKB2,NFKBIA,NFKBIE,RELB,TLR4,TXNIP	IKBKB,IL1B,TLR4,TXNIP,NLRP1	IL1B,NFKBIA,REL	IL1B,NFKBIA,REL	BGN,CASP1,CASP5,CHUK,IKBKB,IL18,P2RX7,TLR4,TNFRSF1A,IKBKG,RIPK2,NOD1,TXNIP,NLRP1,CARD8,PANX1,PYCARD,NLRP2,NLRC4,NOD2,CARD9,NLRP3	BGN,CASP1,CASP5,CHUK,IKBKB,IL1R1,IL18,NFKBIB,P2RX7,REL,RELA,TNF,TNFRSF1A,IKBKG,RIPK2,NOD1,NLRP1,CARD8,PANX1,PYCARD,NLRP2,NLRC4,NOD2,CARD9,NLRP3	BGN,CASP1,CASP5,CHUK,IL1R1,IL18,NFKB1,NFKB2,NFKBIA,NFKBIB,NFKBIE,P2RX7,REL,RELA,RELB,TNF,TNFRSF1A,IKBKG,RIPK2,NOD1,CARD8,PANX1,PYCARD,NLRP2,NLRC4,NOD2,CARD9,NLRP3	BGN,CASP1,CASP5,CHUK,IKBKB,IL1R1,IL18,NFKB1,NFKB2,NFKBIB,NFKBIE,P2RX7,RELA,RELB,TLR4,TNF,TNFRSF1A,IKBKG,RIPK2,NOD1,TXNIP,NLRP1,CARD8,PANX1,PYCARD,NLRP2,NLRC4,NOD2,CARD9,NLRP3	BGN,CASP1,CASP5,CHUK,IKBKB,IL1R1,IL18,NFKB1,NFKB2,NFKBIB,NFKBIE,P2RX7,RELA,RELB,TLR4,TNF,TNFRSF1A,IKBKG,RIPK2,NOD1,TXNIP,NLRP1,CARD8,PANX1,PYCARD,NLRP2,NLRC4,NOD2,CARD9,NLRP3	[11, 22, 372, 4953]	[8, 25, 62, 5263]	[5, 28, 627, 4698]	[3, 30, 197, 5128]	[3, 30, 196, 5129]
Immune response_Innate immune response to RNA viral infection	1	1	0.000192116	1.24997e-06	0.905817	0.0802322	0.0790868	IFNA10,IL8,NFKB1,NFKB2,NFKBIA,NFKBIB,NFKBIE,REL,RELA,RELB,SELE	IL8,NFKB1,NFKB2,NFKBIA,NFKBIE,RELB,DDX58	IKBKB,IL8,TRADD	IL8,NFKBIA,REL,MAVS	IL8,NFKBIA,REL,MAVS	CASP8,CASP10,CHUK,IFNA1,IFNA2,IFNA4,IFNA5,IFNA6,IFNA7,IFNA8,IFNA13,IFNA14,IFNA16,IFNA17,IFNA21,IFNB1,IKBKB,IRF3,IRF7,TLR3,TRAF3,IKBKG,TRADD,RIPK1,FADD,IKBKE,TANK,DDX58,TBK1,TLR7,MAVS,IFIH1,DHX58	CASP8,CASP10,CHUK,IFNA1,IFNA2,IFNA4,IFNA5,IFNA6,IFNA7,IFNA8,IFNA10,IFNA13,IFNA14,IFNA16,IFNA17,IFNA21,IFNB1,IKBKB,IRF3,IRF7,NFKBIB,REL,RELA,SELE,TLR3,TRAF3,IKBKG,TRADD,RIPK1,FADD,IKBKE,TANK,TBK1,TLR7,MAVS,IFIH1,DHX58	CASP8,CASP10,CHUK,IFNA1,IFNA2,IFNA4,IFNA5,IFNA6,IFNA7,IFNA8,IFNA10,IFNA13,IFNA14,IFNA16,IFNA17,IFNA21,IFNB1,IRF3,IRF7,NFKB1,NFKB2,NFKBIA,NFKBIB,NFKBIE,REL,RELA,RELB,SELE,TLR3,TRAF3,IKBKG,RIPK1,FADD,IKBKE,TANK,DDX58,TBK1,TLR7,MAVS,IFIH1,DHX58	CASP8,CASP10,CHUK,IFNA1,IFNA2,IFNA4,IFNA5,IFNA6,IFNA7,IFNA8,IFNA10,IFNA13,IFNA14,IFNA16,IFNA17,IFNA21,IFNB1,IKBKB,IRF3,IRF7,NFKB1,NFKB2,NFKBIB,NFKBIE,RELA,RELB,SELE,TLR3,TRAF3,IKBKG,TRADD,RIPK1,FADD,IKBKE,TANK,DDX58,TBK1,TLR7,IFIH1,DHX58	CASP8,CASP10,CHUK,IFNA1,IFNA2,IFNA4,IFNA5,IFNA6,IFNA7,IFNA8,IFNA10,IFNA13,IFNA14,IFNA16,IFNA17,IFNA21,IFNB1,IKBKB,IRF3,IRF7,NFKB1,NFKB2,NFKBIB,NFKBIE,RELA,RELB,SELE,TLR3,TRAF3,IKBKG,TRADD,RIPK1,FADD,IKBKE,TANK,DDX58,TBK1,TLR7,IFIH1,DHX58	[11, 33, 372, 4942]	[7, 37, 63, 5251]	[3, 41, 629, 4685]	[4, 40, 196, 5118]	[4, 40, 195, 5119]
Immune response_Lipoxins and Resolvin E1 inhibitory action on neutrophil functions	1	1	4.94803e-05	2.18162e-05	0.0336072	0.0250734	0.0245982	FOS,IL8,JUN,NFKB1,NFKB2,NFKBIA,NFKBIB,NFKBIE,REL,RELA,RELB,MAP3K14	IL8,NFKB1,NFKB2,NFKBIA,NFKBIE,RELB	FOS,FPR2,GNAI2,GNAI3,GNB2,GNG10,IL8,JUN,PRKCZ,MAPK3	FOS,IL8,JUN,NFKBIA,REL	FOS,IL8,JUN,NFKBIA,REL	CHUK,LTB4R,FPR2,GNAI1,GNAI2,GNAI3,GNAO1,GNAZ,GNB1,GNB2,GNB3,GNG3,GNG4,GNG5,GNG7,GNG10,GNG11,GNGT1,GNGT2,PIK3CG,PLD1,PRKCZ,MAPK1,MAPK3,SOD1,GNB5,PIK3R5,GNG13,GNG2,GNG12,GNB4,GNG8,PPAPDC2	CHUK,LTB4R,FOS,FPR2,GNAI1,GNAI2,GNAI3,GNAO1,GNAZ,GNB1,GNB2,GNB3,GNG3,GNG4,GNG5,GNG7,GNG10,GNG11,GNGT1,GNGT2,JUN,NFKBIB,PIK3CG,PLD1,PRKCZ,MAPK1,MAPK3,REL,RELA,SOD1,MAP3K14,GNB5,PIK3R5,GNG13,GNG2,GNG12,GNB4,GNG8,PPAPDC2	CHUK,LTB4R,GNAI1,GNAO1,GNAZ,GNB1,GNB3,GNG3,GNG4,GNG5,GNG7,GNG11,GNGT1,GNGT2,NFKB1,NFKB2,NFKBIA,NFKBIB,NFKBIE,PIK3CG,PLD1,MAPK1,REL,RELA,RELB,SOD1,MAP3K14,GNB5,PIK3R5,GNG13,GNG2,GNG12,GNB4,GNG8,PPAPDC2	CHUK,LTB4R,FPR2,GNAI1,GNAI2,GNAI3,GNAO1,GNAZ,GNB1,GNB2,GNB3,GNG3,GNG4,GNG5,GNG7,GNG10,GNG11,GNGT1,GNGT2,NFKB1,NFKB2,NFKBIB,NFKBIE,PIK3CG,PLD1,PRKCZ,MAPK1,MAPK3,RELA,RELB,SOD1,MAP3K14,GNB5,PIK3R5,GNG13,GNG2,GNG12,GNB4,GNG8,PPAPDC2	CHUK,LTB4R,FPR2,GNAI1,GNAI2,GNAI3,GNAO1,GNAZ,GNB1,GNB2,GNB3,GNG3,GNG4,GNG5,GNG7,GNG10,GNG11,GNGT1,GNGT2,NFKB1,NFKB2,NFKBIB,NFKBIE,PIK3CG,PLD1,PRKCZ,MAPK1,MAPK3,RELA,RELB,SOD1,MAP3K14,GNB5,PIK3R5,GNG13,GNG2,GNG12,GNB4,GNG8,PPAPDC2	[12, 33, 371, 4942]	[6, 39, 64, 5249]	[10, 35, 622, 4691]	[5, 40, 195, 5118]	[5, 40, 194, 5119]
Immune response_Neurotensin-induced activation of IL-8 in colonocytes	1	1	0.000212082	0.000213248	0.0223006	0.0379133	0.0371317	FOS,GNAQ,HRAS,IL8,NFKB1,NFKB2,NFKBIA,NFKBIB,NFKBIE,PAK1,REL,RELA,RELB,MAP3K14	IL8,NFKB1,NFKB2,NFKBIA,NFKBIE,RELB	CALM1,FOS,GNAI2,GNAI3,GNAQ,GNB2,GNG10,GRB2,IKBKB,IL8,ITPR1,ITPR3,PAK1,MAPK3	PTK2B,FOS,IL8,ITPR2,NFKBIA,REL	PTK2B,FOS,IL8,ITPR2,NFKBIA,REL	CALM1,CALM2,CALM3,CAMK2A,CAMK2B,CAMK2D,CAMK2G,CDC42,CHUK,PTK2B,GNA11,GNAI1,GNAI2,GNAI3,GNAO1,GNAZ,GNB1,GNB2,GNB3,GNG3,GNG4,GNG5,GNG7,GNG10,GNG11,GNGT1,GNGT2,GRB2,IKBKB,ITPR1,ITPR2,ITPR3,NTS,NTSR1,PRKCA,MAPK1,MAPK3,MAP2K1,MAP2K2,RAC1,RAF1,SHC1,SOS1,SOS2,SRC,GNB5,PLCB1,GNG13,GNG2,GNG12,GNB4,GNG8,ARHGEF25	CALM1,CALM2,CALM3,CAMK2A,CAMK2B,CAMK2D,CAMK2G,CDC42,CHUK,PTK2B,FOS,GNA11,GNAI1,GNAI2,GNAI3,GNAO1,GNAQ,GNAZ,GNB1,GNB2,GNB3,GNG3,GNG4,GNG5,GNG7,GNG10,GNG11,GNGT1,GNGT2,GRB2,HRAS,IKBKB,ITPR1,ITPR2,ITPR3,NFKBIB,NTS,NTSR1,PAK1,PRKCA,MAPK1,MAPK3,MAP2K1,MAP2K2,RAC1,RAF1,REL,RELA,SHC1,SOS1,SOS2,SRC,MAP3K14,GNB5,PLCB1,GNG13,GNG2,GNG12,GNB4,GNG8,ARHGEF25	CALM2,CALM3,CAMK2A,CAMK2B,CAMK2D,CAMK2G,CDC42,CHUK,PTK2B,GNA11,GNAI1,GNAO1,GNAZ,GNB1,GNB3,GNG3,GNG4,GNG5,GNG7,GNG11,GNGT1,GNGT2,HRAS,ITPR2,NFKB1,NFKB2,NFKBIA,NFKBIB,NFKBIE,NTS,NTSR1,PRKCA,MAPK1,MAP2K1,MAP2K2,RAC1,RAF1,REL,RELA,RELB,SHC1,SOS1,SOS2,SRC,MAP3K14,GNB5,PLCB1,GNG13,GNG2,GNG12,GNB4,GNG8,ARHGEF25	CALM1,CALM2,CALM3,CAMK2A,CAMK2B,CAMK2D,CAMK2G,CDC42,CHUK,GNA11,GNAI1,GNAI2,GNAI3,GNAO1,GNAQ,GNAZ,GNB1,GNB2,GNB3,GNG3,GNG4,GNG5,GNG7,GNG10,GNG11,GNGT1,GNGT2,GRB2,HRAS,IKBKB,ITPR1,ITPR3,NFKB1,NFKB2,NFKBIB,NFKBIE,NTS,NTSR1,PAK1,PRKCA,MAPK1,MAPK3,MAP2K1,MAP2K2,RAC1,RAF1,RELA,RELB,SHC1,SOS1,SOS2,SRC,MAP3K14,GNB5,PLCB1,GNG13,GNG2,GNG12,GNB4,GNG8,ARHGEF25	CALM1,CALM2,CALM3,CAMK2A,CAMK2B,CAMK2D,CAMK2G,CDC42,CHUK,GNA11,GNAI1,GNAI2,GNAI3,GNAO1,GNAQ,GNAZ,GNB1,GNB2,GNB3,GNG3,GNG4,GNG5,GNG7,GNG10,GNG11,GNGT1,GNGT2,GRB2,HRAS,IKBKB,ITPR1,ITPR3,NFKB1,NFKB2,NFKBIB,NFKBIE,NTS,NTSR1,PAK1,PRKCA,MAPK1,MAPK3,MAP2K1,MAP2K2,RAC1,RAF1,RELA,RELB,SHC1,SOS1,SOS2,SRC,MAP3K14,GNB5,PLCB1,GNG13,GNG2,GNG12,GNB4,GNG8,ARHGEF25	[14, 53, 369, 4922]	[6, 61, 64, 5227]	[14, 53, 618, 4673]	[6, 61, 194, 5097]	[6, 61, 193, 5098]
Immune response_PGE2 in immune and neuroendocrine system interactions	1	1	0.00728133	1.99339e-06	0.392643	0.239808	0.237088	MAPK14,NR3C1,IL1B,IL1R1,NFKB1,NFKB2,PTGS2,REL,RELA,RELB,TNF	NR3C1,IL1B,NFKB1,NFKB2,PTGER4,RELB,TLR4,PTGES	MAPK14,GNAI2,GNAI3,GNB2,GNG10,IL1B,PTGS1,PTGS2,TLR4	IL1B,PTGER4,PTGS2,REL	IL1B,PTGER4,PTGS2,REL	CACNA1A,CRH,GABRA1,GABRA2,GABRA3,GABRA4,GABRA5,GABRA6,GABRB1,GABRB2,GABRB3,GABRD,GABRE,GABRG1,GABRG2,GABRG3,GABRP,GNAI1,GNAI2,GNAI3,GNAO1,GNAZ,GNB1,GNB2,GNB3,GNG3,GNG4,GNG5,GNG7,GNG10,GNG11,GNGT1,GNGT2,PLA2G2A,PLA2G4A,POMC,MAPK11,MAPK13,PTGER3,PTGER4,PTGFR,PTGS1,MAPK12,TLR4,TNFRSF1A,PLA2G4C,PTGES,GNB5,GNG13,GNG2,GABRQ,GNG12,GNB4,PTGES2,GNG8,PLA2G4B	CACNA1A,CRH,MAPK14,GABRA1,GABRA2,GABRA3,GABRA4,GABRA5,GABRA6,GABRB1,GABRB2,GABRB3,GABRD,GABRE,GABRG1,GABRG2,GABRG3,GABRP,GNAI1,GNAI2,GNAI3,GNAO1,GNAZ,GNB1,GNB2,GNB3,GNG3,GNG4,GNG5,GNG7,GNG10,GNG11,GNGT1,GNGT2,IL1R1,PLA2G2A,PLA2G4A,POMC,MAPK11,MAPK13,PTGER3,PTGFR,PTGS1,PTGS2,REL,RELA,MAPK12,TNF,TNFRSF1A,PLA2G4C,GNB5,GNG13,GNG2,GABRQ,GNG12,GNB4,PTGES2,GNG8,PLA2G4B	CACNA1A,CRH,GABRA1,GABRA2,GABRA3,GABRA4,GABRA5,GABRA6,GABRB1,GABRB2,GABRB3,GABRD,GABRE,GABRG1,GABRG2,GABRG3,GABRP,GNAI1,GNAO1,GNAZ,GNB1,GNB3,GNG3,GNG4,GNG5,GNG7,GNG11,GNGT1,GNGT2,NR3C1,IL1R1,NFKB1,NFKB2,PLA2G2A,PLA2G4A,POMC,MAPK11,MAPK13,PTGER3,PTGER4,PTGFR,REL,RELA,RELB,MAPK12,TNF,TNFRSF1A,PLA2G4C,PTGES,GNB5,GNG13,GNG2,GABRQ,GNG12,GNB4,PTGES2,GNG8,PLA2G4B	CACNA1A,CRH,MAPK14,GABRA1,GABRA2,GABRA3,GABRA4,GABRA5,GABRA6,GABRB1,GABRB2,GABRB3,GABRD,GABRE,GABRG1,GABRG2,GABRG3,GABRP,GNAI1,GNAI2,GNAI3,GNAO1,GNAZ,GNB1,GNB2,GNB3,GNG3,GNG4,GNG5,GNG7,GNG10,GNG11,GNGT1,GNGT2,NR3C1,IL1R1,NFKB1,NFKB2,PLA2G2A,PLA2G4A,POMC,MAPK11,MAPK13,PTGER3,PTGFR,PTGS1,RELA,RELB,MAPK12,TLR4,TNF,TNFRSF1A,PLA2G4C,PTGES,GNB5,GNG13,GNG2,GABRQ,GNG12,GNB4,PTGES2,GNG8,PLA2G4B	CACNA1A,CRH,MAPK14,GABRA1,GABRA2,GABRA3,GABRA4,GABRA5,GABRA6,GABRB1,GABRB2,GABRB3,GABRD,GABRE,GABRG1,GABRG2,GABRG3,GABRP,GNAI1,GNAI2,GNAI3,GNAO1,GNAZ,GNB1,GNB2,GNB3,GNG3,GNG4,GNG5,GNG7,GNG10,GNG11,GNGT1,GNGT2,NR3C1,IL1R1,NFKB1,NFKB2,PLA2G2A,PLA2G4A,POMC,MAPK11,MAPK13,PTGER3,PTGFR,PTGS1,RELA,RELB,MAPK12,TLR4,TNF,TNFRSF1A,PLA2G4C,PTGES,GNB5,GNG13,GNG2,GABRQ,GNG12,GNB4,PTGES2,GNG8,PLA2G4B	[11, 56, 372, 4919]	[8, 59, 62, 5229]	[9, 58, 623, 4668]	[4, 63, 196, 5095]	[4, 63, 195, 5096]
Immune response_PGE2 signaling in immune response	1	1	0.00390788	0.00265878	0.0760885	0.235376	0.23313	ADCY7,CEBPB,CSF2,CSF3,HRAS,IL5,IL8,PTGS2,TNF	CREM,IL8,PTGER4,PTGES	ADCY7,IL8,PRKACA,PRKACB,PRKAR1B,MAPK3,PTGS1,PTGS2,CCL4	IL8,PTGER4,PTGS2	IL8,PTGER4,PTGS2	ADCY1,ADCY2,ADCY3,ADCY5,ADCY6,ADCY8,ADCY9,CCR5,CREB1,CREM,GNAS,HGF,IFNG,IL2,IL4,IL10,IL12B,NFATC2,PRKACA,PRKACB,PRKACG,PRKAR1A,PRKAR1B,PRKAR2A,PRKAR2B,MAPK1,MAPK3,MAP2K1,PTGER2,PTGER4,PTGS1,RAF1,CCL4,SLCO2A1,PTGES,ADCY4	ADCY1,ADCY2,ADCY3,ADCY5,ADCY6,ADCY7,ADCY8,ADCY9,CEBPB,CCR5,CREB1,CSF2,CSF3,GNAS,HGF,HRAS,IFNG,IL2,IL4,IL5,IL10,IL12B,NFATC2,PRKACA,PRKACB,PRKACG,PRKAR1A,PRKAR1B,PRKAR2A,PRKAR2B,MAPK1,MAPK3,MAP2K1,PTGER2,PTGS1,PTGS2,RAF1,CCL4,SLCO2A1,TNF,ADCY4	ADCY1,ADCY2,ADCY3,ADCY5,ADCY6,ADCY8,ADCY9,CEBPB,CCR5,CREB1,CREM,CSF2,CSF3,GNAS,HGF,HRAS,IFNG,IL2,IL4,IL5,IL10,IL12B,NFATC2,PRKACG,PRKAR1A,PRKAR2A,PRKAR2B,MAPK1,MAP2K1,PTGER2,PTGER4,RAF1,SLCO2A1,TNF,PTGES,ADCY4	ADCY1,ADCY2,ADCY3,ADCY5,ADCY6,ADCY7,ADCY8,ADCY9,CEBPB,CCR5,CREB1,CREM,CSF2,CSF3,GNAS,HGF,HRAS,IFNG,IL2,IL4,IL5,IL10,IL12B,NFATC2,PRKACA,PRKACB,PRKACG,PRKAR1A,PRKAR1B,PRKAR2A,PRKAR2B,MAPK1,MAPK3,MAP2K1,PTGER2,PTGS1,RAF1,CCL4,SLCO2A1,TNF,PTGES,ADCY4	ADCY1,ADCY2,ADCY3,ADCY5,ADCY6,ADCY7,ADCY8,ADCY9,CEBPB,CCR5,CREB1,CREM,CSF2,CSF3,GNAS,HGF,HRAS,IFNG,IL2,IL4,IL5,IL10,IL12B,NFATC2,PRKACA,PRKACB,PRKACG,PRKAR1A,PRKAR1B,PRKAR2A,PRKAR2B,MAPK1,MAPK3,MAP2K1,PTGER2,PTGS1,RAF1,CCL4,SLCO2A1,TNF,PTGES,ADCY4	[9, 36, 374, 4939]	[4, 41, 66, 5247]	[9, 36, 623, 4690]	[3, 42, 197, 5116]	[3, 42, 196, 5117]
Immune response_Role of HMGB1 in dendritic cell maturation and migration	1	1	0.000122158	0.000402209	0.0247243	0.10882	0.107339	MAPK14,HLA-DOA,IL1B,IL5,IL8,NFKB1,NFKB2,REL,RELA,RELB,CXCL12,TNF	IL1B,IL8,NFKB1,NFKB2,RELB	CD40,CCR7,MAPK14,HLA-DOB,HLA-DPA1,HLA-DPB1,HLA-DQA2,IL1B,IL8,IL15,MAPK3	IL1B,IL6,IL8,REL	IL1B,IL6,IL8,REL	AGER,CD80,CD86,CD40,CCR7,HLA-DMA,HLA-DMB,HLA-DOB,HLA-DPA1,HLA-DPB1,HLA-DPB2,HLA-DQA1,HLA-DQA2,HLA-DQB1,HLA-DQB2,HLA-DQB3,HLA-DRA,HLA-DRB1,HLA-DRB3,HLA-DRB4,HLA-DRB5,HMGB1,IFNG,IL2,IL6,IL12A,IL12B,IL15,IL18,MAPK1,MAPK3,MAPK11,MAPK13,MAPK12,CCL19,CCL21,CXCR4	AGER,CD80,CD86,CD40,CCR7,MAPK14,HLA-DMA,HLA-DMB,HLA-DOA,HLA-DOB,HLA-DPA1,HLA-DPB1,HLA-DPB2,HLA-DQA1,HLA-DQA2,HLA-DQB1,HLA-DQB2,HLA-DQB3,HLA-DRA,HLA-DRB1,HLA-DRB3,HLA-DRB4,HLA-DRB5,HMGB1,IFNG,IL2,IL5,IL6,IL12A,IL12B,IL15,IL18,MAPK1,MAPK3,MAPK11,MAPK13,REL,RELA,MAPK12,CCL19,CCL21,CXCL12,TNF,CXCR4	AGER,CD80,CD86,HLA-DMA,HLA-DMB,HLA-DOA,HLA-DPB2,HLA-DQA1,HLA-DQB1,HLA-DQB2,HLA-DQB3,HLA-DRA,HLA-DRB1,HLA-DRB3,HLA-DRB4,HLA-DRB5,HMGB1,IFNG,IL2,IL5,IL6,IL12A,IL12B,IL18,NFKB1,NFKB2,MAPK1,MAPK11,MAPK13,REL,RELA,RELB,MAPK12,CCL19,CCL21,CXCL12,TNF,CXCR4	AGER,CD80,CD86,CD40,CCR7,MAPK14,HLA-DMA,HLA-DMB,HLA-DOA,HLA-DOB,HLA-DPA1,HLA-DPB1,HLA-DPB2,HLA-DQA1,HLA-DQA2,HLA-DQB1,HLA-DQB2,HLA-DQB3,HLA-DRA,HLA-DRB1,HLA-DRB3,HLA-DRB4,HLA-DRB5,HMGB1,IFNG,IL2,IL5,IL12A,IL12B,IL15,IL18,NFKB1,NFKB2,MAPK1,MAPK3,MAPK11,MAPK13,RELA,RELB,MAPK12,CCL19,CCL21,CXCL12,TNF,CXCR4	AGER,CD80,CD86,CD40,CCR7,MAPK14,HLA-DMA,HLA-DMB,HLA-DOA,HLA-DOB,HLA-DPA1,HLA-DPB1,HLA-DPB2,HLA-DQA1,HLA-DQA2,HLA-DQB1,HLA-DQB2,HLA-DQB3,HLA-DRA,HLA-DRB1,HLA-DRB3,HLA-DRB4,HLA-DRB5,HMGB1,IFNG,IL2,IL5,IL12A,IL12B,IL15,IL18,NFKB1,NFKB2,MAPK1,MAPK3,MAPK11,MAPK13,RELA,RELB,MAPK12,CCL19,CCL21,CXCL12,TNF,CXCR4	[12, 37, 371, 4938]	[5, 44, 65, 5244]	[11, 38, 621, 4688]	[4, 45, 196, 5113]	[4, 45, 195, 5114]
Immune response_TCR and CD28 co-stimulation in activation of NF-kB	1	1	0.00571471	0.00264078	0.0481953	0.0197395	0.0192571	AKT1,AKT2,HLA-DOA,NFKB1,NFKB2,NFKBIA,NFKBIB,NFKBIE,REL,RELA,RELB,LAT	NFKB1,NFKB2,NFKBIA,NFKBIE,RELB	CD3D,CD3G,CD247,GRB2,HLA-DOB,HLA-DPA1,HLA-DPB1,HLA-DQA2,IKBKB,LCK,PLCG1,TRA@,ZAP70,LAT	NFKBIA,PIK3R1,PIK3R2,REL,RPS27A,UBB,BCL10	NFKBIA,PIK3R1,PIK3R2,REL,RPS27A,UBB,BCL10	CD3D,CD3E,CD3G,CD247,CD4,CD28,CD80,CD86,CHUK,GRB2,HLA-DMA,HLA-DMB,HLA-DOB,HLA-DPA1,HLA-DPB1,HLA-DPB2,HLA-DQA1,HLA-DQA2,HLA-DQB1,HLA-DQB2,HLA-DQB3,HLA-DRA,HLA-DRB1,HLA-DRB3,HLA-DRB4,HLA-DRB5,IKBKB,ITK,LCK,LCP2,PIK3CA,PIK3CB,PIK3CD,PIK3R1,PIK3R2,PLCG1,PRKCQ,RAC1,RPS27A,TRA@,TRB@,UBA52,UBB,UBC,UBE2N,UBE2V2,VAV1,ZAP70,PIK3R3,IKBKG,BCL10,GRAP2,AKT3,MALT1,TRBV17,TRBV11-3,TRBV11-2,TRBV11-1,TRAV24,TRAJ18…	AKT1,AKT2,CD3D,CD3E,CD3G,CD247,CD4,CD28,CD80,CD86,CHUK,GRB2,HLA-DMA,HLA-DMB,HLA-DOA,HLA-DOB,HLA-DPA1,HLA-DPB1,HLA-DPB2,HLA-DQA1,HLA-DQA2,HLA-DQB1,HLA-DQB2,HLA-DQB3,HLA-DRA,HLA-DRB1,HLA-DRB3,HLA-DRB4,HLA-DRB5,IKBKB,ITK,LCK,LCP2,NFKBIB,PIK3CA,PIK3CB,PIK3CD,PIK3R1,PIK3R2,PLCG1,PRKCQ,RAC1,REL,RELA,RPS27A,TRA@,TRB@,UBA52,UBB,UBC,UBE2N,UBE2V2,VAV1,ZAP70,PIK3R3,IKBKG,BCL10,GRAP2,AKT3,MALT1,LAT,TRBV17,TR…	AKT1,AKT2,CD3E,CD4,CD28,CD80,CD86,CHUK,HLA-DMA,HLA-DMB,HLA-DOA,HLA-DPB2,HLA-DQA1,HLA-DQB1,HLA-DQB2,HLA-DQB3,HLA-DRA,HLA-DRB1,HLA-DRB3,HLA-DRB4,HLA-DRB5,ITK,LCP2,NFKB1,NFKB2,NFKBIA,NFKBIB,NFKBIE,PIK3CA,PIK3CB,PIK3CD,PIK3R1,PIK3R2,PRKCQ,RAC1,REL,RELA,RELB,RPS27A,TRB@,UBA52,UBB,UBC,UBE2N,UBE2V2,VAV1,PIK3R3,IKBKG,BCL10,GRAP2,AKT3,MALT1,TRBV17,TRBV11-3,TRBV11-2,TRBV11-1,TRAV24,TRAJ18,TRAC,CARD11	AKT1,AKT2,CD3D,CD3E,CD3G,CD247,CD4,CD28,CD80,CD86,CHUK,GRB2,HLA-DMA,HLA-DMB,HLA-DOA,HLA-DOB,HLA-DPA1,HLA-DPB1,HLA-DPB2,HLA-DQA1,HLA-DQA2,HLA-DQB1,HLA-DQB2,HLA-DQB3,HLA-DRA,HLA-DRB1,HLA-DRB3,HLA-DRB4,HLA-DRB5,IKBKB,ITK,LCK,LCP2,NFKB1,NFKB2,NFKBIB,NFKBIE,PIK3CA,PIK3CB,PIK3CD,PLCG1,PRKCQ,RAC1,RELA,RELB,TRA@,TRB@,UBA52,UBC,UBE2N,UBE2V2,VAV1,ZAP70,PIK3R3,IKBKG,GRAP2,AKT3,MALT1,LAT,TRBV17,TRBV11-3,TRBV…	AKT1,AKT2,CD3D,CD3E,CD3G,CD247,CD4,CD28,CD80,CD86,CHUK,GRB2,HLA-DMA,HLA-DMB,HLA-DOA,HLA-DOB,HLA-DPA1,HLA-DPB1,HLA-DPB2,HLA-DQA1,HLA-DQA2,HLA-DQB1,HLA-DQB2,HLA-DQB3,HLA-DRA,HLA-DRB1,HLA-DRB3,HLA-DRB4,HLA-DRB5,IKBKB,ITK,LCK,LCP2,NFKB1,NFKB2,NFKBIB,NFKBIE,PIK3CA,PIK3CB,PIK3CD,PLCG1,PRKCQ,RAC1,RELA,RELB,TRA@,TRB@,UBA52,UBC,UBE2N,UBE2V2,VAV1,ZAP70,PIK3R3,IKBKG,GRAP2,AKT3,MALT1,LAT,TRBV17,TRBV11-3,TRBV…	[12, 62, 371, 4913]	[5, 69, 65, 5219]	[14, 60, 618, 4666]	[7, 67, 193, 5091]	[7, 67, 192, 5092]
Immune response_Th17 cell differentiation	1	1	0.00576648	0.00993823	0.137589	0.223641	0.22105	HLA-DOA,IL1B,IL1R1,NFATC1,NFKB1,NFKB2,REL,RELA,RELB,TGFB1,TGFBR2	IL1B,NFKB1,NFKB2,RELB	HLA-DOB,HLA-DPA1,HLA-DPB1,HLA-DQA2,IL1B,IRF4,RORA,TRA@,TGFB1,IL21R,IL23A	IL1B,IL6,IL6R,REL	IL1B,IL6,IL6R,REL	CD4,CD28,CD80,CD86,HLA-DMA,HLA-DMB,HLA-DOB,HLA-DPA1,HLA-DPB1,HLA-DPB2,HLA-DQA1,HLA-DQA2,HLA-DQB1,HLA-DQB2,HLA-DQB3,HLA-DRA,HLA-DRB1,HLA-DRB3,HLA-DRB4,HLA-DRB5,IL2RG,IL6,IL6R,IL6ST,IL10RB,IL12B,IL12RB1,IL17A,IRF4,JAK2,JAK3,NFATC2,RORA,RORC,STAT3,TRA@,TRB@,TGFBR1,IL17RA,TRBV17,TRBV11-3,TRBV11-2,TRBV11-1,TRAV24,TRAJ18,TRAC,IL21R,IL22,IL23A,IL22RA1,IL21,IL17RC,IL17F,IL23R	CD4,CD28,CD80,CD86,HLA-DMA,HLA-DMB,HLA-DOA,HLA-DOB,HLA-DPA1,HLA-DPB1,HLA-DPB2,HLA-DQA1,HLA-DQA2,HLA-DQB1,HLA-DQB2,HLA-DQB3,HLA-DRA,HLA-DRB1,HLA-DRB3,HLA-DRB4,HLA-DRB5,IL1R1,IL2RG,IL6,IL6R,IL6ST,IL10RB,IL12B,IL12RB1,IL17A,IRF4,JAK2,JAK3,NFATC1,NFATC2,REL,RELA,RORA,RORC,STAT3,TRA@,TRB@,TGFB1,TGFBR1,TGFBR2,IL17RA,TRBV17,TRBV11-3,TRBV11-2,TRBV11-1,TRAV24,TRAJ18,TRAC,IL21R,IL22,IL23A,IL22RA1,IL21,IL17…	CD4,CD28,CD80,CD86,HLA-DMA,HLA-DMB,HLA-DOA,HLA-DPB2,HLA-DQA1,HLA-DQB1,HLA-DQB2,HLA-DQB3,HLA-DRA,HLA-DRB1,HLA-DRB3,HLA-DRB4,HLA-DRB5,IL1R1,IL2RG,IL6,IL6R,IL6ST,IL10RB,IL12B,IL12RB1,IL17A,JAK2,JAK3,NFATC1,NFATC2,NFKB1,NFKB2,REL,RELA,RELB,RORC,STAT3,TRB@,TGFBR1,TGFBR2,IL17RA,TRBV17,TRBV11-3,TRBV11-2,TRBV11-1,TRAV24,TRAJ18,TRAC,IL22,IL22RA1,IL21,IL17RC,IL17F,IL23R	CD4,CD28,CD80,CD86,HLA-DMA,HLA-DMB,HLA-DOA,HLA-DOB,HLA-DPA1,HLA-DPB1,HLA-DPB2,HLA-DQA1,HLA-DQA2,HLA-DQB1,HLA-DQB2,HLA-DQB3,HLA-DRA,HLA-DRB1,HLA-DRB3,HLA-DRB4,HLA-DRB5,IL1R1,IL2RG,IL6ST,IL10RB,IL12B,IL12RB1,IL17A,IRF4,JAK2,JAK3,NFATC1,NFATC2,NFKB1,NFKB2,RELA,RELB,RORA,RORC,STAT3,TRA@,TRB@,TGFB1,TGFBR1,TGFBR2,IL17RA,TRBV17,TRBV11-3,TRBV11-2,TRBV11-1,TRAV24,TRAJ18,TRAC,IL21R,IL22,IL23A,IL22RA1,IL21,…	CD4,CD28,CD80,CD86,HLA-DMA,HLA-DMB,HLA-DOA,HLA-DOB,HLA-DPA1,HLA-DPB1,HLA-DPB2,HLA-DQA1,HLA-DQA2,HLA-DQB1,HLA-DQB2,HLA-DQB3,HLA-DRA,HLA-DRB1,HLA-DRB3,HLA-DRB4,HLA-DRB5,IL1R1,IL2RG,IL6ST,IL10RB,IL12B,IL12RB1,IL17A,IRF4,JAK2,JAK3,NFATC1,NFATC2,NFKB1,NFKB2,RELA,RELB,RORA,RORC,STAT3,TRA@,TRB@,TGFB1,TGFBR1,TGFBR2,IL17RA,TRBV17,TRBV11-3,TRBV11-2,TRBV11-1,TRAV24,TRAJ18,TRAC,IL21R,IL22,IL23A,IL22RA1,IL21,…	[11, 54, 372, 4921]	[4, 61, 66, 5227]	[11, 54, 621, 4672]	[4, 61, 196, 5097]	[4, 61, 195, 5098]
Inhibitory action of Lipoxins and Resolvin E1 on neutrophil functions	1	1	6.26983e-05	2.48321e-05	0.0385885	0.0273068	0.0267931	FOS,IL8,JUN,NFKB1,NFKB2,NFKBIA,NFKBIB,NFKBIE,REL,RELA,RELB,MAP3K14	IL8,NFKB1,NFKB2,NFKBIA,NFKBIE,RELB	FOS,FPR2,GNAI2,GNAI3,GNB2,GNG10,IL8,JUN,PRKCZ,MAPK3	FOS,IL8,JUN,NFKBIA,REL	FOS,IL8,JUN,NFKBIA,REL	CFTR,CHUK,LTB4R,FPR2,GNAI1,GNAI2,GNAI3,GNAO1,GNAZ,GNB1,GNB2,GNB3,GNG3,GNG4,GNG5,GNG7,GNG10,GNG11,GNGT1,GNGT2,PIK3CG,PLD1,PRKCZ,MAPK1,MAPK3,SOD1,GNB5,PIK3R5,GNG13,GNG2,GNG12,GNB4,GNG8,PPAPDC2	CFTR,CHUK,LTB4R,FOS,FPR2,GNAI1,GNAI2,GNAI3,GNAO1,GNAZ,GNB1,GNB2,GNB3,GNG3,GNG4,GNG5,GNG7,GNG10,GNG11,GNGT1,GNGT2,JUN,NFKBIB,PIK3CG,PLD1,PRKCZ,MAPK1,MAPK3,REL,RELA,SOD1,MAP3K14,GNB5,PIK3R5,GNG13,GNG2,GNG12,GNB4,GNG8,PPAPDC2	CFTR,CHUK,LTB4R,GNAI1,GNAO1,GNAZ,GNB1,GNB3,GNG3,GNG4,GNG5,GNG7,GNG11,GNGT1,GNGT2,NFKB1,NFKB2,NFKBIA,NFKBIB,NFKBIE,PIK3CG,PLD1,MAPK1,REL,RELA,RELB,SOD1,MAP3K14,GNB5,PIK3R5,GNG13,GNG2,GNG12,GNB4,GNG8,PPAPDC2	CFTR,CHUK,LTB4R,FPR2,GNAI1,GNAI2,GNAI3,GNAO1,GNAZ,GNB1,GNB2,GNB3,GNG3,GNG4,GNG5,GNG7,GNG10,GNG11,GNGT1,GNGT2,NFKB1,NFKB2,NFKBIB,NFKBIE,PIK3CG,PLD1,PRKCZ,MAPK1,MAPK3,RELA,RELB,SOD1,MAP3K14,GNB5,PIK3R5,GNG13,GNG2,GNG12,GNB4,GNG8,PPAPDC2	CFTR,CHUK,LTB4R,FPR2,GNAI1,GNAI2,GNAI3,GNAO1,GNAZ,GNB1,GNB2,GNB3,GNG3,GNG4,GNG5,GNG7,GNG10,GNG11,GNGT1,GNGT2,NFKB1,NFKB2,NFKBIB,NFKBIE,PIK3CG,PLD1,PRKCZ,MAPK1,MAPK3,RELA,RELB,SOD1,MAP3K14,GNB5,PIK3R5,GNG13,GNG2,GNG12,GNB4,GNG8,PPAPDC2	[12, 34, 371, 4941]	[6, 40, 64, 5248]	[10, 36, 622, 4690]	[5, 41, 195, 5117]	[5, 41, 194, 5118]
Muscle contraction_Relaxin signaling pathway	1	1	0.0015219	0.00234031	0.0758875	0.130159	0.128181	AKT1,AKT2,NFKB1,NFKB2,NFKBIA,NFKBIB,NFKBIE,NOS2,PDE4B,REL,RELA,RELB,VEGFA	NFKB1,NFKB2,NFKBIA,NFKBIE,RELB	GNAI2,GNAI3,GNB2,GNG10,MMP9,PDE4C,PRKACA,PRKACB,PRKAR1B,PRKCZ,MAPK3,RLN1,VEGFA	EDN1,NFKBIA,PDE4C,REL,VEGFA	EDN1,NFKBIA,PDE4C,REL,VEGFA	ADCY5,ADCY6,BRAF,CREB1,EDN1,EDNRB,GNAI1,GNAI2,GNAI3,GNAO1,GNAS,GNAZ,GNB1,GNB2,GNB3,GNG3,GNG4,GNG5,GNG7,GNG10,GNG11,GNGT1,GNGT2,INSL3,MMP2,MMP9,NOS3,PDE4A,PDE4C,PDE4D,PIK3CB,PIK3CG,PRKACA,PRKACB,PRKACG,PRKAR1A,PRKAR1B,PRKAR2A,PRKAR2B,PRKCZ,MAPK1,MAPK3,MAP2K1,RAP1A,RLN1,RLN2,RPS6KA1,RPS6KA2,RPS6KA3,PDE8B,AKT3,GNB5,GNG13,GNG2,GNG12,GNB4,RXFP1,GNG8,RXFP2	ADCY5,ADCY6,AKT1,AKT2,BRAF,CREB1,EDN1,EDNRB,GNAI1,GNAI2,GNAI3,GNAO1,GNAS,GNAZ,GNB1,GNB2,GNB3,GNG3,GNG4,GNG5,GNG7,GNG10,GNG11,GNGT1,GNGT2,INSL3,MMP2,MMP9,NFKBIB,NOS2,NOS3,PDE4A,PDE4B,PDE4C,PDE4D,PIK3CB,PIK3CG,PRKACA,PRKACB,PRKACG,PRKAR1A,PRKAR1B,PRKAR2A,PRKAR2B,PRKCZ,MAPK1,MAPK3,MAP2K1,RAP1A,REL,RELA,RLN1,RLN2,RPS6KA1,RPS6KA2,RPS6KA3,VEGFA,PDE8B,AKT3,GNB5,GNG13,GNG2,GNG12,GNB4,RXFP1,GNG8,RXFP2	ADCY5,ADCY6,AKT1,AKT2,BRAF,CREB1,EDN1,EDNRB,GNAI1,GNAO1,GNAS,GNAZ,GNB1,GNB3,GNG3,GNG4,GNG5,GNG7,GNG11,GNGT1,GNGT2,INSL3,MMP2,NFKB1,NFKB2,NFKBIA,NFKBIB,NFKBIE,NOS2,NOS3,PDE4A,PDE4B,PDE4D,PIK3CB,PIK3CG,PRKACG,PRKAR1A,PRKAR2A,PRKAR2B,MAPK1,MAP2K1,RAP1A,REL,RELA,RELB,RLN2,RPS6KA1,RPS6KA2,RPS6KA3,PDE8B,AKT3,GNB5,GNG13,GNG2,GNG12,GNB4,RXFP1,GNG8,RXFP2	ADCY5,ADCY6,AKT1,AKT2,BRAF,CREB1,EDNRB,GNAI1,GNAI2,GNAI3,GNAO1,GNAS,GNAZ,GNB1,GNB2,GNB3,GNG3,GNG4,GNG5,GNG7,GNG10,GNG11,GNGT1,GNGT2,INSL3,MMP2,MMP9,NFKB1,NFKB2,NFKBIB,NFKBIE,NOS2,NOS3,PDE4A,PDE4B,PDE4D,PIK3CB,PIK3CG,PRKACA,PRKACB,PRKACG,PRKAR1A,PRKAR1B,PRKAR2A,PRKAR2B,PRKCZ,MAPK1,MAPK3,MAP2K1,RAP1A,RELA,RELB,RLN1,RLN2,RPS6KA1,RPS6KA2,RPS6KA3,PDE8B,AKT3,GNB5,GNG13,GNG2,GNG12,GNB4,RXFP1,GNG8,RXFP2	ADCY5,ADCY6,AKT1,AKT2,BRAF,CREB1,EDNRB,GNAI1,GNAI2,GNAI3,GNAO1,GNAS,GNAZ,GNB1,GNB2,GNB3,GNG3,GNG4,GNG5,GNG7,GNG10,GNG11,GNGT1,GNGT2,INSL3,MMP2,MMP9,NFKB1,NFKB2,NFKBIB,NFKBIE,NOS2,NOS3,PDE4A,PDE4B,PDE4D,PIK3CB,PIK3CG,PRKACA,PRKACB,PRKACG,PRKAR1A,PRKAR1B,PRKAR2A,PRKAR2B,PRKCZ,MAPK1,MAPK3,MAP2K1,RAP1A,RELA,RELB,RLN1,RLN2,RPS6KA1,RPS6KA2,RPS6KA3,PDE8B,AKT3,GNB5,GNG13,GNG2,GNG12,GNB4,RXFP1,GNG8,RXFP2	[13, 59, 370, 4916]	[5, 67, 65, 5221]	[13, 59, 619, 4667]	[5, 67, 195, 5091]	[5, 67, 194, 5092]
PGE2 pathways in cancer	1	1	0.108964	0.276167	0.00163984	0.00880339	0.00855168	ADCY7,AKT1,AKT2,AREG,CCND1,NR4A2,PTGS2,TNF,VEGFA	PTGER4,PTGES	ADCY7,EGR1,GNAI2,GNAI3,GNB2,GNG10,HIF1A,PDPK1,PRKACA,PRKACB,PRKAR1B,MAPK3,PTGS1,PTGS2,TCF3,TCF7,VEGFA,ABCC4,LEF1	AREG,EGR1,MYC,NR4A2,PTGER4,PTGS2,VEGFA,LEF1	AREG,EGR1,MYC,NR4A2,PTGER4,PTGS2,VEGFA,LEF1	ADCY1,ADCY2,ADCY3,ADCY5,ADCY6,ADCY8,ADCY9,ARRB1,CREB1,CTNNB1,EGFR,EGR1,ELK1,GNAI1,GNAI2,GNAI3,GNAO1,GNAS,GNAZ,GNB1,GNB2,GNB3,GNG3,GNG4,GNG5,GNG7,GNG10,GNG11,GNGT1,GNGT2,GSK3B,HIF1A,MYC,PDPK1,PIK3CB,PIK3CG,PPARD,PRKACA,PRKACB,PRKACG,PRKAR1A,PRKAR1B,PRKAR2A,PRKAR2B,MAPK1,MAPK3,PTGER2,PTGER4,PTGS1,SLCO2A1,SRC,TCF3,TCF7,TCF7L2,TGFA,AXIN1,AXIN2,PTGES,AKT3,ABCC4,GNB5,LEF1,GNG13,GNG2,GNG12,GNB4,TCF7L1,G…	ADCY1,ADCY2,ADCY3,ADCY5,ADCY6,ADCY7,ADCY8,ADCY9,AKT1,AKT2,AREG,ARRB1,CCND1,CREB1,CTNNB1,EGFR,EGR1,ELK1,GNAI1,GNAI2,GNAI3,GNAO1,GNAS,GNAZ,GNB1,GNB2,GNB3,GNG3,GNG4,GNG5,GNG7,GNG10,GNG11,GNGT1,GNGT2,GSK3B,HIF1A,MYC,NR4A2,PDPK1,PIK3CB,PIK3CG,PPARD,PRKACA,PRKACB,PRKACG,PRKAR1A,PRKAR1B,PRKAR2A,PRKAR2B,MAPK1,MAPK3,PTGER2,PTGS1,PTGS2,SLCO2A1,SRC,TCF3,TCF7,TCF7L2,TGFA,TNF,VEGFA,AXIN1,AXIN2,AKT3,ABCC4,GNB5…	ADCY1,ADCY2,ADCY3,ADCY5,ADCY6,ADCY8,ADCY9,AKT1,AKT2,AREG,ARRB1,CCND1,CREB1,CTNNB1,EGFR,ELK1,GNAI1,GNAO1,GNAS,GNAZ,GNB1,GNB3,GNG3,GNG4,GNG5,GNG7,GNG11,GNGT1,GNGT2,GSK3B,MYC,NR4A2,PIK3CB,PIK3CG,PPARD,PRKACG,PRKAR1A,PRKAR2A,PRKAR2B,MAPK1,PTGER2,PTGER4,SLCO2A1,SRC,TCF7L2,TGFA,TNF,AXIN1,AXIN2,PTGES,AKT3,GNB5,GNG13,GNG2,GNG12,GNB4,TCF7L1,GNG8,ADCY4,AREGB	ADCY1,ADCY2,ADCY3,ADCY5,ADCY6,ADCY7,ADCY8,ADCY9,AKT1,AKT2,ARRB1,CCND1,CREB1,CTNNB1,EGFR,ELK1,GNAI1,GNAI2,GNAI3,GNAO1,GNAS,GNAZ,GNB1,GNB2,GNB3,GNG3,GNG4,GNG5,GNG7,GNG10,GNG11,GNGT1,GNGT2,GSK3B,HIF1A,PDPK1,PIK3CB,PIK3CG,PPARD,PRKACA,PRKACB,PRKACG,PRKAR1A,PRKAR1B,PRKAR2A,PRKAR2B,MAPK1,MAPK3,PTGER2,PTGS1,SLCO2A1,SRC,TCF3,TCF7,TCF7L2,TGFA,TNF,AXIN1,AXIN2,PTGES,AKT3,ABCC4,GNB5,GNG13,GNG2,GNG12,GNB4,TCF…	ADCY1,ADCY2,ADCY3,ADCY5,ADCY6,ADCY7,ADCY8,ADCY9,AKT1,AKT2,ARRB1,CCND1,CREB1,CTNNB1,EGFR,ELK1,GNAI1,GNAI2,GNAI3,GNAO1,GNAS,GNAZ,GNB1,GNB2,GNB3,GNG3,GNG4,GNG5,GNG7,GNG10,GNG11,GNGT1,GNGT2,GSK3B,HIF1A,PDPK1,PIK3CB,PIK3CG,PPARD,PRKACA,PRKACB,PRKACG,PRKAR1A,PRKAR1B,PRKAR2A,PRKAR2B,MAPK1,MAPK3,PTGER2,PTGS1,SLCO2A1,SRC,TCF3,TCF7,TCF7L2,TGFA,TNF,AXIN1,AXIN2,PTGES,AKT3,ABCC4,GNB5,GNG13,GNG2,GNG12,GNB4,TCF…	[9, 70, 374, 4905]	[2, 77, 68, 5211]	[19, 60, 613, 4666]	[8, 71, 192, 5087]	[8, 71, 191, 5088]
Signal transduction_Activation of PKC via G-Protein coupled receptor	1	1	0.00315539	0.0053158	0.139792	0.10526	0.103389	GNAQ,NR4A1,NFATC1,NFKB1,NFKB2,NFKBIA,NFKBIB,NFKBIE,PPP3CB,PRKCD,REL,RELA,RELB,SQSTM1	NFKB1,NFKB2,NFKBIA,NFKBIE,RELB	CALM1,GNAQ,GNB2,GNG10,IKBKB,ITPR1,ITPR3,MEF2D,PPP3CC,PRKCE,PRKCH,PRKCZ,MAPK3,HDAC7	NR4A1,ITPR2,MYL6,NFKBIA,REL,SQSTM1	NR4A1,ITPR2,MYL6,NFKBIA,REL,SQSTM1	ABL1,CALM1,CALM2,CALM3,CHUK,ELK1,GNA11,GNB1,GNB2,GNB3,GNG3,GNG4,GNG5,GNG7,GNG10,GNG11,GNGT1,GNGT2,GSK3B,IKBKB,ITPR1,ITPR2,ITPR3,MEF2A,MEF2C,MEF2D,MYL1,MYL3,MYL4,MYL6,MYLK,PPP1R12A,NFATC2,NFATC3,NFATC4,PLCB2,PLCB3,PLCB4,PPP1CB,PPP3CA,PPP3CC,PPP3R1,PPP3R2,PRKCA,PRKCB,PRKCE,PRKCG,PRKCH,PRKCI,PRKD1,PRKCQ,PRKCZ,MAPK1,MAPK3,MAP2K1,MAP2K2,RAF1,SRC,IKBKG,RIPK1,GNB5,PLCB1,HDAC7,GNG13,GNG2,GNG12,GNB4,MYLK2…	ABL1,CALM1,CALM2,CALM3,CHUK,ELK1,GNA11,GNAQ,GNB1,GNB2,GNB3,GNG3,GNG4,GNG5,GNG7,GNG10,GNG11,GNGT1,GNGT2,GSK3B,NR4A1,IKBKB,ITPR1,ITPR2,ITPR3,MEF2A,MEF2C,MEF2D,MYL1,MYL3,MYL4,MYL6,MYLK,PPP1R12A,NFATC1,NFATC2,NFATC3,NFATC4,NFKBIB,PLCB2,PLCB3,PLCB4,PPP1CB,PPP3CA,PPP3CB,PPP3CC,PPP3R1,PPP3R2,PRKCA,PRKCB,PRKCD,PRKCE,PRKCG,PRKCH,PRKCI,PRKD1,PRKCQ,PRKCZ,MAPK1,MAPK3,MAP2K1,MAP2K2,RAF1,REL,RELA,SRC,IKBKG,RIP…	ABL1,CALM2,CALM3,CHUK,ELK1,GNA11,GNB1,GNB3,GNG3,GNG4,GNG5,GNG7,GNG11,GNGT1,GNGT2,GSK3B,NR4A1,ITPR2,MEF2A,MEF2C,MYL1,MYL3,MYL4,MYL6,MYLK,PPP1R12A,NFATC1,NFATC2,NFATC3,NFATC4,NFKB1,NFKB2,NFKBIA,NFKBIB,NFKBIE,PLCB2,PLCB3,PLCB4,PPP1CB,PPP3CA,PPP3CB,PPP3R1,PPP3R2,PRKCA,PRKCB,PRKCD,PRKCG,PRKCI,PRKD1,PRKCQ,MAPK1,MAP2K1,MAP2K2,RAF1,REL,RELA,RELB,SRC,IKBKG,RIPK1,SQSTM1,GNB5,PLCB1,GNG13,GNG2,GNG12,GNB4,MYL…	ABL1,CALM1,CALM2,CALM3,CHUK,ELK1,GNA11,GNAQ,GNB1,GNB2,GNB3,GNG3,GNG4,GNG5,GNG7,GNG10,GNG11,GNGT1,GNGT2,GSK3B,IKBKB,ITPR1,ITPR3,MEF2A,MEF2C,MEF2D,MYL1,MYL3,MYL4,MYLK,PPP1R12A,NFATC1,NFATC2,NFATC3,NFATC4,NFKB1,NFKB2,NFKBIB,NFKBIE,PLCB2,PLCB3,PLCB4,PPP1CB,PPP3CA,PPP3CB,PPP3CC,PPP3R1,PPP3R2,PRKCA,PRKCB,PRKCD,PRKCE,PRKCG,PRKCH,PRKCI,PRKD1,PRKCQ,PRKCZ,MAPK1,MAPK3,MAP2K1,MAP2K2,RAF1,RELA,RELB,SRC,IKBKG,…	ABL1,CALM1,CALM2,CALM3,CHUK,ELK1,GNA11,GNAQ,GNB1,GNB2,GNB3,GNG3,GNG4,GNG5,GNG7,GNG10,GNG11,GNGT1,GNGT2,GSK3B,IKBKB,ITPR1,ITPR3,MEF2A,MEF2C,MEF2D,MYL1,MYL3,MYL4,MYLK,PPP1R12A,NFATC1,NFATC2,NFATC3,NFATC4,NFKB1,NFKB2,NFKBIB,NFKBIE,PLCB2,PLCB3,PLCB4,PPP1CB,PPP3CA,PPP3CB,PPP3CC,PPP3R1,PPP3R2,PRKCA,PRKCB,PRKCD,PRKCE,PRKCG,PRKCH,PRKCI,PRKD1,PRKCQ,PRKCZ,MAPK1,MAPK3,MAP2K1,MAP2K2,RAF1,RELA,RELB,SRC,IKBKG,…	[14, 73, 369, 4902]	[5, 82, 65, 5206]	[14, 73, 618, 4653]	[6, 81, 194, 5077]	[6, 81, 193, 5078]
Signal transduction_AKT signaling	1	1	2.29077e-07	7.53808e-06	0.356958	0.0186879	0.0182751	AKT1,AKT2,BAD,CCND1,CDKN1A,HSP90AB1,IGF1R,IRS1,NFKB1,NFKB2,NFKBIA,NFKBIB,NFKBIE,PPP2CA,REL,RELA,RELB	IRS1,MET,NFKB1,NFKB2,NFKBIA,NFKBIE,RELB	FASLG,BCL2L1,EIF4EBP1,FOXO3,GSK3A,IKBKB,IRS1,PDPK1	CDKN1A,MYC,NFKBIA,PIK3R1,PIK3R2,REL	CDKN1A,MYC,NFKBIA,PIK3R1,PIK3R2,REL	FASLG,BAX,BCL2L1,CASP9,CCND2,CCND3,CDKN1B,CHUK,EIF4EBP1,FOXO3,MTOR,GAB1,GSK3A,GSK3B,GYS1,HSP90AA1,IKBKB,MDM2,MET,MYC,PCNA,PDPK1,PIK3CA,PIK3CB,PIK3CD,PIK3R1,PIK3R2,PPP2CB,PTEN,RHEB,RPS6,RPS6KB1,TP53,HSP90B1,TSC1,TSC2,PIK3R3,AKT3,BCL2L11,TRAP1	AKT1,AKT2,FASLG,BAD,BAX,CCND1,BCL2L1,CASP9,CCND2,CCND3,CDKN1A,CDKN1B,CHUK,EIF4EBP1,FOXO3,MTOR,GAB1,GSK3A,GSK3B,GYS1,HSP90AA1,HSP90AB1,IGF1R,IKBKB,MDM2,MYC,NFKBIB,PCNA,PDPK1,PIK3CA,PIK3CB,PIK3CD,PIK3R1,PIK3R2,PPP2CA,PPP2CB,PTEN,REL,RELA,RHEB,RPS6,RPS6KB1,TP53,HSP90B1,TSC1,TSC2,PIK3R3,AKT3,BCL2L11,TRAP1	AKT1,AKT2,BAD,BAX,CCND1,CASP9,CCND2,CCND3,CDKN1A,CDKN1B,CHUK,MTOR,GAB1,GSK3B,GYS1,HSP90AA1,HSP90AB1,IGF1R,MDM2,MET,MYC,NFKB1,NFKB2,NFKBIA,NFKBIB,NFKBIE,PCNA,PIK3CA,PIK3CB,PIK3CD,PIK3R1,PIK3R2,PPP2CA,PPP2CB,PTEN,REL,RELA,RELB,RHEB,RPS6,RPS6KB1,TP53,HSP90B1,TSC1,TSC2,PIK3R3,AKT3,BCL2L11,TRAP1	AKT1,AKT2,FASLG,BAD,BAX,CCND1,BCL2L1,CASP9,CCND2,CCND3,CDKN1B,CHUK,EIF4EBP1,FOXO3,MTOR,GAB1,GSK3A,GSK3B,GYS1,HSP90AA1,HSP90AB1,IGF1R,IKBKB,IRS1,MDM2,MET,NFKB1,NFKB2,NFKBIB,NFKBIE,PCNA,PDPK1,PIK3CA,PIK3CB,PIK3CD,PPP2CA,PPP2CB,PTEN,RELA,RELB,RHEB,RPS6,RPS6KB1,TP53,HSP90B1,TSC1,TSC2,PIK3R3,AKT3,BCL2L11,TRAP1	AKT1,AKT2,FASLG,BAD,BAX,CCND1,BCL2L1,CASP9,CCND2,CCND3,CDKN1B,CHUK,EIF4EBP1,FOXO3,MTOR,GAB1,GSK3A,GSK3B,GYS1,HSP90AA1,HSP90AB1,IGF1R,IKBKB,IRS1,MDM2,MET,NFKB1,NFKB2,NFKBIB,NFKBIE,PCNA,PDPK1,PIK3CA,PIK3CB,PIK3CD,PPP2CA,PPP2CB,PTEN,RELA,RELB,RHEB,RPS6,RPS6KB1,TP53,HSP90B1,TSC1,TSC2,PIK3R3,AKT3,BCL2L11,TRAP1	[17, 40, 366, 4935]	[7, 50, 63, 5238]	[8, 49, 624, 4677]	[6, 51, 194, 5107]	[6, 51, 193, 5108]
Transcription_NF-kB signaling pathway	1	1	7.62415e-07	7.00664e-05	0.476603	0.0158705	0.0155152	AKT1,AKT2,IL1R1,IRAK1,NFKB1,NFKB2,NFKBIA,NFKBIB,NFKBIE,REL,RELA,RELB,TNF,TRAF2,SUMO1,MAP3K14	NFKB1,NFKB2,NFKBIA,NFKBIE,RELB,TLR4	CD14,IKBKB,TRA@,TLR4,TRADD,IRAK3,LY96	IL1A,IL1RAP,NFKBIA,REL,RPS27A,UBB	IL1A,IL1RAP,NFKBIA,REL,RPS27A,UBB	CD14,CD28,CHUK,IKBKB,IL1A,IL1RAP,IRAK2,LBP,LTA,LTBR,MAP3K1,MYD88,PRKCQ,RPS27A,TRA@,TRB@,TLR4,TNFRSF1A,TNFRSF1B,TRAF6,UBA52,UBB,UBC,IKBKG,IKBKAP,TRADD,RIPK2,AKT3,IRAK3,LY96,TRBV17,TRBV11-3,TRBV11-2,TRBV11-1,TRAV24,TRAJ18,TRAC,ECSIT,TOLLIP	AKT1,AKT2,CD14,CD28,CHUK,IKBKB,IL1A,IL1R1,IL1RAP,IRAK1,IRAK2,LBP,LTA,LTBR,MAP3K1,MYD88,NFKBIB,PRKCQ,REL,RELA,RPS27A,TRA@,TRB@,TNF,TNFRSF1A,TNFRSF1B,TRAF2,TRAF6,UBA52,UBB,UBC,SUMO1,IKBKG,IKBKAP,TRADD,RIPK2,MAP3K14,AKT3,IRAK3,LY96,TRBV17,TRBV11-3,TRBV11-2,TRBV11-1,TRAV24,TRAJ18,TRAC,ECSIT,TOLLIP	AKT1,AKT2,CD28,CHUK,IL1A,IL1R1,IL1RAP,IRAK1,IRAK2,LBP,LTA,LTBR,MAP3K1,MYD88,NFKB1,NFKB2,NFKBIA,NFKBIB,NFKBIE,PRKCQ,REL,RELA,RELB,RPS27A,TRB@,TNF,TNFRSF1A,TNFRSF1B,TRAF2,TRAF6,UBA52,UBB,UBC,SUMO1,IKBKG,IKBKAP,RIPK2,MAP3K14,AKT3,TRBV17,TRBV11-3,TRBV11-2,TRBV11-1,TRAV24,TRAJ18,TRAC,ECSIT,TOLLIP	AKT1,AKT2,CD14,CD28,CHUK,IKBKB,IL1R1,IRAK1,IRAK2,LBP,LTA,LTBR,MAP3K1,MYD88,NFKB1,NFKB2,NFKBIB,NFKBIE,PRKCQ,RELA,RELB,TRA@,TRB@,TLR4,TNF,TNFRSF1A,TNFRSF1B,TRAF2,TRAF6,UBA52,UBC,SUMO1,IKBKG,IKBKAP,TRADD,RIPK2,MAP3K14,AKT3,IRAK3,LY96,TRBV17,TRBV11-3,TRBV11-2,TRBV11-1,TRAV24,TRAJ18,TRAC,ECSIT,TOLLIP	AKT1,AKT2,CD14,CD28,CHUK,IKBKB,IL1R1,IRAK1,IRAK2,LBP,LTA,LTBR,MAP3K1,MYD88,NFKB1,NFKB2,NFKBIB,NFKBIE,PRKCQ,RELA,RELB,TRA@,TRB@,TLR4,TNF,TNFRSF1A,TNFRSF1B,TRAF2,TRAF6,UBA52,UBC,SUMO1,IKBKG,IKBKAP,TRADD,RIPK2,MAP3K14,AKT3,IRAK3,LY96,TRBV17,TRBV11-3,TRBV11-2,TRBV11-1,TRAV24,TRAJ18,TRAC,ECSIT,TOLLIP	[16, 39, 367, 4936]	[6, 49, 64, 5239]	[7, 48, 625, 4678]	[6, 49, 194, 5109]	[6, 49, 193, 5110]
Translation_Non-genomic (rapid) action of Androgen Receptor	1	1	0.00116092	0.00206558	0.594079	0.264538	0.261633	AKT1,AKT2,DVL1,FZD2,HRAS,IRS1,NFKB1,NFKB2,REL,RELA,RELB,WNT7A,FZD9	IRS1,NFKB1,NFKB2,RELB,WNT5A	DVL2,EIF4EBP1,ERBB2,FOXO3,GRB2,NRG1,IRS1,WNT16	HBEGF,PIK3R1,REL,FZD7	HBEGF,PIK3R1,REL,FZD7	AR,CAV1,CTNNB1,HBEGF,DVL2,DVL3,EGF,EGFR,EIF4EBP1,ERBB2,FOXO3,MTOR,GRB2,GSK3B,NRG1,MDM2,PIK3CA,PIK3R1,MAPK1,MAP2K1,PTEN,RAF1,RPS6KB1,SHC1,SOS1,SOS2,SRC,SRD5A1,SRD5A2,TSC2,WNT1,WNT2,WNT3,WNT5A,WNT6,WNT7B,WNT8A,WNT8B,WNT10B,WNT11,WNT2B,WNT9A,WNT9B,FZD5,FZD3,FZD1,FZD4,FZD6,FZD7,FZD8,AKT3,FZD10,WNT16,WNT4,WNT10A,WNT5B,WNT3A	AKT1,AKT2,AR,CAV1,CTNNB1,HBEGF,DVL1,DVL2,DVL3,EGF,EGFR,EIF4EBP1,ERBB2,FOXO3,MTOR,FZD2,GRB2,GSK3B,NRG1,HRAS,MDM2,PIK3CA,PIK3R1,MAPK1,MAP2K1,PTEN,RAF1,REL,RELA,RPS6KB1,SHC1,SOS1,SOS2,SRC,SRD5A1,SRD5A2,TSC2,WNT1,WNT2,WNT3,WNT6,WNT7A,WNT7B,WNT8A,WNT8B,WNT10B,WNT11,WNT2B,WNT9A,WNT9B,FZD5,FZD3,FZD1,FZD4,FZD6,FZD7,FZD8,FZD9,AKT3,FZD10,WNT16,WNT4,WNT10A,WNT5B,WNT3A	AKT1,AKT2,AR,CAV1,CTNNB1,HBEGF,DVL1,DVL3,EGF,EGFR,MTOR,FZD2,GSK3B,HRAS,MDM2,NFKB1,NFKB2,PIK3CA,PIK3R1,MAPK1,MAP2K1,PTEN,RAF1,REL,RELA,RELB,RPS6KB1,SHC1,SOS1,SOS2,SRC,SRD5A1,SRD5A2,TSC2,WNT1,WNT2,WNT3,WNT5A,WNT6,WNT7A,WNT7B,WNT8A,WNT8B,WNT10B,WNT11,WNT2B,WNT9A,WNT9B,FZD5,FZD3,FZD1,FZD4,FZD6,FZD7,FZD8,FZD9,AKT3,FZD10,WNT4,WNT10A,WNT5B,WNT3A	AKT1,AKT2,AR,CAV1,CTNNB1,DVL1,DVL2,DVL3,EGF,EGFR,EIF4EBP1,ERBB2,FOXO3,MTOR,FZD2,GRB2,GSK3B,NRG1,HRAS,IRS1,MDM2,NFKB1,NFKB2,PIK3CA,MAPK1,MAP2K1,PTEN,RAF1,RELA,RELB,RPS6KB1,SHC1,SOS1,SOS2,SRC,SRD5A1,SRD5A2,TSC2,WNT1,WNT2,WNT3,WNT5A,WNT6,WNT7A,WNT7B,WNT8A,WNT8B,WNT10B,WNT11,WNT2B,WNT9A,WNT9B,FZD5,FZD3,FZD1,FZD4,FZD6,FZD8,FZD9,AKT3,FZD10,WNT16,WNT4,WNT10A,WNT5B,WNT3A	AKT1,AKT2,AR,CAV1,CTNNB1,DVL1,DVL2,DVL3,EGF,EGFR,EIF4EBP1,ERBB2,FOXO3,MTOR,FZD2,GRB2,GSK3B,NRG1,HRAS,IRS1,MDM2,NFKB1,NFKB2,PIK3CA,MAPK1,MAP2K1,PTEN,RAF1,RELA,RELB,RPS6KB1,SHC1,SOS1,SOS2,SRC,SRD5A1,SRD5A2,TSC2,WNT1,WNT2,WNT3,WNT5A,WNT6,WNT7A,WNT7B,WNT8A,WNT8B,WNT10B,WNT11,WNT2B,WNT9A,WNT9B,FZD5,FZD3,FZD1,FZD4,FZD6,FZD8,FZD9,AKT3,FZD10,WNT16,WNT4,WNT10A,WNT5B,WNT3A	[13, 57, 370, 4918]	[5, 65, 65, 5223]	[8, 62, 624, 4664]	[4, 66, 196, 5092]	[4, 66, 195, 5093]
Cell cycle_ESR1 regulation of G1/S transition	1	0.666667	0.0451628	1	0.446438	4.9754e-05	4.79996e-05	CCND1,CDKN1A,ATF2,FOS,JUN,XPO1		FOS,JUN,RBL2,NCOA3,CARM1	CDK6,CDKN1A,FOS,JUN,MYC,RPS27A,UBB,XPO1	CDK6,CDKN1A,FOS,JUN,MYC,RPS27A,UBB,XPO1	CCNA2,CCNE1,CDC25A,CDK2,CDK4,CDK6,CDKN1B,CKS1B,E2F1,E2F4,ESR1,MYC,MAPK1,RB1,RBL2,RPS27A,SKP1,SKP2,SP1,TFDP1,UBA52,UBB,UBC,NCOA3,CUL1,CCNA1,BTRC,RBX1,CARM1,FBXW11,FBXW7	CCND1,CCNA2,CCNE1,CDC25A,CDK2,CDK4,CDK6,CDKN1A,CDKN1B,CKS1B,ATF2,E2F1,E2F4,ESR1,FOS,JUN,MYC,MAPK1,RB1,RBL2,RPS27A,SKP1,SKP2,SP1,TFDP1,UBA52,UBB,UBC,XPO1,NCOA3,CUL1,CCNA1,BTRC,RBX1,CARM1,FBXW11,FBXW7	CCND1,CCNA2,CCNE1,CDC25A,CDK2,CDK4,CDK6,CDKN1A,CDKN1B,CKS1B,ATF2,E2F1,E2F4,ESR1,MYC,MAPK1,RB1,RPS27A,SKP1,SKP2,SP1,TFDP1,UBA52,UBB,UBC,XPO1,CUL1,CCNA1,BTRC,RBX1,FBXW11,FBXW7	CCND1,CCNA2,CCNE1,CDC25A,CDK2,CDK4,CDKN1B,CKS1B,ATF2,E2F1,E2F4,ESR1,MAPK1,RB1,RBL2,SKP1,SKP2,SP1,TFDP1,UBA52,UBC,NCOA3,CUL1,CCNA1,BTRC,RBX1,CARM1,FBXW11,FBXW7	CCND1,CCNA2,CCNE1,CDC25A,CDK2,CDK4,CDKN1B,CKS1B,ATF2,E2F1,E2F4,ESR1,MAPK1,RB1,RBL2,SKP1,SKP2,SP1,TFDP1,UBA52,UBC,NCOA3,CUL1,CCNA1,BTRC,RBX1,CARM1,FBXW11,FBXW7	[6, 31, 377, 4944]	[0, 37, 70, 5251]	[5, 32, 627, 4694]	[8, 29, 192, 5129]	[8, 29, 191, 5130]
Development_Activation of Erk by ACM1, ACM3 and ACM5	1	0.666667	0.243194	0.462468	0.0183574	0.00751414	0.00733689	FOS,GNAQ,HRAS,CYR61,JUN	CYR61	CALM1,EGR1,FOS,GNAQ,GRB2,ITPR1,ITPR3,JUN,PRKCE,MAPK3,RASGRP2	EGR1,PTK2B,FOS,CYR61,ITPR2,JUN	EGR1,PTK2B,FOS,CYR61,ITPR2,JUN	BRAF,CALM1,CALM2,CALM3,CAMK2A,CAMK2B,CAMK2D,CAMK2G,CHRM1,CHRM3,CHRM5,CREB1,EGFR,EGR1,PTK2B,GNA11,GRB2,ITGA2,ITPR1,ITPR2,ITPR3,PLA2G4A,PRKCA,PRKCE,MAPK1,MAPK3,MAP2K1,MAP2K2,RAF1,RAP1A,RASA1,RPS6KA1,SHC1,SOS1,SOS2,SRC,ADAM17,TGFA,PLA2G4C,RASGRP2,PLCB1,PLA2G4B	BRAF,CALM1,CALM2,CALM3,CAMK2A,CAMK2B,CAMK2D,CAMK2G,CHRM1,CHRM3,CHRM5,CREB1,EGFR,EGR1,PTK2B,FOS,GNA11,GNAQ,GRB2,HRAS,ITGA2,ITPR1,ITPR2,ITPR3,JUN,PLA2G4A,PRKCA,PRKCE,MAPK1,MAPK3,MAP2K1,MAP2K2,RAF1,RAP1A,RASA1,RPS6KA1,SHC1,SOS1,SOS2,SRC,ADAM17,TGFA,PLA2G4C,RASGRP2,PLCB1,PLA2G4B	BRAF,CALM2,CALM3,CAMK2A,CAMK2B,CAMK2D,CAMK2G,CHRM1,CHRM3,CHRM5,CREB1,EGFR,PTK2B,GNA11,HRAS,CYR61,ITGA2,ITPR2,PLA2G4A,PRKCA,MAPK1,MAP2K1,MAP2K2,RAF1,RAP1A,RASA1,RPS6KA1,SHC1,SOS1,SOS2,SRC,ADAM17,TGFA,PLA2G4C,PLCB1,PLA2G4B	BRAF,CALM1,CALM2,CALM3,CAMK2A,CAMK2B,CAMK2D,CAMK2G,CHRM1,CHRM3,CHRM5,CREB1,EGFR,GNA11,GNAQ,GRB2,HRAS,ITGA2,ITPR1,ITPR3,PLA2G4A,PRKCA,PRKCE,MAPK1,MAPK3,MAP2K1,MAP2K2,RAF1,RAP1A,RASA1,RPS6KA1,SHC1,SOS1,SOS2,SRC,ADAM17,TGFA,PLA2G4C,RASGRP2,PLCB1,PLA2G4B	BRAF,CALM1,CALM2,CALM3,CAMK2A,CAMK2B,CAMK2D,CAMK2G,CHRM1,CHRM3,CHRM5,CREB1,EGFR,GNA11,GNAQ,GRB2,HRAS,ITGA2,ITPR1,ITPR3,PLA2G4A,PRKCA,PRKCE,MAPK1,MAPK3,MAP2K1,MAP2K2,RAF1,RAP1A,RASA1,RPS6KA1,SHC1,SOS1,SOS2,SRC,ADAM17,TGFA,PLA2G4C,RASGRP2,PLCB1,PLA2G4B	[5, 42, 378, 4933]	[1, 46, 69, 5242]	[11, 36, 621, 4690]	[6, 41, 194, 5117]	[6, 41, 193, 5118]
Development_Beta-adrenergic receptors transactivation of EGFR	1	0.666667	0.0723629	0.193916	0.0555498	0.000427767	0.000412237	ATF2,FOS,FOSL2,HRAS,JUN,JUNB,JUND,PPP2CA	JUNB,FOSL1	FOS,FOSB,FOSL2,GNAI2,GNAI3,GNB2,GNG10,GRB2,JUN,JUNB,JUND,MAPK3	ADRB2,CD44,HBEGF,FOS,JUN,JUNB,JUND,PIK3R1,PIK3R2	ADRB2,CD44,HBEGF,FOS,JUN,JUNB,JUND,PIK3R1,PIK3R2	ADRB2,ADRB3,CD44,HBEGF,EGFR,FOSB,MTOR,GAB1,GNAI1,GNAI2,GNAI3,GNAO1,GNAZ,GNB1,GNB2,GNB3,GNG3,GNG4,GNG5,GNG7,GNG10,GNG11,GNGT1,GNGT2,GRB2,MYLK,PIK3CA,PIK3CB,PIK3CD,PIK3R1,PIK3R2,PPP2CB,MAPK1,MAPK3,MAP2K1,MAP2K2,RAF1,RHEB,RPS6KB1,RPS6KB2,SHC1,SOS1,SOS2,SRC,TSC2,ADAM12,FOSL1,PIK3R3,GNB5,GNG13,GNG2,GNG12,GNB4,GNG8	ADRB2,ADRB3,CD44,ATF2,HBEGF,EGFR,FOS,FOSB,FOSL2,MTOR,GAB1,GNAI1,GNAI2,GNAI3,GNAO1,GNAZ,GNB1,GNB2,GNB3,GNG3,GNG4,GNG5,GNG7,GNG10,GNG11,GNGT1,GNGT2,GRB2,HRAS,JUN,JUND,MYLK,PIK3CA,PIK3CB,PIK3CD,PIK3R1,PIK3R2,PPP2CA,PPP2CB,MAPK1,MAPK3,MAP2K1,MAP2K2,RAF1,RHEB,RPS6KB1,RPS6KB2,SHC1,SOS1,SOS2,SRC,TSC2,ADAM12,PIK3R3,GNB5,GNG13,GNG2,GNG12,GNB4,GNG8	ADRB2,ADRB3,CD44,ATF2,HBEGF,EGFR,MTOR,GAB1,GNAI1,GNAO1,GNAZ,GNB1,GNB3,GNG3,GNG4,GNG5,GNG7,GNG11,GNGT1,GNGT2,HRAS,MYLK,PIK3CA,PIK3CB,PIK3CD,PIK3R1,PIK3R2,PPP2CA,PPP2CB,MAPK1,MAP2K1,MAP2K2,RAF1,RHEB,RPS6KB1,RPS6KB2,SHC1,SOS1,SOS2,SRC,TSC2,ADAM12,FOSL1,PIK3R3,GNB5,GNG13,GNG2,GNG12,GNB4,GNG8	ADRB3,ATF2,EGFR,FOSB,FOSL2,MTOR,GAB1,GNAI1,GNAI2,GNAI3,GNAO1,GNAZ,GNB1,GNB2,GNB3,GNG3,GNG4,GNG5,GNG7,GNG10,GNG11,GNGT1,GNGT2,GRB2,HRAS,MYLK,PIK3CA,PIK3CB,PIK3CD,PPP2CA,PPP2CB,MAPK1,MAPK3,MAP2K1,MAP2K2,RAF1,RHEB,RPS6KB1,RPS6KB2,SHC1,SOS1,SOS2,SRC,TSC2,ADAM12,FOSL1,PIK3R3,GNB5,GNG13,GNG2,GNG12,GNB4,GNG8	ADRB3,ATF2,EGFR,FOSB,FOSL2,MTOR,GAB1,GNAI1,GNAI2,GNAI3,GNAO1,GNAZ,GNB1,GNB2,GNB3,GNG3,GNG4,GNG5,GNG7,GNG10,GNG11,GNGT1,GNGT2,GRB2,HRAS,MYLK,PIK3CA,PIK3CB,PIK3CD,PPP2CA,PPP2CB,MAPK1,MAPK3,MAP2K1,MAP2K2,RAF1,RHEB,RPS6KB1,RPS6KB2,SHC1,SOS1,SOS2,SRC,TSC2,ADAM12,FOSL1,PIK3R3,GNB5,GNG13,GNG2,GNG12,GNB4,GNG8	[8, 54, 375, 4921]	[2, 60, 68, 5228]	[12, 50, 620, 4676]	[9, 53, 191, 5105]	[9, 53, 190, 5106]
Development_Endothelin-1/EDNRA transactivation of EGFR	1	0.666667	0.102055	1	0.117033	0.00019392	0.000186691	AKT1,AKT2,FOS,GNAQ,HRAS,PRKCD,STAT5A		CALM1,COL1A1,FOS,GNAQ,GRB2,ITPR1,ITPR3,PDPK1,MAPK3,ADAM9	COL1A1,HBEGF,EDN1,PTK2B,FOS,ITPR2,PIK3R1,PIK3R2,ADAM9	COL1A1,HBEGF,EDN1,PTK2B,FOS,ITPR2,PIK3R1,PIK3R2,ADAM9	CACNA1C,CALM1,CALM2,CALM3,CAMK2A,CAMK2B,CAMK2D,CAMK2G,COL1A1,COL1A2,HBEGF,EDN1,EDNRA,EGFR,PTK2B,MTOR,GNA11,GRB2,ITPR1,ITPR2,ITPR3,PDPK1,PIK3CA,PIK3CB,PIK3CD,PIK3R1,PIK3R2,PLCB2,PLCB3,PLCB4,MAPK1,MAPK3,MAP2K1,MAP2K2,RAF1,RHEB,RPS6KB1,RPS6KB2,SHC1,SOS1,SOS2,SP1,SRC,STAT5B,TSC2,PIK3R3,ADAM9,AKT3,PLCB1	AKT1,AKT2,CACNA1C,CALM1,CALM2,CALM3,CAMK2A,CAMK2B,CAMK2D,CAMK2G,COL1A1,COL1A2,HBEGF,EDN1,EDNRA,EGFR,PTK2B,FOS,MTOR,GNA11,GNAQ,GRB2,HRAS,ITPR1,ITPR2,ITPR3,PDPK1,PIK3CA,PIK3CB,PIK3CD,PIK3R1,PIK3R2,PLCB2,PLCB3,PLCB4,PRKCD,MAPK1,MAPK3,MAP2K1,MAP2K2,RAF1,RHEB,RPS6KB1,RPS6KB2,SHC1,SOS1,SOS2,SP1,SRC,STAT5A,STAT5B,TSC2,PIK3R3,ADAM9,AKT3,PLCB1	AKT1,AKT2,CACNA1C,CALM2,CALM3,CAMK2A,CAMK2B,CAMK2D,CAMK2G,COL1A2,HBEGF,EDN1,EDNRA,EGFR,PTK2B,MTOR,GNA11,HRAS,ITPR2,PIK3CA,PIK3CB,PIK3CD,PIK3R1,PIK3R2,PLCB2,PLCB3,PLCB4,PRKCD,MAPK1,MAP2K1,MAP2K2,RAF1,RHEB,RPS6KB1,RPS6KB2,SHC1,SOS1,SOS2,SP1,SRC,STAT5A,STAT5B,TSC2,PIK3R3,AKT3,PLCB1	AKT1,AKT2,CACNA1C,CALM1,CALM2,CALM3,CAMK2A,CAMK2B,CAMK2D,CAMK2G,COL1A2,EDNRA,EGFR,MTOR,GNA11,GNAQ,GRB2,HRAS,ITPR1,ITPR3,PDPK1,PIK3CA,PIK3CB,PIK3CD,PLCB2,PLCB3,PLCB4,PRKCD,MAPK1,MAPK3,MAP2K1,MAP2K2,RAF1,RHEB,RPS6KB1,RPS6KB2,SHC1,SOS1,SOS2,SP1,SRC,STAT5A,STAT5B,TSC2,PIK3R3,AKT3,PLCB1	AKT1,AKT2,CACNA1C,CALM1,CALM2,CALM3,CAMK2A,CAMK2B,CAMK2D,CAMK2G,COL1A2,EDNRA,EGFR,MTOR,GNA11,GNAQ,GRB2,HRAS,ITPR1,ITPR3,PDPK1,PIK3CA,PIK3CB,PIK3CD,PLCB2,PLCB3,PLCB4,PRKCD,MAPK1,MAPK3,MAP2K1,MAP2K2,RAF1,RHEB,RPS6KB1,RPS6KB2,SHC1,SOS1,SOS2,SP1,SRC,STAT5A,STAT5B,TSC2,PIK3R3,AKT3,PLCB1	[7, 49, 376, 4926]	[0, 56, 70, 5232]	[10, 46, 622, 4680]	[9, 47, 191, 5111]	[9, 47, 190, 5112]
Development_ERK5 in cell proliferation and neuronal survival	1	0.666667	0.0772527	1	0.284135	0.000148789	0.000144727	FOS,HRAS,JUN,SQSTM1		FOS,JUN,LCK,PRKCZ	BDNF,ELK4,FOS,JUN,SQSTM1,MAP3K2	BDNF,ELK4,FOS,JUN,SQSTM1,MAP3K2	BDNF,CREB1,EGF,ELK4,LCK,MEF2C,MAP3K3,NGF,NTRK1,PRKCI,PRKCZ,MAPK7,MAP2K5,RAF1,RPS6KA3,SH2D2A,MAP3K2,DNAJC27,WNK1	BDNF,CREB1,EGF,ELK4,FOS,HRAS,JUN,LCK,MEF2C,MAP3K3,NGF,NTRK1,PRKCI,PRKCZ,MAPK7,MAP2K5,RAF1,RPS6KA3,SQSTM1,SH2D2A,MAP3K2,DNAJC27,WNK1	BDNF,CREB1,EGF,ELK4,HRAS,MEF2C,MAP3K3,NGF,NTRK1,PRKCI,MAPK7,MAP2K5,RAF1,RPS6KA3,SQSTM1,SH2D2A,MAP3K2,DNAJC27,WNK1	CREB1,EGF,HRAS,LCK,MEF2C,MAP3K3,NGF,NTRK1,PRKCI,PRKCZ,MAPK7,MAP2K5,RAF1,RPS6KA3,SH2D2A,DNAJC27,WNK1	CREB1,EGF,HRAS,LCK,MEF2C,MAP3K3,NGF,NTRK1,PRKCI,PRKCZ,MAPK7,MAP2K5,RAF1,RPS6KA3,SH2D2A,DNAJC27,WNK1	[4, 19, 379, 4956]	[0, 23, 70, 5265]	[4, 19, 628, 4707]	[6, 17, 194, 5141]	[6, 17, 193, 5142]
Development_HGF signaling pathway	1	0.666667	0.068709	0.142842	0.0710857	0.00260607	0.00253318	AKT1,AKT2,FOS,HRAS,JUN,PLAU,PTGS2	MET,PLAU	FAS,EGR1,FOS,GRB2,JUN,PDPK1,PLCG1,MAPK3,MAP2K7,PTGS2	FAS,EGR1,FOS,JUN,PIK3R1,PIK3R2,PTGS2	FAS,EGR1,FOS,JUN,PIK3R1,PIK3R2,PTGS2	FAS,CDH1,CRK,CRKL,CTNNB1,DOCK2,EGR1,ELK1,GAB1,GRB2,RAPGEF1,GSK3B,HGF,HGFAC,MAP3K1,MET,PDPK1,PIK3CA,PIK3CB,PIK3CD,PIK3R1,PIK3R2,PLCG1,MAPK1,MAPK3,MAPK8,MAPK9,MAPK10,MAP2K1,MAP2K2,MAP2K7,RAC1,RAF1,RAP1A,SDC1,MAP2K4,SHC1,SNAI1,SOS1,SOS2,STAT3,TCF7L2,PIK3R3,AKT3	AKT1,AKT2,FAS,CDH1,CRK,CRKL,CTNNB1,DOCK2,EGR1,ELK1,FOS,GAB1,GRB2,RAPGEF1,GSK3B,HGF,HGFAC,HRAS,JUN,MAP3K1,PDPK1,PIK3CA,PIK3CB,PIK3CD,PIK3R1,PIK3R2,PLCG1,MAPK1,MAPK3,MAPK8,MAPK9,MAPK10,MAP2K1,MAP2K2,MAP2K7,PTGS2,RAC1,RAF1,RAP1A,SDC1,MAP2K4,SHC1,SNAI1,SOS1,SOS2,STAT3,TCF7L2,PIK3R3,AKT3	AKT1,AKT2,CDH1,CRK,CRKL,CTNNB1,DOCK2,ELK1,GAB1,RAPGEF1,GSK3B,HGF,HGFAC,HRAS,MAP3K1,MET,PIK3CA,PIK3CB,PIK3CD,PIK3R1,PIK3R2,PLAU,MAPK1,MAPK8,MAPK9,MAPK10,MAP2K1,MAP2K2,RAC1,RAF1,RAP1A,SDC1,MAP2K4,SHC1,SNAI1,SOS1,SOS2,STAT3,TCF7L2,PIK3R3,AKT3	AKT1,AKT2,CDH1,CRK,CRKL,CTNNB1,DOCK2,ELK1,GAB1,GRB2,RAPGEF1,GSK3B,HGF,HGFAC,HRAS,MAP3K1,MET,PDPK1,PIK3CA,PIK3CB,PIK3CD,PLAU,PLCG1,MAPK1,MAPK3,MAPK8,MAPK9,MAPK10,MAP2K1,MAP2K2,MAP2K7,RAC1,RAF1,RAP1A,SDC1,MAP2K4,SHC1,SNAI1,SOS1,SOS2,STAT3,TCF7L2,PIK3R3,AKT3	AKT1,AKT2,CDH1,CRK,CRKL,CTNNB1,DOCK2,ELK1,GAB1,GRB2,RAPGEF1,GSK3B,HGF,HGFAC,HRAS,MAP3K1,MET,PDPK1,PIK3CA,PIK3CB,PIK3CD,PLAU,PLCG1,MAPK1,MAPK3,MAPK8,MAPK9,MAPK10,MAP2K1,MAP2K2,MAP2K7,RAC1,RAF1,RAP1A,SDC1,MAP2K4,SHC1,SNAI1,SOS1,SOS2,STAT3,TCF7L2,PIK3R3,AKT3	[7, 44, 376, 4931]	[2, 49, 68, 5239]	[10, 41, 622, 4685]	[7, 44, 193, 5114]	[7, 44, 192, 5115]
Development_Thrombopoietin-regulated cell processes	1	0.666667	0.0240067	1	0.231441	0.00232025	0.002255	AKT1,AKT2,BAD,CCND1,CDKN1A,FOS,HRAS,JUN		FOXO1,FOS,GRB2,GSK3A,JUN,PDPK1,PRKCZ,MAPK3	CDKN1A,FOS,JUN,MYC,PIK3R1,PIK3R2,IRS2	CDKN1A,FOS,JUN,MYC,PIK3R1,PIK3R2,IRS2	BIRC5,ATF1,BRAF,CBL,CCNA2,CDKN1B,CREB1,CRKL,ELK1,FOXO1,FYN,GRB2,RAPGEF1,GSK3A,GSK3B,JAK2,MPL,MYC,PDPK1,PIK3CA,PIK3CB,PIK3CD,PIK3R1,PIK3R2,PRKCA,PRKCZ,MAPK1,MAPK3,MAP2K1,RAC1,RAF1,RAP1A,RPS6KA3,RPS6KB1,SHC1,SOS1,SOS2,THPO,VAV1,PIK3R3,IRS2,AKT3	AKT1,AKT2,BIRC5,ATF1,BAD,CCND1,BRAF,CBL,CCNA2,CDKN1A,CDKN1B,CREB1,CRKL,ELK1,FOXO1,FOS,FYN,GRB2,RAPGEF1,GSK3A,GSK3B,HRAS,JAK2,JUN,MPL,MYC,PDPK1,PIK3CA,PIK3CB,PIK3CD,PIK3R1,PIK3R2,PRKCA,PRKCZ,MAPK1,MAPK3,MAP2K1,RAC1,RAF1,RAP1A,RPS6KA3,RPS6KB1,SHC1,SOS1,SOS2,THPO,VAV1,PIK3R3,IRS2,AKT3	AKT1,AKT2,BIRC5,ATF1,BAD,CCND1,BRAF,CBL,CCNA2,CDKN1A,CDKN1B,CREB1,CRKL,ELK1,FYN,RAPGEF1,GSK3B,HRAS,JAK2,MPL,MYC,PIK3CA,PIK3CB,PIK3CD,PIK3R1,PIK3R2,PRKCA,MAPK1,MAP2K1,RAC1,RAF1,RAP1A,RPS6KA3,RPS6KB1,SHC1,SOS1,SOS2,THPO,VAV1,PIK3R3,IRS2,AKT3	AKT1,AKT2,BIRC5,ATF1,BAD,CCND1,BRAF,CBL,CCNA2,CDKN1B,CREB1,CRKL,ELK1,FOXO1,FYN,GRB2,RAPGEF1,GSK3A,GSK3B,HRAS,JAK2,MPL,PDPK1,PIK3CA,PIK3CB,PIK3CD,PRKCA,PRKCZ,MAPK1,MAPK3,MAP2K1,RAC1,RAF1,RAP1A,RPS6KA3,RPS6KB1,SHC1,SOS1,SOS2,THPO,VAV1,PIK3R3,AKT3	AKT1,AKT2,BIRC5,ATF1,BAD,CCND1,BRAF,CBL,CCNA2,CDKN1B,CREB1,CRKL,ELK1,FOXO1,FYN,GRB2,RAPGEF1,GSK3A,GSK3B,HRAS,JAK2,MPL,PDPK1,PIK3CA,PIK3CB,PIK3CD,PRKCA,PRKCZ,MAPK1,MAPK3,MAP2K1,RAC1,RAF1,RAP1A,RPS6KA3,RPS6KB1,SHC1,SOS1,SOS2,THPO,VAV1,PIK3R3,AKT3	[8, 42, 375, 4933]	[0, 50, 70, 5238]	[8, 42, 624, 4684]	[7, 43, 193, 5115]	[7, 43, 192, 5116]
Development_WNT signaling pathway. Part 1. Degradation of beta-catenin in the absence WNT signaling	1	0.666667	0.678164	1	0.168328	0.00610049	0.0059732	HDAC1,TLE4		CSNK1D,TCF3,TCF7,TLE3,TLE4,LEF1	CSNK1E,RPS27A,TLE4,UBB,LEF1	CSNK1E,RPS27A,TLE4,UBB,LEF1	APC,CSNK1A1,CSNK1D,CSNK1E,CTBP1,CTBP2,CTNNB1,DAB2,GSK3B,RPS27A,SKP1,SKP2,TCF3,TCF7,TCF7L2,TLE1,TLE2,TLE3,UBA52,UBB,UBC,AXIN1,AXIN2,CUL1,BTRC,RBX1,FBXW11,LEF1,FBXW7,TCF7L1	APC,CSNK1A1,CSNK1D,CSNK1E,CTBP1,CTBP2,CTNNB1,DAB2,GSK3B,HDAC1,RPS27A,SKP1,SKP2,TCF3,TCF7,TCF7L2,TLE1,TLE2,TLE3,TLE4,UBA52,UBB,UBC,AXIN1,AXIN2,CUL1,BTRC,RBX1,FBXW11,LEF1,FBXW7,TCF7L1	APC,CSNK1A1,CSNK1E,CTBP1,CTBP2,CTNNB1,DAB2,GSK3B,HDAC1,RPS27A,SKP1,SKP2,TCF7L2,TLE1,TLE2,UBA52,UBB,UBC,AXIN1,AXIN2,CUL1,BTRC,RBX1,FBXW11,FBXW7,TCF7L1	APC,CSNK1A1,CSNK1D,CTBP1,CTBP2,CTNNB1,DAB2,GSK3B,HDAC1,SKP1,SKP2,TCF3,TCF7,TCF7L2,TLE1,TLE2,TLE3,UBA52,UBC,AXIN1,AXIN2,CUL1,BTRC,RBX1,FBXW11,FBXW7,TCF7L1	APC,CSNK1A1,CSNK1D,CTBP1,CTBP2,CTNNB1,DAB2,GSK3B,HDAC1,SKP1,SKP2,TCF3,TCF7,TCF7L2,TLE1,TLE2,TLE3,UBA52,UBC,AXIN1,AXIN2,CUL1,BTRC,RBX1,FBXW11,FBXW7,TCF7L1	[2, 30, 381, 4945]	[0, 32, 70, 5256]	[6, 26, 626, 4700]	[5, 27, 195, 5131]	[5, 27, 194, 5132]
DNA damage_ATM / ATR regulation of G2 / M checkpoint	1	0.666667	0.027315	1	0.0859151	0.00119518	0.00116442	CCNB1,CDKN1A,MAPK14,GADD45B,WEE1,CCNB2		ATM,ATR,CDK1,CDC25B,MAPK14,GADD45A,MDC1	CDKN1A,GADD45A,GADD45B,RPS27A,UBB,WEE1	CDKN1A,GADD45A,GADD45B,RPS27A,UBB,WEE1	ATM,ATR,BLM,BRCA1,CCNA2,CDK1,CDC25B,CDC25C,CHEK1,PLK3,GADD45A,FANCD2,RAD9A,RPS27A,TP53,UBA52,UBB,UBC,CCNA1,PKMYT1,MDC1,CHEK2,FANCL,CLSPN,ATRIP,CCNB3,RAD9B	ATM,ATR,BLM,BRCA1,CCNA2,CCNB1,CDK1,CDC25B,CDC25C,CDKN1A,CHEK1,PLK3,MAPK14,GADD45A,FANCD2,GADD45B,RAD9A,RPS27A,TP53,UBA52,UBB,UBC,WEE1,CCNA1,PKMYT1,CCNB2,MDC1,CHEK2,FANCL,CLSPN,ATRIP,CCNB3,RAD9B	BLM,BRCA1,CCNA2,CCNB1,CDC25C,CDKN1A,CHEK1,PLK3,FANCD2,GADD45B,RAD9A,RPS27A,TP53,UBA52,UBB,UBC,WEE1,CCNA1,PKMYT1,CCNB2,CHEK2,FANCL,CLSPN,ATRIP,CCNB3,RAD9B	ATM,ATR,BLM,BRCA1,CCNA2,CCNB1,CDK1,CDC25B,CDC25C,CHEK1,PLK3,MAPK14,FANCD2,RAD9A,TP53,UBA52,UBC,CCNA1,PKMYT1,CCNB2,MDC1,CHEK2,FANCL,CLSPN,ATRIP,CCNB3,RAD9B	ATM,ATR,BLM,BRCA1,CCNA2,CCNB1,CDK1,CDC25B,CDC25C,CHEK1,PLK3,MAPK14,FANCD2,RAD9A,TP53,UBA52,UBC,CCNA1,PKMYT1,CCNB2,MDC1,CHEK2,FANCL,CLSPN,ATRIP,CCNB3,RAD9B	[6, 27, 377, 4948]	[0, 33, 70, 5255]	[7, 26, 625, 4700]	[6, 27, 194, 5131]	[6, 27, 193, 5132]
DNA damage_Role of SUMO in p53 regulation	1	0.666667	0.186265	1	0.458131	0.00684145	0.00672183	AKT1,AKT2,SUMO1		DAXX,UBE2I,PIAS1	RANBP2,RPS27A,UBB,UBA2	RANBP2,RPS27A,UBB,UBA2	CREBBP,DAXX,EP300,MDM2,PML,RANBP2,RPS27A,TP53,UBA52,UBB,UBC,UBE2I,PIAS1,PIAS2,AKT3,UBA2,SAE1,CHEK2	AKT1,AKT2,CREBBP,DAXX,EP300,MDM2,PML,RANBP2,RPS27A,TP53,UBA52,UBB,UBC,UBE2I,SUMO1,PIAS1,PIAS2,AKT3,UBA2,SAE1,CHEK2	AKT1,AKT2,CREBBP,EP300,MDM2,PML,RANBP2,RPS27A,TP53,UBA52,UBB,UBC,SUMO1,PIAS2,AKT3,UBA2,SAE1,CHEK2	AKT1,AKT2,CREBBP,DAXX,EP300,MDM2,PML,TP53,UBA52,UBC,UBE2I,SUMO1,PIAS1,PIAS2,AKT3,SAE1,CHEK2	AKT1,AKT2,CREBBP,DAXX,EP300,MDM2,PML,TP53,UBA52,UBC,UBE2I,SUMO1,PIAS1,PIAS2,AKT3,SAE1,CHEK2	[3, 18, 380, 4957]	[0, 21, 70, 5267]	[3, 18, 629, 4708]	[4, 17, 196, 5141]	[4, 17, 195, 5142]
Neolacto-series GSL Metabolism p.2	1	0.666667	0.773734	1	0.701987	0.00570218	0.00560166	ST3GAL4		FUT4,FUT7	FUT4,B3GNT2,ST6GALNAC6,B3GNT5	FUT4,B3GNT2,ST6GALNAC6,B3GNT5	FUT3,FUT4,FUT5,FUT6,FUT7,B4GALT1,CHST1,B4GALT4,B4GALT3,B4GALT2,CHST2,CHST4,ST3GAL6,B3GNT2,B3GNT1,ST6GALNAC6,ST6GALNAC5,B3GNT5,B4GALNT2	FUT3,FUT4,FUT5,FUT6,FUT7,B4GALT1,ST3GAL4,CHST1,B4GALT4,B4GALT3,B4GALT2,CHST2,CHST4,ST3GAL6,B3GNT2,B3GNT1,ST6GALNAC6,ST6GALNAC5,B3GNT5,B4GALNT2	FUT3,FUT5,FUT6,B4GALT1,ST3GAL4,CHST1,B4GALT4,B4GALT3,B4GALT2,CHST2,CHST4,ST3GAL6,B3GNT2,B3GNT1,ST6GALNAC6,ST6GALNAC5,B3GNT5,B4GALNT2	FUT3,FUT5,FUT6,FUT7,B4GALT1,ST3GAL4,CHST1,B4GALT4,B4GALT3,B4GALT2,CHST2,CHST4,ST3GAL6,B3GNT1,ST6GALNAC5,B4GALNT2	FUT3,FUT5,FUT6,FUT7,B4GALT1,ST3GAL4,CHST1,B4GALT4,B4GALT3,B4GALT2,CHST2,CHST4,ST3GAL6,B3GNT1,ST6GALNAC5,B4GALNT2	[1, 19, 382, 4956]	[0, 20, 70, 5268]	[2, 18, 630, 4708]	[4, 16, 196, 5142]	[4, 16, 195, 5143]
Neolacto-series GSL Metabolism p.2 / Human version	1	0.666667	0.773734	1	0.701987	0.00570218	0.00560166	ST3GAL4		FUT4,FUT7	FUT4,B3GNT2,ST6GALNAC6,B3GNT5	FUT4,B3GNT2,ST6GALNAC6,B3GNT5	FUT3,FUT4,FUT5,FUT6,FUT7,B4GALT1,CHST1,B4GALT4,B4GALT3,B4GALT2,CHST2,CHST4,ST3GAL6,B3GNT2,B3GNT1,ST6GALNAC6,ST6GALNAC5,B3GNT5,B4GALNT2	FUT3,FUT4,FUT5,FUT6,FUT7,B4GALT1,ST3GAL4,CHST1,B4GALT4,B4GALT3,B4GALT2,CHST2,CHST4,ST3GAL6,B3GNT2,B3GNT1,ST6GALNAC6,ST6GALNAC5,B3GNT5,B4GALNT2	FUT3,FUT5,FUT6,B4GALT1,ST3GAL4,CHST1,B4GALT4,B4GALT3,B4GALT2,CHST2,CHST4,ST3GAL6,B3GNT2,B3GNT1,ST6GALNAC6,ST6GALNAC5,B3GNT5,B4GALNT2	FUT3,FUT5,FUT6,FUT7,B4GALT1,ST3GAL4,CHST1,B4GALT4,B4GALT3,B4GALT2,CHST2,CHST4,ST3GAL6,B3GNT1,ST6GALNAC5,B4GALNT2	FUT3,FUT5,FUT6,FUT7,B4GALT1,ST3GAL4,CHST1,B4GALT4,B4GALT3,B4GALT2,CHST2,CHST4,ST3GAL6,B3GNT1,ST6GALNAC5,B4GALNT2	[1, 19, 382, 4956]	[0, 20, 70, 5268]	[2, 18, 630, 4708]	[4, 16, 196, 5142]	[4, 16, 195, 5143]
Neolacto-series GSL Metabolism p.3	1	0.666667	0.756248	1	0.674338	0.000522494	0.000510565	ST3GAL4		FUT4,FUT7	FUT1,FUT4,CHST10,B3GNT2,B3GNT5	FUT1,FUT4,CHST10,B3GNT2,B3GNT5	ABO,FUT1,FUT2,FUT4,FUT7,GCNT2,B4GALT1,B4GALT4,B4GALT3,B4GALT2,B3GALT4,CHST10,ST3GAL6,B3GNT2,B3GNT1,B3GAT1,B3GNT5,B3GAT2	ABO,FUT1,FUT2,FUT4,FUT7,GCNT2,B4GALT1,ST3GAL4,B4GALT4,B4GALT3,B4GALT2,B3GALT4,CHST10,ST3GAL6,B3GNT2,B3GNT1,B3GAT1,B3GNT5,B3GAT2	ABO,FUT1,FUT2,GCNT2,B4GALT1,ST3GAL4,B4GALT4,B4GALT3,B4GALT2,B3GALT4,CHST10,ST3GAL6,B3GNT2,B3GNT1,B3GAT1,B3GNT5,B3GAT2	ABO,FUT2,FUT7,GCNT2,B4GALT1,ST3GAL4,B4GALT4,B4GALT3,B4GALT2,B3GALT4,ST3GAL6,B3GNT1,B3GAT1,B3GAT2	ABO,FUT2,FUT7,GCNT2,B4GALT1,ST3GAL4,B4GALT4,B4GALT3,B4GALT2,B3GALT4,ST3GAL6,B3GNT1,B3GAT1,B3GAT2	[1, 18, 382, 4957]	[0, 19, 70, 5269]	[2, 17, 630, 4709]	[5, 14, 195, 5144]	[5, 14, 194, 5145]
Transcription_Role of VDR in regulation of genes involved in osteoporosis	1	0.666667	0.0131462	0.0204878	0.0132965	0.00123407	0.0011984	FOS,NR3C1,IL1B,JUN,SMAD3,SPP1,TNF,VDR	NR3C1,IL1B,FOSL1	FASLG,CALR,CDKN1C,COL1A1,FOS,IL1B,JUN,PRKACA,PRKACB,RXRA,THRB	COL1A1,FOS,IL1A,IL1B,IL6,JUN,THRA	COL1A1,FOS,IL1A,IL1B,IL6,JUN,THRA	APOE,FASLG,AR,BGLAP,CA2,CALB1,CALCA,CALCR,CALR,RUNX2,CDKN1C,CDX2,CGA,COL1A1,CYP3A4,CYP19A1,CYP24A1,CYP27B1,IFNG,IGF1,IL1A,IL6,TNFRSF11B,PRKACA,PRKACB,PRKACG,PRKCB,PTH,PTH1R,RXRA,TGFBR1,THRA,THRB,TRPC3,FOSL1,TNFSF11,TNFRSF11A	APOE,FASLG,AR,BGLAP,CA2,CALB1,CALCA,CALCR,CALR,RUNX2,CDKN1C,CDX2,CGA,COL1A1,CYP3A4,CYP19A1,CYP24A1,CYP27B1,FOS,IFNG,IGF1,IL1A,IL6,JUN,SMAD3,TNFRSF11B,PRKACA,PRKACB,PRKACG,PRKCB,PTH,PTH1R,RXRA,SPP1,TGFBR1,THRA,THRB,TNF,TRPC3,VDR,TNFSF11,TNFRSF11A	APOE,AR,BGLAP,CA2,CALB1,CALCA,CALCR,RUNX2,CDX2,CGA,CYP3A4,CYP19A1,CYP24A1,CYP27B1,NR3C1,IFNG,IGF1,IL1A,IL6,SMAD3,TNFRSF11B,PRKACG,PRKCB,PTH,PTH1R,SPP1,TGFBR1,THRA,TNF,TRPC3,VDR,FOSL1,TNFSF11,TNFRSF11A	APOE,FASLG,AR,BGLAP,CA2,CALB1,CALCA,CALCR,CALR,RUNX2,CDKN1C,CDX2,CGA,CYP3A4,CYP19A1,CYP24A1,CYP27B1,NR3C1,IFNG,IGF1,SMAD3,TNFRSF11B,PRKACA,PRKACB,PRKACG,PRKCB,PTH,PTH1R,RXRA,SPP1,TGFBR1,THRB,TNF,TRPC3,VDR,FOSL1,TNFSF11,TNFRSF11A	APOE,FASLG,AR,BGLAP,CA2,CALB1,CALCA,CALCR,CALR,RUNX2,CDKN1C,CDX2,CGA,CYP3A4,CYP19A1,CYP24A1,CYP27B1,NR3C1,IFNG,IGF1,SMAD3,TNFRSF11B,PRKACA,PRKACB,PRKACG,PRKCB,PTH,PTH1R,RXRA,SPP1,TGFBR1,THRB,TNF,TRPC3,VDR,FOSL1,TNFSF11,TNFRSF11A	[8, 37, 375, 4938]	[3, 42, 67, 5246]	[11, 34, 621, 4692]	[7, 38, 193, 5120]	[7, 38, 192, 5121]
Transport_RAN regulation pathway	1	0.666667	0.0169354	1	0.0440564	0.00751414	0.00733689	KPNA2,IPO5,RANGAP1,SUMO1,XPO1,NUP155,NUP62,NUP133		KPNA1,KPNB1,TPR,UBE2I,NUTF2,KPNA6,NUP62,NUP133,NUP85,NUP43	RANBP2,TPR,XPO1,NUPL1,NUTF2,NUP188	RANBP2,TPR,XPO1,NUPL1,NUTF2,NUP188	RCBTB2,RCC1,KPNA1,KPNB1,KPNA3,KPNA4,KPNA5,TNPO1,NUP88,NUP98,RAN,RANBP1,RANBP2,SEC13,TPR,UBE2I,NUP214,AAAS,RAE1,RANBP3,NUP93,NUPL1,NUP153,NUTF2,NUP50,NUPL2,NUP205,NUP210,NUP160,NUP188,KPNA6,NUP54,TMEM48,NUP107,NUP37,NUP85,SEH1L,NUP35,NUP43	RCBTB2,RCC1,KPNA1,KPNB1,KPNA2,KPNA3,KPNA4,KPNA5,TNPO1,IPO5,NUP88,NUP98,RAN,RANBP1,RANBP2,RANGAP1,SEC13,TPR,UBE2I,SUMO1,XPO1,NUP214,AAAS,RAE1,RANBP3,NUP155,NUP93,NUPL1,NUP153,NUTF2,NUP50,NUPL2,NUP205,NUP210,NUP160,NUP188,KPNA6,NUP62,NUP54,TMEM48,NUP133,NUP107,NUP37,NUP85,SEH1L,NUP35,NUP43	RCBTB2,RCC1,KPNA2,KPNA3,KPNA4,KPNA5,TNPO1,IPO5,NUP88,NUP98,RAN,RANBP1,RANBP2,RANGAP1,SEC13,SUMO1,XPO1,NUP214,AAAS,RAE1,RANBP3,NUP155,NUP93,NUPL1,NUP153,NUP50,NUPL2,NUP205,NUP210,NUP160,NUP188,NUP54,TMEM48,NUP107,NUP37,SEH1L,NUP35	RCBTB2,RCC1,KPNA1,KPNB1,KPNA2,KPNA3,KPNA4,KPNA5,TNPO1,IPO5,NUP88,NUP98,RAN,RANBP1,RANGAP1,SEC13,UBE2I,SUMO1,NUP214,AAAS,RAE1,RANBP3,NUP155,NUP93,NUP153,NUP50,NUPL2,NUP205,NUP210,NUP160,KPNA6,NUP62,NUP54,TMEM48,NUP133,NUP107,NUP37,NUP85,SEH1L,NUP35,NUP43	RCBTB2,RCC1,KPNA1,KPNB1,KPNA2,KPNA3,KPNA4,KPNA5,TNPO1,IPO5,NUP88,NUP98,RAN,RANBP1,RANGAP1,SEC13,UBE2I,SUMO1,NUP214,AAAS,RAE1,RANBP3,NUP155,NUP93,NUP153,NUP50,NUPL2,NUP205,NUP210,NUP160,KPNA6,NUP62,NUP54,TMEM48,NUP133,NUP107,NUP37,NUP85,SEH1L,NUP35,NUP43	[8, 39, 375, 4936]	[0, 47, 70, 5241]	[10, 37, 622, 4689]	[6, 41, 194, 5117]	[6, 41, 193, 5118]
wtCFTR and deltaF508 traffic / Membrane expression (norm and CF)	1	0.666667	0.256951	1	0.105325	0.00832736	0.00813219	TUBA4A,TUBB4A,TUBB4B,EHD1,TUBB2B		FLNA,PRKACA,PRKACB,PRKAR1B,PRKCE,STXBP1,TUBA1A,TUBB4B,EHD1	ADRB2,TUBA3C,TUBB2A,GNB2L1,RAB11FIP2,TUBB2B	ADRB2,TUBA3C,TUBB2A,GNB2L1,RAB11FIP2,TUBB2B	ADRB2,CFTR,FLNA,FLNB,MYO5B,PRKACA,PRKACB,PRKACG,PRKAR1A,PRKAR1B,PRKAR2A,PRKAR2B,PRKCE,RAB4A,STX1A,STXBP1,TUBA3C,TUBB2A,EZR,TUBA1A,RAB11A,SNAP23,RABEP1,SLC9A3R2,SLC9A3R1,TUBA1B,TUBB3,GNB2L1,RAB11FIP2,TUBA8,RAB4B,TUBB7P,ZFYVE20,TUBAL3,TUBA4B,TUBB1,TUBB6,TUBA1C,TUBA3E,TUBA3D,COMMD1,TUBB,TUBB8	ADRB2,CFTR,FLNA,FLNB,MYO5B,PRKACA,PRKACB,PRKACG,PRKAR1A,PRKAR1B,PRKAR2A,PRKAR2B,PRKCE,RAB4A,STX1A,STXBP1,TUBA4A,TUBA3C,TUBB2A,EZR,TUBA1A,RAB11A,SNAP23,RABEP1,SLC9A3R2,SLC9A3R1,TUBA1B,TUBB3,TUBB4A,TUBB4B,GNB2L1,EHD1,RAB11FIP2,TUBA8,RAB4B,TUBB7P,ZFYVE20,TUBAL3,TUBA4B,TUBB1,TUBB6,TUBA1C,TUBA3E,TUBA3D,COMMD1,TUBB,TUBB8,TUBB2B	ADRB2,CFTR,FLNB,MYO5B,PRKACG,PRKAR1A,PRKAR2A,PRKAR2B,RAB4A,STX1A,TUBA4A,TUBA3C,TUBB2A,EZR,RAB11A,SNAP23,RABEP1,SLC9A3R2,SLC9A3R1,TUBA1B,TUBB3,TUBB4A,GNB2L1,RAB11FIP2,TUBA8,RAB4B,TUBB7P,ZFYVE20,TUBAL3,TUBA4B,TUBB1,TUBB6,TUBA1C,TUBA3E,TUBA3D,COMMD1,TUBB,TUBB8,TUBB2B	CFTR,FLNA,FLNB,MYO5B,PRKACA,PRKACB,PRKACG,PRKAR1A,PRKAR1B,PRKAR2A,PRKAR2B,PRKCE,RAB4A,STX1A,STXBP1,TUBA4A,EZR,TUBA1A,RAB11A,SNAP23,RABEP1,SLC9A3R2,SLC9A3R1,TUBA1B,TUBB3,TUBB4A,TUBB4B,EHD1,TUBA8,RAB4B,TUBB7P,ZFYVE20,TUBAL3,TUBA4B,TUBB1,TUBB6,TUBA1C,TUBA3E,TUBA3D,COMMD1,TUBB,TUBB8	CFTR,FLNA,FLNB,MYO5B,PRKACA,PRKACB,PRKACG,PRKAR1A,PRKAR1B,PRKAR2A,PRKAR2B,PRKCE,RAB4A,STX1A,STXBP1,TUBA4A,EZR,TUBA1A,RAB11A,SNAP23,RABEP1,SLC9A3R2,SLC9A3R1,TUBA1B,TUBB3,TUBB4A,TUBB4B,EHD1,TUBA8,RAB4B,TUBB7P,ZFYVE20,TUBAL3,TUBA4B,TUBB1,TUBB6,TUBA1C,TUBA3E,TUBA3D,COMMD1,TUBB,TUBB8	[5, 43, 378, 4932]	[0, 48, 70, 5240]	[9, 39, 623, 4687]	[6, 42, 194, 5116]	[6, 42, 193, 5117]
Apoptosis and survival_Anti-apoptotic action of nuclear ESR1 and ESR2	1	0.5	0.00055153	0.05113	0.0397181	0.0847553	0.0837705	MAPK14,FOS,JUN,MAP3K5,NFKB1,MAP2K3,RELA,SOD2	NFKB1,SOD2	MAPK14,FOS,JUN,MAPK3,MAP2K3,SOD2,TXN	FOS,JUN,MYC	FOS,JUN,MYC	BAX,BCL2,ESR1,ESR2,GUCY1B2,GUCY1A2,GUCY1A3,GUCY1B3,MYC,NOS1,PRKG1,MAPK1,MAPK3,MAPK8,MAP2K1,MAP2K2,RAF1,MAP2K4,TXN,CYCS	BAX,BCL2,MAPK14,ESR1,ESR2,FOS,GUCY1B2,GUCY1A2,GUCY1A3,GUCY1B3,JUN,MAP3K5,MYC,NOS1,PRKG1,MAPK1,MAPK3,MAPK8,MAP2K1,MAP2K2,MAP2K3,RAF1,RELA,MAP2K4,TXN,CYCS	BAX,BCL2,ESR1,ESR2,GUCY1B2,GUCY1A2,GUCY1A3,GUCY1B3,MAP3K5,MYC,NFKB1,NOS1,PRKG1,MAPK1,MAPK8,MAP2K1,MAP2K2,RAF1,RELA,MAP2K4,CYCS	BAX,BCL2,MAPK14,ESR1,ESR2,GUCY1B2,GUCY1A2,GUCY1A3,GUCY1B3,MAP3K5,NFKB1,NOS1,PRKG1,MAPK1,MAPK3,MAPK8,MAP2K1,MAP2K2,MAP2K3,RAF1,RELA,MAP2K4,SOD2,TXN,CYCS	BAX,BCL2,MAPK14,ESR1,ESR2,GUCY1B2,GUCY1A2,GUCY1A3,GUCY1B3,MAP3K5,NFKB1,NOS1,PRKG1,MAPK1,MAPK3,MAPK8,MAP2K1,MAP2K2,MAP2K3,RAF1,RELA,MAP2K4,SOD2,TXN,CYCS	[8, 20, 375, 4955]	[2, 26, 68, 5262]	[7, 21, 625, 4705]	[3, 25, 197, 5133]	[3, 25, 196, 5134]
Apoptosis and survival_Apoptotic Activin A signaling	1	0.5	0.00571367	0.271159	0.144609	0.599487	0.597615	ACVR1B,AKT1,AKT2,FOS,HRAS,SMAD3	INHBA	BCL2L1,FOS,INPP5D,PDPK1,MAPK3	FOS	FOS	ACVR2A,ACVR2B,BCL2L1,DOK1,INHBA,INPP5D,SMAD2,SMAD4,PDPK1,MAPK1,MAPK3,MAP2K1,MAP2K2,RAF1,RASA1,TP53,AKT3,SIVA1	ACVR1B,ACVR2A,ACVR2B,AKT1,AKT2,BCL2L1,DOK1,FOS,HRAS,INPP5D,SMAD2,SMAD3,SMAD4,PDPK1,MAPK1,MAPK3,MAP2K1,MAP2K2,RAF1,RASA1,TP53,AKT3,SIVA1	ACVR1B,ACVR2A,ACVR2B,AKT1,AKT2,DOK1,HRAS,INHBA,SMAD2,SMAD3,SMAD4,MAPK1,MAP2K1,MAP2K2,RAF1,RASA1,TP53,AKT3,SIVA1	ACVR1B,ACVR2A,ACVR2B,AKT1,AKT2,BCL2L1,DOK1,HRAS,INHBA,INPP5D,SMAD2,SMAD3,SMAD4,PDPK1,MAPK1,MAPK3,MAP2K1,MAP2K2,RAF1,RASA1,TP53,AKT3,SIVA1	ACVR1B,ACVR2A,ACVR2B,AKT1,AKT2,BCL2L1,DOK1,HRAS,INHBA,INPP5D,SMAD2,SMAD3,SMAD4,PDPK1,MAPK1,MAPK3,MAP2K1,MAP2K2,RAF1,RASA1,TP53,AKT3,SIVA1	[6, 18, 377, 4957]	[1, 23, 69, 5265]	[5, 19, 627, 4707]	[1, 23, 199, 5135]	[1, 23, 198, 5136]
Apoptosis and survival_Caspase cascade	1	0.5	0.00220538	0.361424	0.205689	0.726786	0.724974	AKT1,AKT2,BID,IGF1R,IRS1,LMNA,LMNB1,TNF	IRS1	PARP1,FAS,FASLG,BID,IRS1,TRADD	FAS	FAS	PARP1,APAF1,XIAP,FAS,FASLG,BAX,CASP2,CASP3,CASP4,CASP6,CASP7,CASP8,CASP9,CASP10,DFFA,DFFB,IGF1,NUMA1,TNFRSF1A,TRADD,RIPK1,CRADD,FADD,AKT3,CYCS,LMNB2	PARP1,AKT1,AKT2,APAF1,XIAP,FAS,FASLG,BAX,BID,CASP2,CASP3,CASP4,CASP6,CASP7,CASP8,CASP9,CASP10,DFFA,DFFB,IGF1,IGF1R,LMNA,LMNB1,NUMA1,TNF,TNFRSF1A,TRADD,RIPK1,CRADD,FADD,AKT3,CYCS,LMNB2	AKT1,AKT2,APAF1,XIAP,BAX,CASP2,CASP3,CASP4,CASP6,CASP7,CASP8,CASP9,CASP10,DFFA,DFFB,IGF1,IGF1R,LMNA,LMNB1,NUMA1,TNF,TNFRSF1A,RIPK1,CRADD,FADD,AKT3,CYCS,LMNB2	PARP1,AKT1,AKT2,APAF1,XIAP,FASLG,BAX,BID,CASP2,CASP3,CASP4,CASP6,CASP7,CASP8,CASP9,CASP10,DFFA,DFFB,IGF1,IGF1R,IRS1,LMNA,LMNB1,NUMA1,TNF,TNFRSF1A,TRADD,RIPK1,CRADD,FADD,AKT3,CYCS,LMNB2	PARP1,AKT1,AKT2,APAF1,XIAP,FASLG,BAX,BID,CASP2,CASP3,CASP4,CASP6,CASP7,CASP8,CASP9,CASP10,DFFA,DFFB,IGF1,IGF1R,IRS1,LMNA,LMNB1,NUMA1,TNF,TNFRSF1A,TRADD,RIPK1,CRADD,FADD,AKT3,CYCS,LMNB2	[8, 26, 375, 4949]	[1, 33, 69, 5255]	[6, 28, 626, 4698]	[1, 33, 199, 5125]	[1, 33, 198, 5126]
Apoptosis and survival_Ceramides signaling pathway	1	0.5	0.00545835	1	0.0342283	0.0560027	0.0551653	AKT1,AKT2,BAD,BID,HRAS,JUN,PPP2CA,TNF		FAS,FASLG,BID,CTSD,JUN,PRKCZ,MAPK3,MAP3K7,TRADD	FAS,JUN,PIK3R1,PIK3R2	FAS,JUN,PIK3R1,PIK3R2	FAS,FASLG,BAX,BCL2,CASP3,CASP8,CTSD,MAP3K1,PIK3CA,PIK3CB,PIK3CD,PIK3R1,PIK3R2,PPP2CB,PRKCZ,MAPK1,MAPK3,MAPK8,MAP2K1,RAF1,MAP2K4,SMPD1,SMPD2,MAP3K7,TNFRSF1A,NSMAF,TRADD,FADD,KSR1,AKT3,CYCS	AKT1,AKT2,FAS,FASLG,BAD,BAX,BCL2,BID,CASP3,CASP8,CTSD,HRAS,JUN,MAP3K1,PIK3CA,PIK3CB,PIK3CD,PIK3R1,PIK3R2,PPP2CA,PPP2CB,PRKCZ,MAPK1,MAPK3,MAPK8,MAP2K1,RAF1,MAP2K4,SMPD1,SMPD2,MAP3K7,TNF,TNFRSF1A,NSMAF,TRADD,FADD,KSR1,AKT3,CYCS	AKT1,AKT2,BAD,BAX,BCL2,CASP3,CASP8,HRAS,MAP3K1,PIK3CA,PIK3CB,PIK3CD,PIK3R1,PIK3R2,PPP2CA,PPP2CB,MAPK1,MAPK8,MAP2K1,RAF1,MAP2K4,SMPD1,SMPD2,TNF,TNFRSF1A,NSMAF,FADD,KSR1,AKT3,CYCS	AKT1,AKT2,FASLG,BAD,BAX,BCL2,BID,CASP3,CASP8,CTSD,HRAS,MAP3K1,PIK3CA,PIK3CB,PIK3CD,PPP2CA,PPP2CB,PRKCZ,MAPK1,MAPK3,MAPK8,MAP2K1,RAF1,MAP2K4,SMPD1,SMPD2,MAP3K7,TNF,TNFRSF1A,NSMAF,TRADD,FADD,KSR1,AKT3,CYCS	AKT1,AKT2,FASLG,BAD,BAX,BCL2,BID,CASP3,CASP8,CTSD,HRAS,MAP3K1,PIK3CA,PIK3CB,PIK3CD,PPP2CA,PPP2CB,PRKCZ,MAPK1,MAPK3,MAPK8,MAP2K1,RAF1,MAP2K4,SMPD1,SMPD2,MAP3K7,TNF,TNFRSF1A,NSMAF,TRADD,FADD,KSR1,AKT3,CYCS	[8, 31, 375, 4944]	[0, 39, 70, 5249]	[9, 30, 623, 4696]	[4, 35, 196, 5123]	[4, 35, 195, 5124]
Apoptosis and survival_NO signaling in survival	1	0.5	0.00209988	0.23163	0.4255	0.533369	0.531553	AKT1,AKT2,BAD,MAPK14,HRAS,IRS1	IRS1	MAPK14,IRS1,PDPK1	PIK3R1	PIK3R1	GUCY1A3,GUCY1B3,NOS1,NOS3,PDPK1,PIK3CB,PIK3CD,PIK3R1,PRKG1,MAPK11,MAPK13,MAPK12,SRC,AKT3	AKT1,AKT2,BAD,MAPK14,GUCY1A3,GUCY1B3,HRAS,NOS1,NOS3,PDPK1,PIK3CB,PIK3CD,PIK3R1,PRKG1,MAPK11,MAPK13,MAPK12,SRC,AKT3	AKT1,AKT2,BAD,GUCY1A3,GUCY1B3,HRAS,NOS1,NOS3,PIK3CB,PIK3CD,PIK3R1,PRKG1,MAPK11,MAPK13,MAPK12,SRC,AKT3	AKT1,AKT2,BAD,MAPK14,GUCY1A3,GUCY1B3,HRAS,IRS1,NOS1,NOS3,PDPK1,PIK3CB,PIK3CD,PRKG1,MAPK11,MAPK13,MAPK12,SRC,AKT3	AKT1,AKT2,BAD,MAPK14,GUCY1A3,GUCY1B3,HRAS,IRS1,NOS1,NOS3,PDPK1,PIK3CB,PIK3CD,PRKG1,MAPK11,MAPK13,MAPK12,SRC,AKT3	[6, 14, 377, 4961]	[1, 19, 69, 5269]	[3, 17, 629, 4709]	[1, 19, 199, 5139]	[1, 19, 198, 5140]
Cell adhesion_Ephrin signaling	1	0.5	0.00199011	0.529312	0.224232	0.886961	0.885698	EFNA1,EFNA4,EFNB1,EPHA4,HRAS,PAK1,PTK2,PTPN13,RGS3,SLA,RND1	EFNA1	ADAM10,EFNA4,EPHA2,GNAI2,GNAI3,GRB2,GRB10,PAK1,MAP3K7	EPHA2	EPHA2	ADAM10,RHOA,CDC42,EFNA2,EFNA3,EFNA5,EFNB2,EFNB3,EPHA2,EPHA1,EPHA3,EPHA5,EPHA7,EPHA8,EPHB1,EPHB2,EPHB3,EPHB4,EPHB6,FYN,GNAI1,GNAI2,GNAI3,GNAO1,GNAZ,GRB2,GRB7,GRB10,NCK1,PIK3CG,MAPK8,PXN,RAC1,RAF1,RAP1A,RASA1,ITSN1,SRC,MAP3K7,TIAM1,VAV2,NCK2,KALRN,MAP4K4,NGEF,EPHA6	ADAM10,RHOA,CDC42,EFNA2,EFNA3,EFNA4,EFNA5,EFNB1,EFNB2,EFNB3,EPHA2,EPHA1,EPHA3,EPHA4,EPHA5,EPHA7,EPHA8,EPHB1,EPHB2,EPHB3,EPHB4,EPHB6,FYN,GNAI1,GNAI2,GNAI3,GNAO1,GNAZ,GRB2,GRB7,GRB10,HRAS,NCK1,PAK1,PIK3CG,MAPK8,PTK2,PTPN13,PXN,RAC1,RAF1,RAP1A,RASA1,RGS3,ITSN1,SLA,SRC,MAP3K7,TIAM1,VAV2,NCK2,KALRN,MAP4K4,NGEF,RND1,EPHA6	RHOA,CDC42,EFNA1,EFNA2,EFNA3,EFNA5,EFNB1,EFNB2,EFNB3,EPHA1,EPHA3,EPHA4,EPHA5,EPHA7,EPHA8,EPHB1,EPHB2,EPHB3,EPHB4,EPHB6,FYN,GNAI1,GNAO1,GNAZ,GRB7,HRAS,NCK1,PIK3CG,MAPK8,PTK2,PTPN13,PXN,RAC1,RAF1,RAP1A,RASA1,RGS3,ITSN1,SLA,SRC,TIAM1,VAV2,NCK2,KALRN,MAP4K4,NGEF,RND1,EPHA6	ADAM10,RHOA,CDC42,EFNA1,EFNA2,EFNA3,EFNA4,EFNA5,EFNB1,EFNB2,EFNB3,EPHA1,EPHA3,EPHA4,EPHA5,EPHA7,EPHA8,EPHB1,EPHB2,EPHB3,EPHB4,EPHB6,FYN,GNAI1,GNAI2,GNAI3,GNAO1,GNAZ,GRB2,GRB7,GRB10,HRAS,NCK1,PAK1,PIK3CG,MAPK8,PTK2,PTPN13,PXN,RAC1,RAF1,RAP1A,RASA1,RGS3,ITSN1,SLA,SRC,MAP3K7,TIAM1,VAV2,NCK2,KALRN,MAP4K4,NGEF,RND1,EPHA6	ADAM10,RHOA,CDC42,EFNA1,EFNA2,EFNA3,EFNA4,EFNA5,EFNB1,EFNB2,EFNB3,EPHA1,EPHA3,EPHA4,EPHA5,EPHA7,EPHA8,EPHB1,EPHB2,EPHB3,EPHB4,EPHB6,FYN,GNAI1,GNAI2,GNAI3,GNAO1,GNAZ,GRB2,GRB7,GRB10,HRAS,NCK1,PAK1,PIK3CG,MAPK8,PTK2,PTPN13,PXN,RAC1,RAF1,RAP1A,RASA1,RGS3,ITSN1,SLA,SRC,MAP3K7,TIAM1,VAV2,NCK2,KALRN,MAP4K4,NGEF,RND1,EPHA6	[11, 46, 372, 4929]	[1, 56, 69, 5232]	[9, 48, 623, 4678]	[1, 56, 199, 5102]	[1, 56, 198, 5103]
Cell adhesion_PLAU signaling	1	0.5	0.0169354	0.00312115	0.665286	0.0296631	0.0291094	AKT1,AKT2,HRAS,SERPINE1,PLAU,PLAUR,PTK2,VTN	MET,SERPINE2,PLAU,STAT1	GRB2,ILK,PLAUR,MAPK3,STAT1	SERPINE1,SERPINB2,PIK3R1,PIK3R2,PLAUR	SERPINE1,SERPINB2,PIK3R1,PIK3R2,PLAUR	CSNK2A1,CSNK2A2,CSNK2B,EGF,EGFR,ELK1,GAB1,GRB2,HGF,IL6ST,ILK,ITGB1,JAK1,MET,NCL,SERPINB2,SERPINA5,SERPINE2,PIK3CA,PIK3CB,PIK3CD,PIK3R1,PIK3R2,PLAT,PLG,MAPK1,MAPK3,MAP2K1,MAP2K2,RAF1,SHC1,SOS1,SOS2,SRC,STAT1,PIK3R3,ITGA8,BCAR1,AKT3	AKT1,AKT2,CSNK2A1,CSNK2A2,CSNK2B,EGF,EGFR,ELK1,GAB1,GRB2,HGF,HRAS,IL6ST,ILK,ITGB1,JAK1,NCL,SERPINE1,SERPINB2,SERPINA5,PIK3CA,PIK3CB,PIK3CD,PIK3R1,PIK3R2,PLAT,PLAUR,PLG,MAPK1,MAPK3,MAP2K1,MAP2K2,PTK2,RAF1,SHC1,SOS1,SOS2,SRC,VTN,PIK3R3,ITGA8,BCAR1,AKT3	AKT1,AKT2,CSNK2A1,CSNK2A2,CSNK2B,EGF,EGFR,ELK1,GAB1,HGF,HRAS,IL6ST,ITGB1,JAK1,MET,NCL,SERPINE1,SERPINB2,SERPINA5,SERPINE2,PIK3CA,PIK3CB,PIK3CD,PIK3R1,PIK3R2,PLAT,PLAU,PLG,MAPK1,MAP2K1,MAP2K2,PTK2,RAF1,SHC1,SOS1,SOS2,SRC,VTN,PIK3R3,ITGA8,BCAR1,AKT3	AKT1,AKT2,CSNK2A1,CSNK2A2,CSNK2B,EGF,EGFR,ELK1,GAB1,GRB2,HGF,HRAS,IL6ST,ILK,ITGB1,JAK1,MET,NCL,SERPINA5,SERPINE2,PIK3CA,PIK3CB,PIK3CD,PLAT,PLAU,PLG,MAPK1,MAPK3,MAP2K1,MAP2K2,PTK2,RAF1,SHC1,SOS1,SOS2,SRC,STAT1,VTN,PIK3R3,ITGA8,BCAR1,AKT3	AKT1,AKT2,CSNK2A1,CSNK2A2,CSNK2B,EGF,EGFR,ELK1,GAB1,GRB2,HGF,HRAS,IL6ST,ILK,ITGB1,JAK1,MET,NCL,SERPINA5,SERPINE2,PIK3CA,PIK3CB,PIK3CD,PLAT,PLAU,PLG,MAPK1,MAPK3,MAP2K1,MAP2K2,PTK2,RAF1,SHC1,SOS1,SOS2,SRC,STAT1,VTN,PIK3R3,ITGA8,BCAR1,AKT3	[8, 39, 375, 4936]	[4, 43, 66, 5245]	[5, 42, 627, 4684]	[5, 42, 195, 5116]	[5, 42, 194, 5117]
Cell cycle_Influence of Ras and Rho proteins on G1/S Transition	1	0.5	0.000755013	0.217873	0.910216	0.0118597	0.0115573	AKT1,AKT2,CCND1,CDKN1A,ATF2,HRAS,MAP3K11,NFKB1,NFKBIA,PAK1,PTK2,RALA,RELA	NFKB1,NFKBIA	LIMK2,PAK1,PDPK1,MAPK3,MYL9	CDK6,CDKN1A,MYC,NFKBIA,PIK3R1,PIK3R2,TOB1	CDK6,CDKN1A,MYC,NFKBIA,PIK3R1,PIK3R2,TOB1	RHOA,CCNA2,CCNE1,CDC42,CDK2,CDK4,CDK6,CDKN1B,CHUK,DIAPH1,E2F1,FNTA,GSK3B,ITGA5,ITGB1,LIMK2,MDM2,MYC,MYL2,MYL5,MYLK,PPP1R12A,PDPK1,PGGT1B,PIK3CA,PIK3CB,PIK3CD,PIK3R1,PIK3R2,PPP1CB,MAPK1,MAPK3,MAPK8,MAP2K1,MAP2K2,RGL2,RAC1,RAF1,RB1,RPS6KB1,MAP2K4,SKP2,STAT3,PIK3R3,ROCK2,AKT3,TOB1,MYL9,MYL12A,MYLPF,MYL7,MYLK2,MYLK3,MYL12B	AKT1,AKT2,RHOA,CCND1,CCNA2,CCNE1,CDC42,CDK2,CDK4,CDK6,CDKN1A,CDKN1B,CHUK,ATF2,DIAPH1,E2F1,FNTA,GSK3B,HRAS,ITGA5,ITGB1,LIMK2,MDM2,MAP3K11,MYC,MYL2,MYL5,MYLK,PPP1R12A,PAK1,PDPK1,PGGT1B,PIK3CA,PIK3CB,PIK3CD,PIK3R1,PIK3R2,PPP1CB,MAPK1,MAPK3,MAPK8,MAP2K1,MAP2K2,PTK2,RGL2,RAC1,RAF1,RALA,RB1,RELA,RPS6KB1,MAP2K4,SKP2,STAT3,PIK3R3,ROCK2,AKT3,TOB1,MYL9,MYL12A,MYLPF,MYL7,MYLK2,MYLK3,MYL12B	AKT1,AKT2,RHOA,CCND1,CCNA2,CCNE1,CDC42,CDK2,CDK4,CDK6,CDKN1A,CDKN1B,CHUK,ATF2,DIAPH1,E2F1,FNTA,GSK3B,HRAS,ITGA5,ITGB1,MDM2,MAP3K11,MYC,MYL2,MYL5,MYLK,PPP1R12A,NFKB1,NFKBIA,PGGT1B,PIK3CA,PIK3CB,PIK3CD,PIK3R1,PIK3R2,PPP1CB,MAPK1,MAPK8,MAP2K1,MAP2K2,PTK2,RGL2,RAC1,RAF1,RALA,RB1,RELA,RPS6KB1,MAP2K4,SKP2,STAT3,PIK3R3,ROCK2,AKT3,TOB1,MYL12A,MYLPF,MYL7,MYLK2,MYLK3,MYL12B	AKT1,AKT2,RHOA,CCND1,CCNA2,CCNE1,CDC42,CDK2,CDK4,CDKN1B,CHUK,ATF2,DIAPH1,E2F1,FNTA,GSK3B,HRAS,ITGA5,ITGB1,LIMK2,MDM2,MAP3K11,MYL2,MYL5,MYLK,PPP1R12A,NFKB1,PAK1,PDPK1,PGGT1B,PIK3CA,PIK3CB,PIK3CD,PPP1CB,MAPK1,MAPK3,MAPK8,MAP2K1,MAP2K2,PTK2,RGL2,RAC1,RAF1,RALA,RB1,RELA,RPS6KB1,MAP2K4,SKP2,STAT3,PIK3R3,ROCK2,AKT3,MYL9,MYL12A,MYLPF,MYL7,MYLK2,MYLK3,MYL12B	AKT1,AKT2,RHOA,CCND1,CCNA2,CCNE1,CDC42,CDK2,CDK4,CDKN1B,CHUK,ATF2,DIAPH1,E2F1,FNTA,GSK3B,HRAS,ITGA5,ITGB1,LIMK2,MDM2,MAP3K11,MYL2,MYL5,MYLK,PPP1R12A,NFKB1,PAK1,PDPK1,PGGT1B,PIK3CA,PIK3CB,PIK3CD,PPP1CB,MAPK1,MAPK3,MAPK8,MAP2K1,MAP2K2,PTK2,RGL2,RAC1,RAF1,RALA,RB1,RELA,RPS6KB1,MAP2K4,SKP2,STAT3,PIK3R3,ROCK2,AKT3,MYL9,MYL12A,MYLPF,MYL7,MYLK2,MYLK3,MYL12B	[13, 54, 370, 4921]	[2, 65, 68, 5223]	[5, 62, 627, 4664]	[7, 60, 193, 5098]	[7, 60, 192, 5099]
Cell cycle_Initiation of mitosis	1	0.5	0.000436462	1	0.506037	0.540227	0.537482	AKT1,AKT2,CCNB1,KIF11,LMNB1,WEE1,CDC23,H1FX,CCNB2,ANAPC10,ANAPC13		CDK1,CDC25B,H1F0,HIST1H1D,CDC16,MYL9	MYC,WEE1	MYC,WEE1	CCNH,CDK1,CDC25B,CDC25C,CDC27,CDK7,FOXM1,H1F0,HIST1H1C,HIST1H1D,HIST1H1E,HIST1H1B,HIST1H1T,H3F3A,H3F3B,HIST1H1A,MNAT1,MYC,NCL,PLK1,RPS6KA1,TFAP2A,USF1,HIST3H3,CDC16,PKMYT1,AKT3,MYL9,ANAPC2,ANAPC4,ANAPC5,ANAPC7,ANAPC11,ANAPC1,LMNB2,H1FOO,CDC26	AKT1,AKT2,CCNB1,CCNH,CDK1,CDC25B,CDC25C,CDC27,CDK7,FOXM1,H1F0,HIST1H1C,HIST1H1D,HIST1H1E,HIST1H1B,HIST1H1T,H3F3A,H3F3B,HIST1H1A,KIF11,LMNB1,MNAT1,MYC,NCL,PLK1,RPS6KA1,TFAP2A,USF1,WEE1,HIST3H3,CDC23,CDC16,H1FX,PKMYT1,CCNB2,AKT3,ANAPC10,MYL9,ANAPC13,ANAPC2,ANAPC4,ANAPC5,ANAPC7,ANAPC11,ANAPC1,LMNB2,H1FOO,CDC26	AKT1,AKT2,CCNB1,CCNH,CDC25C,CDC27,CDK7,FOXM1,HIST1H1C,HIST1H1E,HIST1H1B,HIST1H1T,H3F3A,H3F3B,HIST1H1A,KIF11,LMNB1,MNAT1,MYC,NCL,PLK1,RPS6KA1,TFAP2A,USF1,WEE1,HIST3H3,CDC23,H1FX,PKMYT1,CCNB2,AKT3,ANAPC10,ANAPC13,ANAPC2,ANAPC4,ANAPC5,ANAPC7,ANAPC11,ANAPC1,LMNB2,H1FOO,CDC26	AKT1,AKT2,CCNB1,CCNH,CDK1,CDC25B,CDC25C,CDC27,CDK7,FOXM1,H1F0,HIST1H1C,HIST1H1D,HIST1H1E,HIST1H1B,HIST1H1T,H3F3A,H3F3B,HIST1H1A,KIF11,LMNB1,MNAT1,NCL,PLK1,RPS6KA1,TFAP2A,USF1,HIST3H3,CDC23,CDC16,H1FX,PKMYT1,CCNB2,AKT3,ANAPC10,MYL9,ANAPC13,ANAPC2,ANAPC4,ANAPC5,ANAPC7,ANAPC11,ANAPC1,LMNB2,H1FOO,CDC26	AKT1,AKT2,CCNB1,CCNH,CDK1,CDC25B,CDC25C,CDC27,CDK7,FOXM1,H1F0,HIST1H1C,HIST1H1D,HIST1H1E,HIST1H1B,HIST1H1T,H3F3A,H3F3B,HIST1H1A,KIF11,LMNB1,MNAT1,NCL,PLK1,RPS6KA1,TFAP2A,USF1,HIST3H3,CDC23,CDC16,H1FX,PKMYT1,CCNB2,AKT3,ANAPC10,MYL9,ANAPC13,ANAPC2,ANAPC4,ANAPC5,ANAPC7,ANAPC11,ANAPC1,LMNB2,H1FOO,CDC26	[11, 37, 372, 4938]	[0, 48, 70, 5240]	[6, 42, 626, 4684]	[2, 46, 198, 5112]	[2, 46, 197, 5113]
Cell cycle_Regulation of G1/S transition (part 1)	1	0.5	0.00648931	0.582423	0.903372	0.0988985	0.0973155	CCND1,CDKN1A,JUNB,SMAD3,PPP2CA,PPP2R5C,TGFB1,TGFBR2,CDC23,ANAPC10,ANAPC13	JUNB	CDKN2A,JUNB,TGFB1,CDC16,FZR1	CDK6,CDKN1A,JUNB,RPS27A,UBB	CDK6,CDKN1A,JUNB,RPS27A,UBB	BRCA1,CCNA2,CCND2,CCND3,CCNE1,CDC25A,CDC27,CDK2,CDK4,CDK6,CDKN1B,CDKN2A,CDKN2B,PLK3,GSK3B,SMAD2,SMAD4,PPP2CB,PPP2R2A,PPP2R2B,PPP2R2C,PPP2R3A,PPP2R4,PPP2R5A,PPP2R5B,PPP2R5D,PPP2R5E,RPS6KB1,RPS27A,SKP1,SKP2,SP1,TGFB2,TGFBR1,UBA52,UBB,UBC,CUL1,CDC16,CCNA1,BTRC,ZFYVE9,RBX1,CHEK2,FBXW11,PPP2R3B,ANAPC2,ANAPC4,FZR1,ANAPC5,ANAPC7,ANAPC11,FBXW7,ANAPC1,CDC26	CCND1,BRCA1,CCNA2,CCND2,CCND3,CCNE1,CDC25A,CDC27,CDK2,CDK4,CDK6,CDKN1A,CDKN1B,CDKN2A,CDKN2B,PLK3,GSK3B,SMAD2,SMAD3,SMAD4,PPP2CA,PPP2CB,PPP2R2A,PPP2R2B,PPP2R2C,PPP2R3A,PPP2R4,PPP2R5A,PPP2R5B,PPP2R5C,PPP2R5D,PPP2R5E,RPS6KB1,RPS27A,SKP1,SKP2,SP1,TGFB1,TGFB2,TGFBR1,TGFBR2,UBA52,UBB,UBC,CUL1,CDC23,CDC16,CCNA1,BTRC,ZFYVE9,RBX1,ANAPC10,CHEK2,FBXW11,ANAPC13,PPP2R3B,ANAPC2,ANAPC4,FZR1,ANAPC5,ANAPC7,ANAPC1…	CCND1,BRCA1,CCNA2,CCND2,CCND3,CCNE1,CDC25A,CDC27,CDK2,CDK4,CDK6,CDKN1A,CDKN1B,CDKN2B,PLK3,GSK3B,SMAD2,SMAD3,SMAD4,PPP2CA,PPP2CB,PPP2R2A,PPP2R2B,PPP2R2C,PPP2R3A,PPP2R4,PPP2R5A,PPP2R5B,PPP2R5C,PPP2R5D,PPP2R5E,RPS6KB1,RPS27A,SKP1,SKP2,SP1,TGFB2,TGFBR1,TGFBR2,UBA52,UBB,UBC,CUL1,CDC23,CCNA1,BTRC,ZFYVE9,RBX1,ANAPC10,CHEK2,FBXW11,ANAPC13,PPP2R3B,ANAPC2,ANAPC4,ANAPC5,ANAPC7,ANAPC11,FBXW7,ANAPC1,CDC26	CCND1,BRCA1,CCNA2,CCND2,CCND3,CCNE1,CDC25A,CDC27,CDK2,CDK4,CDKN1B,CDKN2A,CDKN2B,PLK3,GSK3B,SMAD2,SMAD3,SMAD4,PPP2CA,PPP2CB,PPP2R2A,PPP2R2B,PPP2R2C,PPP2R3A,PPP2R4,PPP2R5A,PPP2R5B,PPP2R5C,PPP2R5D,PPP2R5E,RPS6KB1,SKP1,SKP2,SP1,TGFB1,TGFB2,TGFBR1,TGFBR2,UBA52,UBC,CUL1,CDC23,CDC16,CCNA1,BTRC,ZFYVE9,RBX1,ANAPC10,CHEK2,FBXW11,ANAPC13,PPP2R3B,ANAPC2,ANAPC4,FZR1,ANAPC5,ANAPC7,ANAPC11,FBXW7,ANAPC1,CDC26	CCND1,BRCA1,CCNA2,CCND2,CCND3,CCNE1,CDC25A,CDC27,CDK2,CDK4,CDKN1B,CDKN2A,CDKN2B,PLK3,GSK3B,SMAD2,SMAD3,SMAD4,PPP2CA,PPP2CB,PPP2R2A,PPP2R2B,PPP2R2C,PPP2R3A,PPP2R4,PPP2R5A,PPP2R5B,PPP2R5C,PPP2R5D,PPP2R5E,RPS6KB1,SKP1,SKP2,SP1,TGFB1,TGFB2,TGFBR1,TGFBR2,UBA52,UBC,CUL1,CDC23,CDC16,CCNA1,BTRC,ZFYVE9,RBX1,ANAPC10,CHEK2,FBXW11,ANAPC13,PPP2R3B,ANAPC2,ANAPC4,FZR1,ANAPC5,ANAPC7,ANAPC11,FBXW7,ANAPC1,CDC26	[11, 55, 372, 4920]	[1, 65, 69, 5223]	[5, 61, 627, 4665]	[5, 61, 195, 5097]	[5, 61, 194, 5098]
Cell cycle_Spindle assembly and chromosome separation	1	0.5	0.00111968	1	0.589168	0.148071	0.145621	ACTB,CCNB1,KIF11,KIF22,KPNA2,IPO5,TUBA4A,SMC1A,CDC23,SMC3,CCNB2,TUBB4A,TUBB4B,ANAPC10,ANAPC13,TUBB2B		ACTB,CAPZA2,CAPZB,CDK1,KPNA1,KPNB1,TUBA1A,MAD1L1,CDC16,TUBB4B,KPNA6	DYNC1H1,RPS27A,TUBA3C,TUBB2A,UBB,TUBB2B	DYNC1H1,RPS27A,TUBA3C,TUBB2A,UBB,TUBB2B	CAPZA1,CAPZA2,CAPZB,CDK1,CDC20,CDC27,RCC1,CSE1L,DCTN1,DYNC1H1,DYNC1I1,DYNC1I2,DYNC1LI2,KPNA1,KPNB1,KPNA3,KPNA4,KPNA5,TNPO1,MAD2L1,NEK2,NUMA1,RAD21,RAN,RPS27A,AURKA,DYNLT3,DYNLT1,TUBA3C,TUBB2A,UBA52,UBB,UBC,TUBA1A,MAD1L1,DYNLL1,CDC16,ZW10,AURKB,PTTG1,ESPL1,ACTR1B,ACTR1A,STAG1,TUBA1B,TUBB3,NDC80,DCTN2,DCTN6,STAG2,DCTN3,TPX2,KPNA6,ANAPC2,ANAPC4,DYNC1LI1,DCTN4,ANAPC5,ANAPC7,ANAPC11,TUBA8,ACTR10,TUBB7…	ACTB,CAPZA1,CAPZA2,CAPZB,CCNB1,CDK1,CDC20,CDC27,RCC1,CSE1L,DCTN1,DYNC1H1,DYNC1I1,DYNC1I2,DYNC1LI2,KIF11,KIF22,KPNA1,KPNB1,KPNA2,KPNA3,KPNA4,KPNA5,TNPO1,IPO5,MAD2L1,NEK2,NUMA1,RAD21,RAN,RPS27A,AURKA,DYNLT3,DYNLT1,TUBA4A,TUBA3C,TUBB2A,UBA52,UBB,UBC,TUBA1A,SMC1A,MAD1L1,DYNLL1,CDC23,CDC16,SMC3,CCNB2,ZW10,AURKB,PTTG1,ESPL1,ACTR1B,ACTR1A,STAG1,TUBA1B,TUBB3,TUBB4A,TUBB4B,ANAPC10,NDC80,DCTN2,DCTN6,STAG2,…	CAPZA1,CCNB1,CDC20,CDC27,RCC1,CSE1L,DCTN1,DYNC1H1,DYNC1I1,DYNC1I2,DYNC1LI2,KIF11,KIF22,KPNA2,KPNA3,KPNA4,KPNA5,TNPO1,IPO5,MAD2L1,NEK2,NUMA1,RAD21,RAN,RPS27A,AURKA,DYNLT3,DYNLT1,TUBA4A,TUBA3C,TUBB2A,UBA52,UBB,UBC,SMC1A,DYNLL1,CDC23,SMC3,CCNB2,ZW10,AURKB,PTTG1,ESPL1,ACTR1B,ACTR1A,STAG1,TUBA1B,TUBB3,TUBB4A,ANAPC10,NDC80,DCTN2,DCTN6,STAG2,DCTN3,TPX2,ANAPC13,ANAPC2,ANAPC4,DYNC1LI1,DCTN4,ANAPC5,ANAPC7,…	ACTB,CAPZA1,CAPZA2,CAPZB,CCNB1,CDK1,CDC20,CDC27,RCC1,CSE1L,DCTN1,DYNC1I1,DYNC1I2,DYNC1LI2,KIF11,KIF22,KPNA1,KPNB1,KPNA2,KPNA3,KPNA4,KPNA5,TNPO1,IPO5,MAD2L1,NEK2,NUMA1,RAD21,RAN,AURKA,DYNLT3,DYNLT1,TUBA4A,UBA52,UBC,TUBA1A,SMC1A,MAD1L1,DYNLL1,CDC23,CDC16,SMC3,CCNB2,ZW10,AURKB,PTTG1,ESPL1,ACTR1B,ACTR1A,STAG1,TUBA1B,TUBB3,TUBB4A,TUBB4B,ANAPC10,NDC80,DCTN2,DCTN6,STAG2,DCTN3,TPX2,KPNA6,ANAPC13,ANAPC2,A…	ACTB,CAPZA1,CAPZA2,CAPZB,CCNB1,CDK1,CDC20,CDC27,RCC1,CSE1L,DCTN1,DYNC1I1,DYNC1I2,DYNC1LI2,KIF11,KIF22,KPNA1,KPNB1,KPNA2,KPNA3,KPNA4,KPNA5,TNPO1,IPO5,MAD2L1,NEK2,NUMA1,RAD21,RAN,AURKA,DYNLT3,DYNLT1,TUBA4A,UBA52,UBC,TUBA1A,SMC1A,MAD1L1,DYNLL1,CDC23,CDC16,SMC3,CCNB2,ZW10,AURKB,PTTG1,ESPL1,ACTR1B,ACTR1A,STAG1,TUBA1B,TUBB3,TUBB4A,TUBB4B,ANAPC10,NDC80,DCTN2,DCTN6,STAG2,DCTN3,TPX2,KPNA6,ANAPC13,ANAPC2,A…	[16, 80, 367, 4895]	[0, 96, 70, 5192]	[11, 85, 621, 4641]	[6, 90, 194, 5068]	[6, 90, 193, 5069]
Cytoskeleton remodeling_Integrin outside-in signaling	1	0.5	0.00284655	1	0.0159809	0.323769	0.320478	ACTB,ACTN1,AKT1,AKT2,CCND1,HRAS,ITGB3,JUN,PAK1,PTK2,VCL,VTN,PARVB		ACTB,COL1A1,FLNA,GRB2,ILK,ITGB3,JUN,PAK1,MAPK3,TCF3,TCF7,TLN1,TRIO,ITGA10,PARVB,LEF1	COL1A1,FN1,JUN,LEF1	COL1A1,FN1,JUN,LEF1	ACTG1,ACTN4,ACTN2,ACTN3,COL1A1,COL1A2,COL2A1,COL4A1,COL4A2,COL4A3,COL4A4,COL4A5,COL4A6,CTNNB1,FLNA,FN1,GRB2,GSK3B,ILK,ITGA2,ITGA3,ITGA5,ITGAV,ITGB1,LAMB1,LAMC1,LIMS1,MAPK1,MAPK3,MAP2K1,MAP2K2,PXN,RAC1,RAF1,SOS1,SOS2,SRC,TCF3,TCF7,TCF7L2,TLN1,TRIO,WAS,NCK2,ITGA10,ITGA8,AKT3,ARPC5,ARPC4,ARPC3,ARPC1B,ACTR3,ACTR2,ARPC2,ARPC1A,ITGA11,PIP5K1C,LEF1,PARVA,ACTR3B,TCF7L1,TLN2,WIPF2,LAMA1	ACTB,ACTG1,ACTN4,ACTN1,ACTN2,ACTN3,AKT1,AKT2,CCND1,COL1A1,COL1A2,COL2A1,COL4A1,COL4A2,COL4A3,COL4A4,COL4A5,COL4A6,CTNNB1,FLNA,FN1,GRB2,GSK3B,HRAS,ILK,ITGA2,ITGA3,ITGA5,ITGAV,ITGB1,ITGB3,JUN,LAMB1,LAMC1,LIMS1,PAK1,MAPK1,MAPK3,MAP2K1,MAP2K2,PTK2,PXN,RAC1,RAF1,SOS1,SOS2,SRC,TCF3,TCF7,TCF7L2,TLN1,TRIO,VCL,VTN,WAS,NCK2,ITGA10,ITGA8,AKT3,ARPC5,ARPC4,ARPC3,ARPC1B,ACTR3,ACTR2,ARPC2,ARPC1A,ITGA11,PIP5K1C,…	ACTG1,ACTN4,ACTN1,ACTN2,ACTN3,AKT1,AKT2,CCND1,COL1A2,COL2A1,COL4A1,COL4A2,COL4A3,COL4A4,COL4A5,COL4A6,CTNNB1,FN1,GSK3B,HRAS,ITGA2,ITGA3,ITGA5,ITGAV,ITGB1,LAMB1,LAMC1,LIMS1,MAPK1,MAP2K1,MAP2K2,PTK2,PXN,RAC1,RAF1,SOS1,SOS2,SRC,TCF7L2,VCL,VTN,WAS,NCK2,ITGA8,AKT3,ARPC5,ARPC4,ARPC3,ARPC1B,ACTR3,ACTR2,ARPC2,ARPC1A,ITGA11,PIP5K1C,PARVA,ACTR3B,TCF7L1,TLN2,WIPF2,LAMA1	ACTB,ACTG1,ACTN4,ACTN1,ACTN2,ACTN3,AKT1,AKT2,CCND1,COL1A2,COL2A1,COL4A1,COL4A2,COL4A3,COL4A4,COL4A5,COL4A6,CTNNB1,FLNA,GRB2,GSK3B,HRAS,ILK,ITGA2,ITGA3,ITGA5,ITGAV,ITGB1,ITGB3,LAMB1,LAMC1,LIMS1,PAK1,MAPK1,MAPK3,MAP2K1,MAP2K2,PTK2,PXN,RAC1,RAF1,SOS1,SOS2,SRC,TCF3,TCF7,TCF7L2,TLN1,TRIO,VCL,VTN,WAS,NCK2,ITGA10,ITGA8,AKT3,ARPC5,ARPC4,ARPC3,ARPC1B,ACTR3,ACTR2,ARPC2,ARPC1A,ITGA11,PIP5K1C,PARVB,PARVA,ACT…	ACTB,ACTG1,ACTN4,ACTN1,ACTN2,ACTN3,AKT1,AKT2,CCND1,COL1A2,COL2A1,COL4A1,COL4A2,COL4A3,COL4A4,COL4A5,COL4A6,CTNNB1,FLNA,GRB2,GSK3B,HRAS,ILK,ITGA2,ITGA3,ITGA5,ITGAV,ITGB1,ITGB3,LAMB1,LAMC1,LIMS1,PAK1,MAPK1,MAPK3,MAP2K1,MAP2K2,PTK2,PXN,RAC1,RAF1,SOS1,SOS2,SRC,TCF3,TCF7,TCF7L2,TLN1,TRIO,VCL,VTN,WAS,NCK2,ITGA10,ITGA8,AKT3,ARPC5,ARPC4,ARPC3,ARPC1B,ACTR3,ACTR2,ARPC2,ARPC1A,ITGA11,PIP5K1C,PARVB,PARVA,ACT…	[13, 64, 370, 4911]	[0, 77, 70, 5211]	[16, 61, 616, 4665]	[4, 73, 196, 5085]	[4, 73, 195, 5086]
Cytoskeleton remodeling_TGF, WNT and cytoskeletal remodeling	1	0.5	8.46094e-05	0.696812	0.496857	0.0186615	0.0179726	ACTB,ACTN1,AKT1,AKT2,CCND1,CDKN1A,MAPK14,DVL1,FZD2,HRAS,JUN,LIMK1,LRP5,SMAD3,MAP3K11,SERPINE1,PAK1,PLAU,PLAUR,MAP2K3,PTK2,TGFB1,TGFBR2,VCL,VEGFA,VTN,WNT7A,FZD9	PLAU,WNT5A	ACTB,MAPK14,DVL2,EIF4EBP1,FOXO3,GRB2,ILK,JUN,LIMK2,PAK1,PLAUR,MAPK3,MAP2K3,MAP3K7,TCF3,TCF7,TGFB1,TLN1,VEGFA,MYL9,LEF1,WNT16	CDKN1A,FN1,JUN,MYC,MYL6,SERPINE1,PIK3R1,PIK3R2,PLAUR,VEGFA,FZD7,RPS6KA5,LEF1	CDKN1A,FN1,JUN,MYC,MYL6,SERPINE1,PIK3R1,PIK3R2,PLAUR,VEGFA,FZD7,RPS6KA5,LEF1	ACTA1,ACTA2,ACTC1,ACTG1,ACTG2,ACTN4,ACTN2,ACTN3,XIAP,RHOA,SERPING1,CASP9,CAV1,CDC42,CDKN2B,CFL1,CFL2,CHUK,COL4A1,COL4A2,COL4A3,COL4A4,COL4A5,COL4A6,CRK,CSNK2A1,CSNK2A2,CSNK2B,CTNNB1,DOCK1,DVL2,DVL3,EIF4E,EIF4EBP1,FOXO3,FN1,MTOR,GRB2,GSK3B,ILK,KDR,LAMB1,LAMC1,LIMK2,SMAD2,MDM2,MMP7,MMP13,MYC,MYL1,MYL2,MYL3,MYL4,MYL5,MYL6,MYLK,PPP1R12A,NCL,PIK3CA,PIK3CB,PIK3CD,PIK3R1,PIK3R2,PLAT,PLG,PPARD,PPP1CB,MAP…	ACTA1,ACTA2,ACTB,ACTC1,ACTG1,ACTG2,ACTN4,ACTN1,ACTN2,ACTN3,AKT1,AKT2,XIAP,RHOA,CCND1,SERPING1,CASP9,CAV1,CDC42,CDKN1A,CDKN2B,CFL1,CFL2,CHUK,COL4A1,COL4A2,COL4A3,COL4A4,COL4A5,COL4A6,CRK,MAPK14,CSNK2A1,CSNK2A2,CSNK2B,CTNNB1,DOCK1,DVL1,DVL2,DVL3,EIF4E,EIF4EBP1,FOXO3,FN1,MTOR,FZD2,GRB2,GSK3B,HRAS,ILK,JUN,KDR,LAMB1,LAMC1,LIMK1,LIMK2,LRP5,SMAD2,SMAD3,MDM2,MAP3K11,MMP7,MMP13,MYC,MYL1,MYL2,MYL3,MYL4,MYL…	ACTA1,ACTA2,ACTC1,ACTG1,ACTG2,ACTN4,ACTN1,ACTN2,ACTN3,AKT1,AKT2,XIAP,RHOA,CCND1,SERPING1,CASP9,CAV1,CDC42,CDKN1A,CDKN2B,CFL1,CFL2,CHUK,COL4A1,COL4A2,COL4A3,COL4A4,COL4A5,COL4A6,CRK,CSNK2A1,CSNK2A2,CSNK2B,CTNNB1,DOCK1,DVL1,DVL3,EIF4E,FN1,MTOR,FZD2,GSK3B,HRAS,KDR,LAMB1,LAMC1,LIMK1,LRP5,SMAD2,SMAD3,MDM2,MAP3K11,MMP7,MMP13,MYC,MYL1,MYL2,MYL3,MYL4,MYL5,MYL6,MYLK,PPP1R12A,NCL,SERPINE1,PIK3CA,PIK3CB,PIK…	ACTA1,ACTA2,ACTB,ACTC1,ACTG1,ACTG2,ACTN4,ACTN1,ACTN2,ACTN3,AKT1,AKT2,XIAP,RHOA,CCND1,SERPING1,CASP9,CAV1,CDC42,CDKN2B,CFL1,CFL2,CHUK,COL4A1,COL4A2,COL4A3,COL4A4,COL4A5,COL4A6,CRK,MAPK14,CSNK2A1,CSNK2A2,CSNK2B,CTNNB1,DOCK1,DVL1,DVL2,DVL3,EIF4E,EIF4EBP1,FOXO3,MTOR,FZD2,GRB2,GSK3B,HRAS,ILK,KDR,LAMB1,LAMC1,LIMK1,LIMK2,LRP5,SMAD2,SMAD3,MDM2,MAP3K11,MMP7,MMP13,MYL1,MYL2,MYL3,MYL4,MYL5,MYLK,PPP1R12A,NCL…	ACTA1,ACTA2,ACTB,ACTC1,ACTG1,ACTG2,ACTN4,ACTN1,ACTN2,ACTN3,AKT1,AKT2,XIAP,RHOA,CCND1,SERPING1,CASP9,CAV1,CDC42,CDKN2B,CFL1,CFL2,CHUK,COL4A1,COL4A2,COL4A3,COL4A4,COL4A5,COL4A6,CRK,MAPK14,CSNK2A1,CSNK2A2,CSNK2B,CTNNB1,DOCK1,DVL1,DVL2,DVL3,EIF4E,EIF4EBP1,FOXO3,MTOR,FZD2,GRB2,GSK3B,HRAS,ILK,KDR,LAMB1,LAMC1,LIMK1,LIMK2,LRP5,SMAD2,SMAD3,MDM2,MAP3K11,MMP7,MMP13,MYL1,MYL2,MYL3,MYL4,MYL5,MYLK,PPP1R12A,NCL…	[28, 155, 355, 4820]	[2, 181, 68, 5107]	[22, 161, 610, 4565]	[13, 170, 187, 4988]	[13, 170, 186, 4989]
Development_A2B receptor: action via G-protein alpha s	1	0.5	0.00122474	0.0467162	0.0115133	0.199976	0.197585	AKT1,AKT2,CEBPB,MAPK14,GNAQ,HRAS,NFKB1,NFKB2,MAP2K3,REL,RELA,RELB	NFKB1,NFKB2,RELB	ADORA2B,MAPK14,GNAQ,GRB2,ITPR1,ITPR3,PRKACA,PRKACB,PRKAR1B,PRKCE,MAPK3,MAP2K3,ARHGEF7,RAPGEF2	PTK2B,IL6,ITPR2,REL	PTK2B,IL6,ITPR2,REL	ADCY1,ADORA2B,BRAF,CDC42,CREB1,CTNNB1,ELK1,PTK2B,GNA11,GNAS,GRB2,GSK3B,IL6,ITPR1,ITPR2,ITPR3,MAP3K4,NOS3,PIK3CA,PIK3CB,PIK3CD,PLCB2,PLCB3,PLCB4,PRKACA,PRKACB,PRKACG,PRKAR1A,PRKAR1B,PRKAR2A,PRKAR2B,PRKCE,MAPK1,MAPK3,MAPK11,MAPK13,MAP2K1,MAP2K2,RAP1A,MAPK12,SHC1,SOS1,SOS2,TCF7L2,VAV1,ARHGEF7,RAPGEF2,AKT3,RAPGEF3,PLCB1	ADCY1,ADORA2B,AKT1,AKT2,BRAF,CDC42,CEBPB,CREB1,MAPK14,CTNNB1,ELK1,PTK2B,GNA11,GNAQ,GNAS,GRB2,GSK3B,HRAS,IL6,ITPR1,ITPR2,ITPR3,MAP3K4,NOS3,PIK3CA,PIK3CB,PIK3CD,PLCB2,PLCB3,PLCB4,PRKACA,PRKACB,PRKACG,PRKAR1A,PRKAR1B,PRKAR2A,PRKAR2B,PRKCE,MAPK1,MAPK3,MAPK11,MAPK13,MAP2K1,MAP2K2,MAP2K3,RAP1A,REL,RELA,MAPK12,SHC1,SOS1,SOS2,TCF7L2,VAV1,ARHGEF7,RAPGEF2,AKT3,RAPGEF3,PLCB1	ADCY1,AKT1,AKT2,BRAF,CDC42,CEBPB,CREB1,CTNNB1,ELK1,PTK2B,GNA11,GNAS,GSK3B,HRAS,IL6,ITPR2,MAP3K4,NFKB1,NFKB2,NOS3,PIK3CA,PIK3CB,PIK3CD,PLCB2,PLCB3,PLCB4,PRKACG,PRKAR1A,PRKAR2A,PRKAR2B,MAPK1,MAPK11,MAPK13,MAP2K1,MAP2K2,RAP1A,REL,RELA,RELB,MAPK12,SHC1,SOS1,SOS2,TCF7L2,VAV1,AKT3,RAPGEF3,PLCB1	ADCY1,ADORA2B,AKT1,AKT2,BRAF,CDC42,CEBPB,CREB1,MAPK14,CTNNB1,ELK1,GNA11,GNAQ,GNAS,GRB2,GSK3B,HRAS,ITPR1,ITPR3,MAP3K4,NFKB1,NFKB2,NOS3,PIK3CA,PIK3CB,PIK3CD,PLCB2,PLCB3,PLCB4,PRKACA,PRKACB,PRKACG,PRKAR1A,PRKAR1B,PRKAR2A,PRKAR2B,PRKCE,MAPK1,MAPK3,MAPK11,MAPK13,MAP2K1,MAP2K2,MAP2K3,RAP1A,RELA,RELB,MAPK12,SHC1,SOS1,SOS2,TCF7L2,VAV1,ARHGEF7,RAPGEF2,AKT3,RAPGEF3,PLCB1	ADCY1,ADORA2B,AKT1,AKT2,BRAF,CDC42,CEBPB,CREB1,MAPK14,CTNNB1,ELK1,GNA11,GNAQ,GNAS,GRB2,GSK3B,HRAS,ITPR1,ITPR3,MAP3K4,NFKB1,NFKB2,NOS3,PIK3CA,PIK3CB,PIK3CD,PLCB2,PLCB3,PLCB4,PRKACA,PRKACB,PRKACG,PRKAR1A,PRKAR1B,PRKAR2A,PRKAR2B,PRKCE,MAPK1,MAPK3,MAPK11,MAPK13,MAP2K1,MAP2K2,MAP2K3,RAP1A,RELA,RELB,MAPK12,SHC1,SOS1,SOS2,TCF7L2,VAV1,ARHGEF7,RAPGEF2,AKT3,RAPGEF3,PLCB1	[12, 50, 371, 4925]	[3, 59, 67, 5229]	[14, 48, 618, 4678]	[4, 58, 196, 5100]	[4, 58, 195, 5101]
Development_Flt3 signaling	1	0.5	0.00106479	1	0.0878281	0.317235	0.314495	AKT1,AKT2,BAD,ATF2,MAPK14,HRAS,JUN,PAK1,MAP2K3,STAT5A,GAB2		BCL2L1,MAPK14,GRB2,INPP5D,JUN,PAK1,PDPK1,MAPK3,MAP2K3,MAP2K7	JUN,PIK3R1,PIK3R2	JUN,PIK3R1,PIK3R2	BCL2L1,CBL,CDC42,CRK,CRKL,FLT3,FLT3LG,FYN,GAB1,GRB2,INPP5D,MAP3K1,MAP3K4,PDPK1,PIK3CA,PIK3CB,PIK3CD,PIK3R1,PIK3R2,MAPK1,MAPK3,MAPK8,MAPK11,MAPK13,MAP2K1,MAP2K2,MAP2K6,MAP2K7,PTPN11,RAC1,RAF1,RPS6KA1,RPS6KA2,RPS6KA3,MAPK12,MAP2K4,SHC1,SOS1,SOS2,SRC,VAV1,AKT3	AKT1,AKT2,BAD,BCL2L1,CBL,CDC42,ATF2,CRK,CRKL,MAPK14,FLT3,FLT3LG,FYN,GAB1,GRB2,HRAS,INPP5D,JUN,MAP3K1,MAP3K4,PAK1,PDPK1,PIK3CA,PIK3CB,PIK3CD,PIK3R1,PIK3R2,MAPK1,MAPK3,MAPK8,MAPK11,MAPK13,MAP2K1,MAP2K2,MAP2K3,MAP2K6,MAP2K7,PTPN11,RAC1,RAF1,RPS6KA1,RPS6KA2,RPS6KA3,MAPK12,MAP2K4,SHC1,SOS1,SOS2,SRC,STAT5A,VAV1,GAB2,AKT3	AKT1,AKT2,BAD,CBL,CDC42,ATF2,CRK,CRKL,FLT3,FLT3LG,FYN,GAB1,HRAS,MAP3K1,MAP3K4,PIK3CA,PIK3CB,PIK3CD,PIK3R1,PIK3R2,MAPK1,MAPK8,MAPK11,MAPK13,MAP2K1,MAP2K2,MAP2K6,PTPN11,RAC1,RAF1,RPS6KA1,RPS6KA2,RPS6KA3,MAPK12,MAP2K4,SHC1,SOS1,SOS2,SRC,STAT5A,VAV1,GAB2,AKT3	AKT1,AKT2,BAD,BCL2L1,CBL,CDC42,ATF2,CRK,CRKL,MAPK14,FLT3,FLT3LG,FYN,GAB1,GRB2,HRAS,INPP5D,MAP3K1,MAP3K4,PAK1,PDPK1,PIK3CA,PIK3CB,PIK3CD,MAPK1,MAPK3,MAPK8,MAPK11,MAPK13,MAP2K1,MAP2K2,MAP2K3,MAP2K6,MAP2K7,PTPN11,RAC1,RAF1,RPS6KA1,RPS6KA2,RPS6KA3,MAPK12,MAP2K4,SHC1,SOS1,SOS2,SRC,STAT5A,VAV1,GAB2,AKT3	AKT1,AKT2,BAD,BCL2L1,CBL,CDC42,ATF2,CRK,CRKL,MAPK14,FLT3,FLT3LG,FYN,GAB1,GRB2,HRAS,INPP5D,MAP3K1,MAP3K4,PAK1,PDPK1,PIK3CA,PIK3CB,PIK3CD,MAPK1,MAPK3,MAPK8,MAPK11,MAPK13,MAP2K1,MAP2K2,MAP2K3,MAP2K6,MAP2K7,PTPN11,RAC1,RAF1,RPS6KA1,RPS6KA2,RPS6KA3,MAPK12,MAP2K4,SHC1,SOS1,SOS2,SRC,STAT5A,VAV1,GAB2,AKT3	[11, 42, 372, 4933]	[0, 53, 70, 5235]	[10, 43, 622, 4683]	[3, 50, 197, 5108]	[3, 50, 196, 5109]
Development_Growth hormone signaling via STATs and PLC/IP3	1	0.5	0.00435498	0.0578734	0.275592	0.309108	0.307013	FOS,IRF1,JUN,PRKCD,PTK2,STAT5A,SOCS3	IRF1,STAT1	FOS,JUN,PLCG1,STAT1,SOCS3	FOS,JUN	FOS,JUN	CRK,FGB,FYN,GH1,GHR,RAPGEF1,IGF1,JAK2,PLCG1,PLCG2,MAPK8,PTPN1,PXN,RAP1A,SRC,STAT1,STAT3,STAT5B,ADAM17,TNS1,SOCS1,SOCS2,BCAR1	CRK,FGB,FOS,FYN,GH1,GHR,RAPGEF1,IGF1,JAK2,JUN,PLCG1,PLCG2,PRKCD,MAPK8,PTK2,PTPN1,PXN,RAP1A,SRC,STAT3,STAT5A,STAT5B,ADAM17,TNS1,SOCS1,SOCS2,SOCS3,BCAR1	CRK,FGB,FYN,GH1,GHR,RAPGEF1,IGF1,IRF1,JAK2,PLCG2,PRKCD,MAPK8,PTK2,PTPN1,PXN,RAP1A,SRC,STAT3,STAT5A,STAT5B,ADAM17,TNS1,SOCS1,SOCS2,BCAR1	CRK,FGB,FYN,GH1,GHR,RAPGEF1,IGF1,IRF1,JAK2,PLCG1,PLCG2,PRKCD,MAPK8,PTK2,PTPN1,PXN,RAP1A,SRC,STAT1,STAT3,STAT5A,STAT5B,ADAM17,TNS1,SOCS1,SOCS2,SOCS3,BCAR1	CRK,FGB,FYN,GH1,GHR,RAPGEF1,IGF1,IRF1,JAK2,PLCG1,PLCG2,PRKCD,MAPK8,PTK2,PTPN1,PXN,RAP1A,SRC,STAT1,STAT3,STAT5A,STAT5B,ADAM17,TNS1,SOCS1,SOCS2,SOCS3,BCAR1	[7, 23, 376, 4952]	[2, 28, 68, 5260]	[5, 25, 627, 4701]	[2, 28, 198, 5130]	[2, 28, 197, 5131]
Development_Leptin signaling via PI3K-dependent pathway	1	0.5	0.0297372	0.00451119	0.265829	0.127881	0.126191	AKT1,AKT2,IRS1,NFKB1,NFKBIA,NFKBIB,NFKBIE,RELA	IRS1,NFKB1,NFKBIA,NFKBIE	ACACB,GSK3A,IKBKB,IRS1,PDPK1,PRKACA,PRKACB,PRKAR1B	NFKBIA,PIK3R1,PIK3R2,IRS2	NFKBIA,PIK3R1,PIK3R2,IRS2	ACACA,ACACB,ATP1A1,CEBPA,CHUK,CPT1A,CPT1B,CREB1,GSK3A,GSK3B,GYS2,IKBKB,JAK2,KCNJ11,LEP,LEPR,PDE3B,PDPK1,PIK3CA,PIK3CB,PIK3CD,PIK3R1,PIK3R2,PRKAA1,PRKAA2,PRKAB1,PRKAB2,PRKACA,PRKACB,PRKACG,PRKAG1,PRKAR1A,PRKAR1B,PRKAR2A,PRKAR2B,PTPN1,SLC2A4,STK11,ABCC8,PIK3R3,IRS2,AKT3,PRKAG2,PRKAG3	ACACA,ACACB,AKT1,AKT2,ATP1A1,CEBPA,CHUK,CPT1A,CPT1B,CREB1,GSK3A,GSK3B,GYS2,IKBKB,JAK2,KCNJ11,LEP,LEPR,NFKBIB,PDE3B,PDPK1,PIK3CA,PIK3CB,PIK3CD,PIK3R1,PIK3R2,PRKAA1,PRKAA2,PRKAB1,PRKAB2,PRKACA,PRKACB,PRKACG,PRKAG1,PRKAR1A,PRKAR1B,PRKAR2A,PRKAR2B,PTPN1,RELA,SLC2A4,STK11,ABCC8,PIK3R3,IRS2,AKT3,PRKAG2,PRKAG3	ACACA,AKT1,AKT2,ATP1A1,CEBPA,CHUK,CPT1A,CPT1B,CREB1,GSK3B,GYS2,JAK2,KCNJ11,LEP,LEPR,NFKB1,NFKBIA,NFKBIB,NFKBIE,PDE3B,PIK3CA,PIK3CB,PIK3CD,PIK3R1,PIK3R2,PRKAA1,PRKAA2,PRKAB1,PRKAB2,PRKACG,PRKAG1,PRKAR1A,PRKAR2A,PRKAR2B,PTPN1,RELA,SLC2A4,STK11,ABCC8,PIK3R3,IRS2,AKT3,PRKAG2,PRKAG3	ACACA,ACACB,AKT1,AKT2,ATP1A1,CEBPA,CHUK,CPT1A,CPT1B,CREB1,GSK3A,GSK3B,GYS2,IKBKB,IRS1,JAK2,KCNJ11,LEP,LEPR,NFKB1,NFKBIB,NFKBIE,PDE3B,PDPK1,PIK3CA,PIK3CB,PIK3CD,PRKAA1,PRKAA2,PRKAB1,PRKAB2,PRKACA,PRKACB,PRKACG,PRKAG1,PRKAR1A,PRKAR1B,PRKAR2A,PRKAR2B,PTPN1,RELA,SLC2A4,STK11,ABCC8,PIK3R3,AKT3,PRKAG2,PRKAG3	ACACA,ACACB,AKT1,AKT2,ATP1A1,CEBPA,CHUK,CPT1A,CPT1B,CREB1,GSK3A,GSK3B,GYS2,IKBKB,IRS1,JAK2,KCNJ11,LEP,LEPR,NFKB1,NFKBIB,NFKBIE,PDE3B,PDPK1,PIK3CA,PIK3CB,PIK3CD,PRKAA1,PRKAA2,PRKAB1,PRKAB2,PRKACA,PRKACB,PRKACG,PRKAG1,PRKAR1A,PRKAR1B,PRKAR2A,PRKAR2B,PTPN1,RELA,SLC2A4,STK11,ABCC8,PIK3R3,AKT3,PRKAG2,PRKAG3	[8, 44, 375, 4931]	[4, 48, 66, 5240]	[8, 44, 624, 4682]	[4, 48, 196, 5110]	[4, 48, 195, 5111]
Development_Ligand-dependent activation of the ESR1/AP-1 pathway	1	0.5	0.00140302	1	0.0219944	0.23907	0.237324	ACTB,ACTL6A,FOS,HDAC1,JUN,SMARCA4,SMARCC2		ACTB,FOS,JUN,SMARCD2,SMARCD3,ARID1A,NCOA2	FOS,JUN	FOS,JUN	CREBBP,CTBP1,EP300,ESR1,SMARCA2,SMARCB1,SMARCC1,SMARCD1,SMARCD2,SMARCD3,SMARCE1,NRIP1,ARID1A,NCOA1,HDAC4,NCOA2,ACTL6B,ARID1B	ACTB,ACTL6A,CREBBP,CTBP1,EP300,ESR1,FOS,HDAC1,JUN,SMARCA2,SMARCA4,SMARCB1,SMARCC1,SMARCC2,SMARCD1,SMARCD2,SMARCD3,SMARCE1,NRIP1,ARID1A,NCOA1,HDAC4,NCOA2,ACTL6B,ARID1B	ACTL6A,CREBBP,CTBP1,EP300,ESR1,HDAC1,SMARCA2,SMARCA4,SMARCB1,SMARCC1,SMARCC2,SMARCD1,SMARCE1,NRIP1,NCOA1,HDAC4,ACTL6B,ARID1B	ACTB,ACTL6A,CREBBP,CTBP1,EP300,ESR1,HDAC1,SMARCA2,SMARCA4,SMARCB1,SMARCC1,SMARCC2,SMARCD1,SMARCD2,SMARCD3,SMARCE1,NRIP1,ARID1A,NCOA1,HDAC4,NCOA2,ACTL6B,ARID1B	ACTB,ACTL6A,CREBBP,CTBP1,EP300,ESR1,HDAC1,SMARCA2,SMARCA4,SMARCB1,SMARCC1,SMARCC2,SMARCD1,SMARCD2,SMARCD3,SMARCE1,NRIP1,ARID1A,NCOA1,HDAC4,NCOA2,ACTL6B,ARID1B	[7, 18, 376, 4957]	[0, 25, 70, 5263]	[7, 18, 625, 4708]	[2, 23, 198, 5135]	[2, 23, 197, 5136]
Development_Membrane-bound ESR1: interaction with growth factors signaling	1	0.5	0.00867942	0.425621	0.114312	0.205694	0.203659	AKT1,AKT2,CCND1,ERBB3,FOS,HRAS,IGF1R,IRS1	IRS1	ERBB2,FOS,GRB2,GSK3A,IRS1,PDPK1,MAPK3,NCOA3	FOS,PIK3R1,PIK3R2	FOS,PIK3R1,PIK3R2	BRAF,CAV1,CREB1,CREBBP,ELK1,EP300,ERBB2,ESR1,GRB2,GSK3A,GSK3B,NOS3,PDPK1,PIK3CA,PIK3CB,PIK3CD,PIK3R1,PIK3R2,MAPK1,MAPK3,MAP2K1,MAP2K2,RPS6KA1,SHC1,SOS1,SOS2,SRC,NCOA3,PIK3R3,NCOA1,BCAR1,NCOR1,AKT3,PELP1	AKT1,AKT2,CCND1,BRAF,CAV1,CREB1,CREBBP,ELK1,EP300,ERBB2,ERBB3,ESR1,FOS,GRB2,GSK3A,GSK3B,HRAS,IGF1R,NOS3,PDPK1,PIK3CA,PIK3CB,PIK3CD,PIK3R1,PIK3R2,MAPK1,MAPK3,MAP2K1,MAP2K2,RPS6KA1,SHC1,SOS1,SOS2,SRC,NCOA3,PIK3R3,NCOA1,BCAR1,NCOR1,AKT3,PELP1	AKT1,AKT2,CCND1,BRAF,CAV1,CREB1,CREBBP,ELK1,EP300,ERBB3,ESR1,GSK3B,HRAS,IGF1R,NOS3,PIK3CA,PIK3CB,PIK3CD,PIK3R1,PIK3R2,MAPK1,MAP2K1,MAP2K2,RPS6KA1,SHC1,SOS1,SOS2,SRC,PIK3R3,NCOA1,BCAR1,NCOR1,AKT3,PELP1	AKT1,AKT2,CCND1,BRAF,CAV1,CREB1,CREBBP,ELK1,EP300,ERBB2,ERBB3,ESR1,GRB2,GSK3A,GSK3B,HRAS,IGF1R,IRS1,NOS3,PDPK1,PIK3CA,PIK3CB,PIK3CD,MAPK1,MAPK3,MAP2K1,MAP2K2,RPS6KA1,SHC1,SOS1,SOS2,SRC,NCOA3,PIK3R3,NCOA1,BCAR1,NCOR1,AKT3,PELP1	AKT1,AKT2,CCND1,BRAF,CAV1,CREB1,CREBBP,ELK1,EP300,ERBB2,ERBB3,ESR1,GRB2,GSK3A,GSK3B,HRAS,IGF1R,IRS1,NOS3,PDPK1,PIK3CA,PIK3CB,PIK3CD,MAPK1,MAPK3,MAP2K1,MAP2K2,RPS6KA1,SHC1,SOS1,SOS2,SRC,NCOA3,PIK3R3,NCOA1,BCAR1,NCOR1,AKT3,PELP1	[8, 34, 375, 4941]	[1, 41, 69, 5247]	[8, 34, 624, 4692]	[3, 39, 197, 5119]	[3, 39, 196, 5120]
Development_TGF-beta-dependent induction of EMT via RhoA, PI3K and ILK.	1	0.5	0.00125339	0.0329665	0.179916	0.0145786	0.0142501	ACTB,AKT1,AKT2,HRAS,SMAD3,NFKBIA,NFKBIB,NFKBIE,RELA,TGFB1,TGFBR2	NFKBIA,NFKBIE,CLDN1	ACTB,IKBKB,ILK,LIMK2,PDPK1,TGFB1,TPM1,VIM,LEF1	FN1,NFKBIA,PIK3R1,PIK3R2,SNAI2,LEF1	FN1,NFKBIA,PIK3R1,PIK3R2,SNAI2,LEF1	ACTA1,ACTA2,ACTC1,ACTG1,ACTG2,RHOA,CALD1,CDH1,CFL1,CFL2,CHUK,CTNNB1,FN1,GSK3B,IKBKB,ILK,LIMK2,LIMS1,PDPK1,PIK3CA,PIK3CB,PIK3CD,PIK3R1,PIK3R2,ROCK1,SNAI2,SNAI1,SRF,TGFB1I1,TGFB2,TGFB3,TGFBR1,TJP1,TPM1,VIM,CLDN1,AKT3,PARD6A,LEF1,SMURF1,MKL2,MKL1,OCLN	ACTA1,ACTA2,ACTB,ACTC1,ACTG1,ACTG2,AKT1,AKT2,RHOA,CALD1,CDH1,CFL1,CFL2,CHUK,CTNNB1,FN1,GSK3B,HRAS,IKBKB,ILK,LIMK2,LIMS1,SMAD3,NFKBIB,PDPK1,PIK3CA,PIK3CB,PIK3CD,PIK3R1,PIK3R2,RELA,ROCK1,SNAI2,SNAI1,SRF,TGFB1,TGFB1I1,TGFB2,TGFB3,TGFBR1,TGFBR2,TJP1,TPM1,VIM,AKT3,PARD6A,LEF1,SMURF1,MKL2,MKL1,OCLN	ACTA1,ACTA2,ACTC1,ACTG1,ACTG2,AKT1,AKT2,RHOA,CALD1,CDH1,CFL1,CFL2,CHUK,CTNNB1,FN1,GSK3B,HRAS,LIMS1,SMAD3,NFKBIA,NFKBIB,NFKBIE,PIK3CA,PIK3CB,PIK3CD,PIK3R1,PIK3R2,RELA,ROCK1,SNAI2,SNAI1,SRF,TGFB1I1,TGFB2,TGFB3,TGFBR1,TGFBR2,TJP1,CLDN1,AKT3,PARD6A,SMURF1,MKL2,MKL1,OCLN	ACTA1,ACTA2,ACTB,ACTC1,ACTG1,ACTG2,AKT1,AKT2,RHOA,CALD1,CDH1,CFL1,CFL2,CHUK,CTNNB1,GSK3B,HRAS,IKBKB,ILK,LIMK2,LIMS1,SMAD3,NFKBIB,NFKBIE,PDPK1,PIK3CA,PIK3CB,PIK3CD,RELA,ROCK1,SNAI1,SRF,TGFB1,TGFB1I1,TGFB2,TGFB3,TGFBR1,TGFBR2,TJP1,TPM1,VIM,CLDN1,AKT3,PARD6A,SMURF1,MKL2,MKL1,OCLN	ACTA1,ACTA2,ACTB,ACTC1,ACTG1,ACTG2,AKT1,AKT2,RHOA,CALD1,CDH1,CFL1,CFL2,CHUK,CTNNB1,GSK3B,HRAS,IKBKB,ILK,LIMK2,LIMS1,SMAD3,NFKBIB,NFKBIE,PDPK1,PIK3CA,PIK3CB,PIK3CD,RELA,ROCK1,SNAI1,SRF,TGFB1,TGFB1I1,TGFB2,TGFB3,TGFBR1,TGFBR2,TJP1,TPM1,VIM,CLDN1,AKT3,PARD6A,SMURF1,MKL2,MKL1,OCLN	[11, 43, 372, 4932]	[3, 51, 67, 5237]	[9, 45, 623, 4681]	[6, 48, 194, 5110]	[6, 48, 193, 5111]
G-protein signaling_RAC1 in cellular process	1	0.5	0.00640868	1	0.18565	1	1	ACTB,DMPK,MAP3K11,PAK1,PAK2,WASF1,WASF2,NCKAP1		ACTB,CYBB,NCF2,PAK1,PAK2,PRKCZ,NCF1			ACTG1,RHOA,CDC42,CYBA,CYBB,NCF2,NCK1,PAK3,PLD1,PRKCZ,RAC1,PIP5K1A,PIP5K1B,ARPC5,ARPC4,ARPC3,ARPC1B,ACTR3,ACTR2,ARPC2,BAIAP2,ARPC1A,MCF2L,PIP5K1C,ARFIP2,CYFIP2,PARD6A,BRK1,ACTR3B,PARD6G,PARD6B,NCF1	ACTB,ACTG1,RHOA,CDC42,CYBA,CYBB,DMPK,MAP3K11,NCF2,NCK1,PAK1,PAK2,PAK3,PLD1,PRKCZ,RAC1,PIP5K1A,PIP5K1B,WASF1,ARPC5,ARPC4,ARPC3,ARPC1B,ACTR3,ACTR2,ARPC2,WASF2,BAIAP2,ARPC1A,NCKAP1,MCF2L,PIP5K1C,ARFIP2,CYFIP2,PARD6A,BRK1,ACTR3B,PARD6G,PARD6B,NCF1	ACTG1,RHOA,CDC42,CYBA,DMPK,MAP3K11,NCK1,PAK3,PLD1,RAC1,PIP5K1A,PIP5K1B,WASF1,ARPC5,ARPC4,ARPC3,ARPC1B,ACTR3,ACTR2,ARPC2,WASF2,BAIAP2,ARPC1A,NCKAP1,MCF2L,PIP5K1C,ARFIP2,CYFIP2,PARD6A,BRK1,ACTR3B,PARD6G,PARD6B	ACTB,ACTG1,RHOA,CDC42,CYBA,CYBB,DMPK,MAP3K11,NCF2,NCK1,PAK1,PAK2,PAK3,PLD1,PRKCZ,RAC1,PIP5K1A,PIP5K1B,WASF1,ARPC5,ARPC4,ARPC3,ARPC1B,ACTR3,ACTR2,ARPC2,WASF2,BAIAP2,ARPC1A,NCKAP1,MCF2L,PIP5K1C,ARFIP2,CYFIP2,PARD6A,BRK1,ACTR3B,PARD6G,PARD6B,NCF1	ACTB,ACTG1,RHOA,CDC42,CYBA,CYBB,DMPK,MAP3K11,NCF2,NCK1,PAK1,PAK2,PAK3,PLD1,PRKCZ,RAC1,PIP5K1A,PIP5K1B,WASF1,ARPC5,ARPC4,ARPC3,ARPC1B,ACTR3,ACTR2,ARPC2,WASF2,BAIAP2,ARPC1A,NCKAP1,MCF2L,PIP5K1C,ARFIP2,CYFIP2,PARD6A,BRK1,ACTR3B,PARD6G,PARD6B,NCF1	[8, 32, 375, 4943]	[0, 40, 70, 5248]	[7, 33, 625, 4693]	[0, 40, 200, 5118]	[0, 40, 199, 5119]
G-protein signaling_Ras family GTPases in kinase cascades (scheme)	1	0.5	0.000164348	1	0.134175	0.309108	0.307013	CEBPB,ATF2,MAPK14,FOS,HRAS,JUN,PAK1,MAP2K3,RRAS		MAPK14,FOS,JUN,PAK1,MAPK3,MAP2K3	FOS,JUN	FOS,JUN	BRAF,CDC42,ELK1,KRAS,MAP3K1,MAP3K4,NRAS,MAPK1,MAPK3,MAPK8,MAPK11,MAPK9,MAPK10,MAPK13,MAP2K1,MAP2K2,RAC1,RAF1,RAP1A,MAPK12,MAP2K4	BRAF,CDC42,CEBPB,ATF2,MAPK14,ELK1,FOS,HRAS,JUN,KRAS,MAP3K1,MAP3K4,NRAS,PAK1,MAPK1,MAPK3,MAPK8,MAPK11,MAPK9,MAPK10,MAPK13,MAP2K1,MAP2K2,MAP2K3,RAC1,RAF1,RAP1A,RRAS,MAPK12,MAP2K4	BRAF,CDC42,CEBPB,ATF2,ELK1,HRAS,KRAS,MAP3K1,MAP3K4,NRAS,MAPK1,MAPK8,MAPK11,MAPK9,MAPK10,MAPK13,MAP2K1,MAP2K2,RAC1,RAF1,RAP1A,RRAS,MAPK12,MAP2K4	BRAF,CDC42,CEBPB,ATF2,MAPK14,ELK1,HRAS,KRAS,MAP3K1,MAP3K4,NRAS,PAK1,MAPK1,MAPK3,MAPK8,MAPK11,MAPK9,MAPK10,MAPK13,MAP2K1,MAP2K2,MAP2K3,RAC1,RAF1,RAP1A,RRAS,MAPK12,MAP2K4	BRAF,CDC42,CEBPB,ATF2,MAPK14,ELK1,HRAS,KRAS,MAP3K1,MAP3K4,NRAS,PAK1,MAPK1,MAPK3,MAPK8,MAPK11,MAPK9,MAPK10,MAPK13,MAP2K1,MAP2K2,MAP2K3,RAC1,RAF1,RAP1A,RRAS,MAPK12,MAP2K4	[9, 21, 374, 4954]	[0, 30, 70, 5258]	[6, 24, 626, 4702]	[2, 28, 198, 5130]	[2, 28, 197, 5131]
Immune response_Antiviral actions of Interferons	1	0.5	0.170364	0.00138231	0.340069	0.913654	0.912569	EIF2S1,HLA-DOA,IFNA10,IFNGR1,IRF1,NOS2,TYK2	IFNGR1,IRF1,MX1,STAT1,IRF9	HLA-DOB,HLA-DPA1,HLA-DPB1,HLA-DQA2,IFNAR2,IFNGR1,IFNGR2,CIITA,STAT1	IFNGR1	IFNGR1	ADAR,CREBBP,EP300,HLA-A,HLA-B,HLA-C,HLA-DMA,HLA-DMB,HLA-DOB,HLA-DPA1,HLA-DPB1,HLA-DPB2,HLA-DQA1,HLA-DQA2,HLA-DQB1,HLA-DQB2,HLA-DQB3,HLA-DRA,HLA-DRB1,HLA-DRB3,HLA-DRB4,HLA-DRB5,IFNA1,IFNA2,IFNA4,IFNA5,IFNA6,IFNA7,IFNA8,IFNA13,IFNA14,IFNA16,IFNA17,IFNA21,IFNAR1,IFNAR2,IFNB1,IFNG,IFNGR2,IDO1,IRF3,JAK1,JAK2,CIITA,MX1,MX2,OAS1,OAS2,OAS3,EIF2AK2,RNASEL,ABCE1,STAT1,STAT2,TRNAW1,WARS,IRF9	ADAR,CREBBP,EIF2S1,EP300,HLA-A,HLA-B,HLA-C,HLA-DMA,HLA-DMB,HLA-DOA,HLA-DOB,HLA-DPA1,HLA-DPB1,HLA-DPB2,HLA-DQA1,HLA-DQA2,HLA-DQB1,HLA-DQB2,HLA-DQB3,HLA-DRA,HLA-DRB1,HLA-DRB3,HLA-DRB4,HLA-DRB5,IFNA1,IFNA2,IFNA4,IFNA5,IFNA6,IFNA7,IFNA8,IFNA10,IFNA13,IFNA14,IFNA16,IFNA17,IFNA21,IFNAR1,IFNAR2,IFNB1,IFNG,IFNGR2,IDO1,IRF3,JAK1,JAK2,CIITA,MX2,NOS2,OAS1,OAS2,OAS3,EIF2AK2,RNASEL,ABCE1,STAT2,TRNAW1,TYK2,WARS	ADAR,CREBBP,EIF2S1,EP300,HLA-A,HLA-B,HLA-C,HLA-DMA,HLA-DMB,HLA-DOA,HLA-DPB2,HLA-DQA1,HLA-DQB1,HLA-DQB2,HLA-DQB3,HLA-DRA,HLA-DRB1,HLA-DRB3,HLA-DRB4,HLA-DRB5,IFNA1,IFNA2,IFNA4,IFNA5,IFNA6,IFNA7,IFNA8,IFNA10,IFNA13,IFNA14,IFNA16,IFNA17,IFNA21,IFNAR1,IFNB1,IFNG,IDO1,IRF1,IRF3,JAK1,JAK2,MX1,MX2,NOS2,OAS1,OAS2,OAS3,EIF2AK2,RNASEL,ABCE1,STAT2,TRNAW1,TYK2,WARS,IRF9	ADAR,CREBBP,EIF2S1,EP300,HLA-A,HLA-B,HLA-C,HLA-DMA,HLA-DMB,HLA-DOA,HLA-DOB,HLA-DPA1,HLA-DPB1,HLA-DPB2,HLA-DQA1,HLA-DQA2,HLA-DQB1,HLA-DQB2,HLA-DQB3,HLA-DRA,HLA-DRB1,HLA-DRB3,HLA-DRB4,HLA-DRB5,IFNA1,IFNA2,IFNA4,IFNA5,IFNA6,IFNA7,IFNA8,IFNA10,IFNA13,IFNA14,IFNA16,IFNA17,IFNA21,IFNAR1,IFNAR2,IFNB1,IFNG,IFNGR2,IDO1,IRF1,IRF3,JAK1,JAK2,CIITA,MX1,MX2,NOS2,OAS1,OAS2,OAS3,EIF2AK2,RNASEL,ABCE1,STAT1,STAT2,…	ADAR,CREBBP,EIF2S1,EP300,HLA-A,HLA-B,HLA-C,HLA-DMA,HLA-DMB,HLA-DOA,HLA-DOB,HLA-DPA1,HLA-DPB1,HLA-DPB2,HLA-DQA1,HLA-DQA2,HLA-DQB1,HLA-DQB2,HLA-DQB3,HLA-DRA,HLA-DRB1,HLA-DRB3,HLA-DRB4,HLA-DRB5,IFNA1,IFNA2,IFNA4,IFNA5,IFNA6,IFNA7,IFNA8,IFNA10,IFNA13,IFNA14,IFNA16,IFNA17,IFNA21,IFNAR1,IFNAR2,IFNB1,IFNG,IFNGR2,IDO1,IRF1,IRF3,JAK1,JAK2,CIITA,MX1,MX2,NOS2,OAS1,OAS2,OAS3,EIF2AK2,RNASEL,ABCE1,STAT1,STAT2,…	[7, 57, 376, 4918]	[5, 59, 65, 5229]	[9, 55, 623, 4671]	[1, 63, 199, 5095]	[1, 63, 198, 5096]
Immune response_IFN alpha/beta signaling pathway	1	0.5	0.207145	0.000821478	0.91463	1	1	IFNA10,IRF1,TYK2,ISG15	IRF1,IRF2,STAT1,IRF9	IFNAR2,STAT1			IFI6,PRMT1,IFIT2,IFNA1,IFNA2,IFNA4,IFNA5,IFNA6,IFNA7,IFNA8,IFNA13,IFNA14,IFNA16,IFNA17,IFNA21,IFNAR1,IFNAR2,IFNB1,IRF2,JAK1,PML,PTPN1,PTPN6,PTPN11,STAT1,STAT2,SOCS1,IRF9,USP18	IFI6,PRMT1,IFIT2,IFNA1,IFNA2,IFNA4,IFNA5,IFNA6,IFNA7,IFNA8,IFNA10,IFNA13,IFNA14,IFNA16,IFNA17,IFNA21,IFNAR1,IFNAR2,IFNB1,JAK1,PML,PTPN1,PTPN6,PTPN11,STAT2,TYK2,SOCS1,ISG15,USP18	IFI6,PRMT1,IFIT2,IFNA1,IFNA2,IFNA4,IFNA5,IFNA6,IFNA7,IFNA8,IFNA10,IFNA13,IFNA14,IFNA16,IFNA17,IFNA21,IFNAR1,IFNB1,IRF1,IRF2,JAK1,PML,PTPN1,PTPN6,PTPN11,STAT2,TYK2,SOCS1,ISG15,IRF9,USP18	IFI6,PRMT1,IFIT2,IFNA1,IFNA2,IFNA4,IFNA5,IFNA6,IFNA7,IFNA8,IFNA10,IFNA13,IFNA14,IFNA16,IFNA17,IFNA21,IFNAR1,IFNAR2,IFNB1,IRF1,IRF2,JAK1,PML,PTPN1,PTPN6,PTPN11,STAT1,STAT2,TYK2,SOCS1,ISG15,IRF9,USP18	IFI6,PRMT1,IFIT2,IFNA1,IFNA2,IFNA4,IFNA5,IFNA6,IFNA7,IFNA8,IFNA10,IFNA13,IFNA14,IFNA16,IFNA17,IFNA21,IFNAR1,IFNAR2,IFNB1,IRF1,IRF2,JAK1,PML,PTPN1,PTPN6,PTPN11,STAT1,STAT2,TYK2,SOCS1,ISG15,IRF9,USP18	[4, 29, 379, 4946]	[4, 29, 66, 5259]	[2, 31, 630, 4695]	[0, 33, 200, 5125]	[0, 33, 199, 5126]
Immune response_IL-12 signaling pathway	1	0.5	0.00865621	0.290165	0.185029	0.0709583	0.0701157	IRF1,JUN,STAT4,STAT5A,TYK2,SOCS3	IRF1	IRF4,JUN,PRF1,STAT4,SOCS3	JUN,RPS27A,UBB	JUN,RPS27A,UBB	GCNT1,IFNG,IL2RA,IL12A,IL12B,IL12RB1,IL12RB2,IRF4,JAK2,PRF1,RPS27A,SELP,STAT3,STAT5B,UBA52,UBB,UBC,IL18R1,PIAS2,PDLIM2	GCNT1,IFNG,IL2RA,IL12A,IL12B,IL12RB1,IL12RB2,IRF4,JAK2,JUN,PRF1,RPS27A,SELP,STAT3,STAT4,STAT5A,STAT5B,TYK2,UBA52,UBB,UBC,IL18R1,SOCS3,PIAS2,PDLIM2	GCNT1,IFNG,IL2RA,IL12A,IL12B,IL12RB1,IL12RB2,IRF1,JAK2,RPS27A,SELP,STAT3,STAT5A,STAT5B,TYK2,UBA52,UBB,UBC,IL18R1,PIAS2,PDLIM2	GCNT1,IFNG,IL2RA,IL12A,IL12B,IL12RB1,IL12RB2,IRF1,IRF4,JAK2,PRF1,SELP,STAT3,STAT4,STAT5A,STAT5B,TYK2,UBA52,UBC,IL18R1,SOCS3,PIAS2,PDLIM2	GCNT1,IFNG,IL2RA,IL12A,IL12B,IL12RB1,IL12RB2,IRF1,IRF4,JAK2,PRF1,SELP,STAT3,STAT4,STAT5A,STAT5B,TYK2,UBA52,UBC,IL18R1,SOCS3,PIAS2,PDLIM2	[6, 20, 377, 4955]	[1, 25, 69, 5263]	[5, 21, 627, 4705]	[3, 23, 197, 5135]	[3, 23, 196, 5136]
Immune response_Oncostatin M signaling via JAK-Stat in human cells	1	0.5	0.0015627	0.0249308	0.178365	0.515208	0.513416	CCND1,CCL2,STAT5A,TYK2,VEGFA,SOCS3	CCL2,STAT1	STAT1,TIMP1,VEGFA,SOCS3	VEGFA	VEGFA	SERPINA3,IL6ST,JAK1,JAK2,LIFR,MMP1,OSM,CCL11,STAT1,STAT3,STAT5B,TIMP1,OSMR	SERPINA3,CCND1,IL6ST,JAK1,JAK2,LIFR,MMP1,OSM,CCL11,STAT3,STAT5A,STAT5B,TIMP1,TYK2,VEGFA,SOCS3,OSMR	SERPINA3,CCND1,IL6ST,JAK1,JAK2,LIFR,MMP1,OSM,CCL2,CCL11,STAT3,STAT5A,STAT5B,TYK2,OSMR	SERPINA3,CCND1,IL6ST,JAK1,JAK2,LIFR,MMP1,OSM,CCL2,CCL11,STAT1,STAT3,STAT5A,STAT5B,TIMP1,TYK2,SOCS3,OSMR	SERPINA3,CCND1,IL6ST,JAK1,JAK2,LIFR,MMP1,OSM,CCL2,CCL11,STAT1,STAT3,STAT5A,STAT5B,TIMP1,TYK2,SOCS3,OSMR	[6, 13, 377, 4962]	[2, 17, 68, 5271]	[4, 15, 628, 4711]	[1, 18, 199, 5140]	[1, 18, 198, 5141]
Immune response_Oncostatin M signaling via JAK-Stat in mouse cells	1	0.5	0.0011368	0.022494	0.154322	0.496345	0.494581	CCND1,CCL2,STAT5A,TYK2,VEGFA,SOCS3	CCL2,STAT1	STAT1,TIMP1,VEGFA,SOCS3	VEGFA	VEGFA	SERPINA3,IL6ST,JAK1,JAK2,MMP1,OSM,CCL11,STAT1,STAT3,STAT5B,TIMP1,OSMR	SERPINA3,CCND1,IL6ST,JAK1,JAK2,MMP1,OSM,CCL11,STAT3,STAT5A,STAT5B,TIMP1,TYK2,VEGFA,SOCS3,OSMR	SERPINA3,CCND1,IL6ST,JAK1,JAK2,MMP1,OSM,CCL2,CCL11,STAT3,STAT5A,STAT5B,TYK2,OSMR	SERPINA3,CCND1,IL6ST,JAK1,JAK2,MMP1,OSM,CCL2,CCL11,STAT1,STAT3,STAT5A,STAT5B,TIMP1,TYK2,SOCS3,OSMR	SERPINA3,CCND1,IL6ST,JAK1,JAK2,MMP1,OSM,CCL2,CCL11,STAT1,STAT3,STAT5A,STAT5B,TIMP1,TYK2,SOCS3,OSMR	[6, 12, 377, 4963]	[2, 16, 68, 5272]	[4, 14, 628, 4712]	[1, 17, 199, 5141]	[1, 17, 198, 5142]
Immune response_Regulation of T cell function by CTLA-4	1	0.5	0.00106479	0.0314222	0.0420115	0.0464641	0.0456366	AKT1,AKT2,FOS,JUN,NFKB1,NFKB2,PPP2CA,REL,RELA,RELB,LAT	NFKB1,NFKB2,RELB	CD3D,CD3G,CD247,FOS,GRB2,JUN,LCK,PDPK1,TRA@,ZAP70,LAT	FOS,JUN,PIK3R1,PIK3R2,REL	FOS,JUN,PIK3R1,PIK3R2,REL	AP1B1,AP2B1,AP1G1,CD3D,CD3E,CD3G,CD247,CD28,CD80,CD86,AP2M1,CTLA4,FYN,GRB2,IL2,LCK,LYN,NFATC2,PDPK1,PIK3CA,PIK3CB,PIK3CD,PIK3R1,PIK3R2,PPP2CB,PTPN6,PTPN11,SHC1,SOS1,SOS2,TRA@,TRB@,ZAP70,AP1M1,AKT3,TRBV17,TRBV11-3,TRBV11-2,TRBV11-1,TRAV24,TRAJ18,TRAC	AP1B1,AP2B1,AP1G1,AKT1,AKT2,CD3D,CD3E,CD3G,CD247,CD28,CD80,CD86,AP2M1,CTLA4,FOS,FYN,GRB2,IL2,JUN,LCK,LYN,NFATC2,PDPK1,PIK3CA,PIK3CB,PIK3CD,PIK3R1,PIK3R2,PPP2CA,PPP2CB,PTPN6,PTPN11,REL,RELA,SHC1,SOS1,SOS2,TRA@,TRB@,ZAP70,AP1M1,AKT3,LAT,TRBV17,TRBV11-3,TRBV11-2,TRBV11-1,TRAV24,TRAJ18,TRAC	AP1B1,AP2B1,AP1G1,AKT1,AKT2,CD3E,CD28,CD80,CD86,AP2M1,CTLA4,FYN,IL2,LYN,NFATC2,NFKB1,NFKB2,PIK3CA,PIK3CB,PIK3CD,PIK3R1,PIK3R2,PPP2CA,PPP2CB,PTPN6,PTPN11,REL,RELA,RELB,SHC1,SOS1,SOS2,TRB@,AP1M1,AKT3,TRBV17,TRBV11-3,TRBV11-2,TRBV11-1,TRAV24,TRAJ18,TRAC	AP1B1,AP2B1,AP1G1,AKT1,AKT2,CD3D,CD3E,CD3G,CD247,CD28,CD80,CD86,AP2M1,CTLA4,FYN,GRB2,IL2,LCK,LYN,NFATC2,NFKB1,NFKB2,PDPK1,PIK3CA,PIK3CB,PIK3CD,PPP2CA,PPP2CB,PTPN6,PTPN11,RELA,RELB,SHC1,SOS1,SOS2,TRA@,TRB@,ZAP70,AP1M1,AKT3,LAT,TRBV17,TRBV11-3,TRBV11-2,TRBV11-1,TRAV24,TRAJ18,TRAC	AP1B1,AP2B1,AP1G1,AKT1,AKT2,CD3D,CD3E,CD3G,CD247,CD28,CD80,CD86,AP2M1,CTLA4,FYN,GRB2,IL2,LCK,LYN,NFATC2,NFKB1,NFKB2,PDPK1,PIK3CA,PIK3CB,PIK3CD,PPP2CA,PPP2CB,PTPN6,PTPN11,RELA,RELB,SHC1,SOS1,SOS2,TRA@,TRB@,ZAP70,AP1M1,AKT3,LAT,TRBV17,TRBV11-3,TRBV11-2,TRBV11-1,TRAV24,TRAJ18,TRAC	[11, 42, 372, 4933]	[3, 50, 67, 5238]	[11, 42, 621, 4684]	[5, 48, 195, 5110]	[5, 48, 194, 5111]
Immune response_TLR3 and TLR4 induce TICAM1-specific signaling pathway	1	0.5	0.0237289	0.000729039	0.745895	0.336862	0.334647	IFNA10,NFKB1,NFKB2,REL,RELA,RELB	NFKB1,NFKB2,RELB,TLR4	CD14,TLR4,LY96	REL,TIRAP	REL,TIRAP	CD14,IFNA1,IFNA2,IFNA4,IFNA5,IFNA6,IFNA7,IFNA8,IFNA13,IFNA14,IFNA16,IFNA17,IFNA21,IFNB1,IRF3,TLR3,TLR4,TRAF6,IKBKG,BECN1,RIPK1,RIPK3,LY96,TIRAP,TICAM1,TICAM2	CD14,IFNA1,IFNA2,IFNA4,IFNA5,IFNA6,IFNA7,IFNA8,IFNA10,IFNA13,IFNA14,IFNA16,IFNA17,IFNA21,IFNB1,IRF3,REL,RELA,TLR3,TRAF6,IKBKG,BECN1,RIPK1,RIPK3,LY96,TIRAP,TICAM1,TICAM2	IFNA1,IFNA2,IFNA4,IFNA5,IFNA6,IFNA7,IFNA8,IFNA10,IFNA13,IFNA14,IFNA16,IFNA17,IFNA21,IFNB1,IRF3,NFKB1,NFKB2,REL,RELA,RELB,TLR3,TRAF6,IKBKG,BECN1,RIPK1,RIPK3,TIRAP,TICAM1,TICAM2	CD14,IFNA1,IFNA2,IFNA4,IFNA5,IFNA6,IFNA7,IFNA8,IFNA10,IFNA13,IFNA14,IFNA16,IFNA17,IFNA21,IFNB1,IRF3,NFKB1,NFKB2,RELA,RELB,TLR3,TLR4,TRAF6,IKBKG,BECN1,RIPK1,RIPK3,LY96,TICAM1,TICAM2	CD14,IFNA1,IFNA2,IFNA4,IFNA5,IFNA6,IFNA7,IFNA8,IFNA10,IFNA13,IFNA14,IFNA16,IFNA17,IFNA21,IFNB1,IRF3,NFKB1,NFKB2,RELA,RELB,TLR3,TLR4,TRAF6,IKBKG,BECN1,RIPK1,RIPK3,LY96,TICAM1,TICAM2	[6, 26, 377, 4949]	[4, 28, 66, 5260]	[3, 29, 629, 4697]	[2, 30, 198, 5128]	[2, 30, 197, 5129]
Mechanisms of CFTR activation by S-nitrosoglutathione (normal and CF)	1	0.5	0.000915106	1	0.704525	0.309108	0.307013	ADH5,HSPA2,HSPA6,HSPA8,HSPA9,HSP90AB1,NOS2,SP3		ADH5,HSPA1A,AHSA1	HSPA2,HSPA14	HSPA2,HSPA14	CFTR,CP,HSPA1A,HSPA1B,HSPA1L,HSPA4,HSPA5,HSPA7,HSP90AA1,NOS1,NOS3,SOD1,SP1,HSP90B1,TXNRD1,DNAJB6,TRAP1,TXNRD2,AHSA1,HSPA14,DNAJC5,TXNRD3	ADH5,CFTR,CP,HSPA1A,HSPA1B,HSPA1L,HSPA2,HSPA4,HSPA5,HSPA6,HSPA7,HSPA8,HSPA9,HSP90AA1,HSP90AB1,NOS1,NOS2,NOS3,SOD1,SP1,SP3,HSP90B1,TXNRD1,DNAJB6,TRAP1,TXNRD2,AHSA1,HSPA14,DNAJC5,TXNRD3	CFTR,CP,HSPA1B,HSPA1L,HSPA2,HSPA4,HSPA5,HSPA6,HSPA7,HSPA8,HSPA9,HSP90AA1,HSP90AB1,NOS1,NOS2,NOS3,SOD1,SP1,SP3,HSP90B1,TXNRD1,DNAJB6,TRAP1,TXNRD2,HSPA14,DNAJC5,TXNRD3	ADH5,CFTR,CP,HSPA1A,HSPA1B,HSPA1L,HSPA4,HSPA5,HSPA6,HSPA7,HSPA8,HSPA9,HSP90AA1,HSP90AB1,NOS1,NOS2,NOS3,SOD1,SP1,SP3,HSP90B1,TXNRD1,DNAJB6,TRAP1,TXNRD2,AHSA1,DNAJC5,TXNRD3	ADH5,CFTR,CP,HSPA1A,HSPA1B,HSPA1L,HSPA4,HSPA5,HSPA6,HSPA7,HSPA8,HSPA9,HSP90AA1,HSP90AB1,NOS1,NOS2,NOS3,SOD1,SP1,SP3,HSP90B1,TXNRD1,DNAJB6,TRAP1,TXNRD2,AHSA1,DNAJC5,TXNRD3	[8, 22, 375, 4953]	[0, 30, 70, 5258]	[3, 27, 629, 4699]	[2, 28, 198, 5130]	[2, 28, 197, 5131]
Normal and pathological TGF-beta-mediated regulation of cell proliferation	1	0.5	0.00545835	1	0.49421	0.430729	0.428192	CCND1,MAPK14,ITGB3,SMAD3,MAP3K11,MAP2K3,TGFB1,TGFBR2		MAPK14,GRB2,ITGB3,MAP2K3,TGFB1	FGF2,MYC	FGF2,MYC	ABL1,CTNNB1,DDX5,FGF2,GRB2,GSK3B,ITGAV,SMAD2,SMAD4,MYC,PDGFA,PDGFB,PDGFRA,PDGFRB,MAPK8,MAPK11,MAPK9,MAPK10,MAPK13,MAP2K6,RAC1,MAPK12,SHC1,SOS1,SOS2,SRC,TGFBR1,TP53,AXIN1,AXIN2,ZFYVE9	ABL1,CCND1,MAPK14,CTNNB1,DDX5,FGF2,GRB2,GSK3B,ITGAV,ITGB3,SMAD2,SMAD3,SMAD4,MAP3K11,MYC,PDGFA,PDGFB,PDGFRA,PDGFRB,MAPK8,MAPK11,MAPK9,MAPK10,MAPK13,MAP2K3,MAP2K6,RAC1,MAPK12,SHC1,SOS1,SOS2,SRC,TGFB1,TGFBR1,TGFBR2,TP53,AXIN1,AXIN2,ZFYVE9	ABL1,CCND1,CTNNB1,DDX5,FGF2,GSK3B,ITGAV,SMAD2,SMAD3,SMAD4,MAP3K11,MYC,PDGFA,PDGFB,PDGFRA,PDGFRB,MAPK8,MAPK11,MAPK9,MAPK10,MAPK13,MAP2K6,RAC1,MAPK12,SHC1,SOS1,SOS2,SRC,TGFBR1,TGFBR2,TP53,AXIN1,AXIN2,ZFYVE9	ABL1,CCND1,MAPK14,CTNNB1,DDX5,GRB2,GSK3B,ITGAV,ITGB3,SMAD2,SMAD3,SMAD4,MAP3K11,PDGFA,PDGFB,PDGFRA,PDGFRB,MAPK8,MAPK11,MAPK9,MAPK10,MAPK13,MAP2K3,MAP2K6,RAC1,MAPK12,SHC1,SOS1,SOS2,SRC,TGFB1,TGFBR1,TGFBR2,TP53,AXIN1,AXIN2,ZFYVE9	ABL1,CCND1,MAPK14,CTNNB1,DDX5,GRB2,GSK3B,ITGAV,ITGB3,SMAD2,SMAD3,SMAD4,MAP3K11,PDGFA,PDGFB,PDGFRA,PDGFRB,MAPK8,MAPK11,MAPK9,MAPK10,MAPK13,MAP2K3,MAP2K6,RAC1,MAPK12,SHC1,SOS1,SOS2,SRC,TGFB1,TGFBR1,TGFBR2,TP53,AXIN1,AXIN2,ZFYVE9	[8, 31, 375, 4944]	[0, 39, 70, 5249]	[5, 34, 627, 4692]	[2, 37, 198, 5121]	[2, 37, 197, 5122]
Possible pathway of TGF-beta 1-dependent inhibition of CFTR expression	1	0.5	0.00357751	1	0.256632	0.197391	0.195885	MAPK14,SMAD3,GADD45B,MAP2K3,TGFB1,TGFBR2		MAPK14,MAP2K3,MAP3K7,TGFB1	SMAD7,GADD45B	SMAD7,GADD45B	XIAP,CFTR,CYBA,SMAD4,SMAD7,MAP3K4,MAPK11,MAPK13,MAP2K6,RAC1,MAPK12,MAP3K7,TGFBR1,ZFYVE9,TAB1,NOX4	XIAP,CFTR,MAPK14,CYBA,SMAD3,SMAD4,SMAD7,MAP3K4,GADD45B,MAPK11,MAPK13,MAP2K3,MAP2K6,RAC1,MAPK12,MAP3K7,TGFB1,TGFBR1,TGFBR2,ZFYVE9,TAB1,NOX4	XIAP,CFTR,CYBA,SMAD3,SMAD4,SMAD7,MAP3K4,GADD45B,MAPK11,MAPK13,MAP2K6,RAC1,MAPK12,TGFBR1,TGFBR2,ZFYVE9,TAB1,NOX4	XIAP,CFTR,MAPK14,CYBA,SMAD3,SMAD4,MAP3K4,MAPK11,MAPK13,MAP2K3,MAP2K6,RAC1,MAPK12,MAP3K7,TGFB1,TGFBR1,TGFBR2,ZFYVE9,TAB1,NOX4	XIAP,CFTR,MAPK14,CYBA,SMAD3,SMAD4,MAP3K4,MAPK11,MAPK13,MAP2K3,MAP2K6,RAC1,MAPK12,MAP3K7,TGFB1,TGFBR1,TGFBR2,ZFYVE9,TAB1,NOX4	[6, 16, 377, 4959]	[0, 22, 70, 5266]	[4, 18, 628, 4708]	[2, 20, 198, 5138]	[2, 20, 197, 5139]
Signal transduction_PKA signaling	1	0.5	0.00910399	0.688645	0.0893351	0.644576	0.641176	ADCY7,BAD,SMAD3,NFKBIA,NFKBIB,PHKG1,PPP2R5C,TNNI3,CDC23,WASF1,ANAPC10,AKAP2,ANAPC13	NFKBIA	ADCY7,GNAI2,GNAI3,GSK3A,PDPK1,PRKACA,PRKACB,PKIA,PRKAR1B,CDC16,KDELR1,KDELR2,AKAP13,AKAP11,AKAP2	NFKBIA,AKAP12,AKAP11	NFKBIA,AKAP12,AKAP11	ADCY1,ADCY2,ADCY3,ADCY5,ADCY6,ADCY8,ADCY9,AR,CDC27,CREB1,GABRB1,GABRB2,GABRB3,GNA12,GNAI1,GNAI2,GNAI3,GNAO1,GNAS,GNAZ,GSK3A,GSK3B,SMAD4,MEP1B,CDK16,PDE3A,PDE3B,PDE4A,PDE4D,PDPK1,PHKB,PHKG2,PPP2R2A,PPP2R2B,PPP2R2C,PPP2R3A,PPP2R4,PPP2R5A,PPP2R5B,PPP2R5D,PPP2R5E,PRKACA,PRKACB,PRKACG,PKIA,PKIB,PRKAR1A,PRKAR1B,PRKAR2A,PRKAR2B,RPS6KA1,RYR1,AKAP4,CDC16,AKAP7,AKAP12,AKAP8,AKAP3,GNA13,KDELR1,KDELR2,KDELR3…	ADCY1,ADCY2,ADCY3,ADCY5,ADCY6,ADCY7,ADCY8,ADCY9,AR,BAD,CDC27,CREB1,GABRB1,GABRB2,GABRB3,GNA12,GNAI1,GNAI2,GNAI3,GNAO1,GNAS,GNAZ,GSK3A,GSK3B,SMAD3,SMAD4,MEP1B,NFKBIB,CDK16,PDE3A,PDE3B,PDE4A,PDE4D,PDPK1,PHKB,PHKG1,PHKG2,PPP2R2A,PPP2R2B,PPP2R2C,PPP2R3A,PPP2R4,PPP2R5A,PPP2R5B,PPP2R5C,PPP2R5D,PPP2R5E,PRKACA,PRKACB,PRKACG,PKIA,PKIB,PRKAR1A,PRKAR1B,PRKAR2A,PRKAR2B,RPS6KA1,RYR1,TNNI3,CDC23,AKAP4,CDC16,WA…	ADCY1,ADCY2,ADCY3,ADCY5,ADCY6,ADCY8,ADCY9,AR,BAD,CDC27,CREB1,GABRB1,GABRB2,GABRB3,GNA12,GNAI1,GNAO1,GNAS,GNAZ,GSK3B,SMAD3,SMAD4,MEP1B,NFKBIA,NFKBIB,CDK16,PDE3A,PDE3B,PDE4A,PDE4D,PHKB,PHKG1,PHKG2,PPP2R2A,PPP2R2B,PPP2R2C,PPP2R3A,PPP2R4,PPP2R5A,PPP2R5B,PPP2R5C,PPP2R5D,PPP2R5E,PRKACG,PKIB,PRKAR1A,PRKAR2A,PRKAR2B,RPS6KA1,RYR1,TNNI3,CDC23,AKAP4,WASF1,AKAP7,AKAP12,AKAP8,ANAPC10,AKAP3,GNA13,KDELR3,PKIG,A…	ADCY1,ADCY2,ADCY3,ADCY5,ADCY6,ADCY7,ADCY8,ADCY9,AR,BAD,CDC27,CREB1,GABRB1,GABRB2,GABRB3,GNA12,GNAI1,GNAI2,GNAI3,GNAO1,GNAS,GNAZ,GSK3A,GSK3B,SMAD3,SMAD4,MEP1B,NFKBIB,CDK16,PDE3A,PDE3B,PDE4A,PDE4D,PDPK1,PHKB,PHKG1,PHKG2,PPP2R2A,PPP2R2B,PPP2R2C,PPP2R3A,PPP2R4,PPP2R5A,PPP2R5B,PPP2R5C,PPP2R5D,PPP2R5E,PRKACA,PRKACB,PRKACG,PKIA,PKIB,PRKAR1A,PRKAR1B,PRKAR2A,PRKAR2B,RPS6KA1,RYR1,TNNI3,CDC23,AKAP4,CDC16,WA…	ADCY1,ADCY2,ADCY3,ADCY5,ADCY6,ADCY7,ADCY8,ADCY9,AR,BAD,CDC27,CREB1,GABRB1,GABRB2,GABRB3,GNA12,GNAI1,GNAI2,GNAI3,GNAO1,GNAS,GNAZ,GSK3A,GSK3B,SMAD3,SMAD4,MEP1B,NFKBIB,CDK16,PDE3A,PDE3B,PDE4A,PDE4D,PDPK1,PHKB,PHKG1,PHKG2,PPP2R2A,PPP2R2B,PPP2R2C,PPP2R3A,PPP2R4,PPP2R5A,PPP2R5B,PPP2R5C,PPP2R5D,PPP2R5E,PRKACA,PRKACB,PRKACG,PKIA,PKIB,PRKAR1A,PRKAR1B,PRKAR2A,PRKAR2B,RPS6KA1,RYR1,TNNI3,CDC23,AKAP4,CDC16,WA…	[13, 75, 370, 4900]	[1, 87, 69, 5201]	[15, 73, 617, 4653]	[3, 85, 197, 5073]	[3, 85, 196, 5074]
Some pathways of EMT in cancer cells	1	0.5	0.005649	0.0361726	0.117033	0.0172396	0.0168562	AKT1,AKT2,HRAS,NFKBIA,NFKBIB,NFKBIE,RELA,TGFB1,TNF,TRAF2	NFKBIA,NFKBIE,STAT1	EIF4EBP1,GRB2,IKBKB,ILK,STAT1,MAP3K7,TGFB1,TRADD,LEF1,PDGFD	EDN1,NFKBIA,PIK3R1,PIK3R2,TWIST1,LEF1	EDN1,NFKBIA,PIK3R1,PIK3R2,TWIST1,LEF1	ABL1,BCL2,CDH1,CHUK,CTNNB1,DDX5,EDN1,EDNRA,EGF,EGFR,EIF4EBP1,MTOR,GRB2,GSK3B,IKBKB,ILK,JAK1,JAK2,PDGFA,PDGFB,PDGFRA,PDGFRB,PIK3CA,PIK3CB,PIK3CD,PIK3R1,PIK3R2,SHC1,SNAI1,SOS1,SOS2,SRC,STAT1,STAT3,MAP3K7,TNFRSF1A,TSC2,TWIST1,AXIN1,AXIN2,PIK3R3,TRADD,AKT3,TAB1,LEF1,PDGFD	ABL1,AKT1,AKT2,BCL2,CDH1,CHUK,CTNNB1,DDX5,EDN1,EDNRA,EGF,EGFR,EIF4EBP1,MTOR,GRB2,GSK3B,HRAS,IKBKB,ILK,JAK1,JAK2,NFKBIB,PDGFA,PDGFB,PDGFRA,PDGFRB,PIK3CA,PIK3CB,PIK3CD,PIK3R1,PIK3R2,RELA,SHC1,SNAI1,SOS1,SOS2,SRC,STAT3,MAP3K7,TGFB1,TNF,TNFRSF1A,TRAF2,TSC2,TWIST1,AXIN1,AXIN2,PIK3R3,TRADD,AKT3,TAB1,LEF1,PDGFD	ABL1,AKT1,AKT2,BCL2,CDH1,CHUK,CTNNB1,DDX5,EDN1,EDNRA,EGF,EGFR,MTOR,GSK3B,HRAS,JAK1,JAK2,NFKBIA,NFKBIB,NFKBIE,PDGFA,PDGFB,PDGFRA,PDGFRB,PIK3CA,PIK3CB,PIK3CD,PIK3R1,PIK3R2,RELA,SHC1,SNAI1,SOS1,SOS2,SRC,STAT3,TNF,TNFRSF1A,TRAF2,TSC2,TWIST1,AXIN1,AXIN2,PIK3R3,AKT3,TAB1	ABL1,AKT1,AKT2,BCL2,CDH1,CHUK,CTNNB1,DDX5,EDNRA,EGF,EGFR,EIF4EBP1,MTOR,GRB2,GSK3B,HRAS,IKBKB,ILK,JAK1,JAK2,NFKBIB,NFKBIE,PDGFA,PDGFB,PDGFRA,PDGFRB,PIK3CA,PIK3CB,PIK3CD,RELA,SHC1,SNAI1,SOS1,SOS2,SRC,STAT1,STAT3,MAP3K7,TGFB1,TNF,TNFRSF1A,TRAF2,TSC2,AXIN1,AXIN2,PIK3R3,TRADD,AKT3,TAB1,PDGFD	ABL1,AKT1,AKT2,BCL2,CDH1,CHUK,CTNNB1,DDX5,EDNRA,EGF,EGFR,EIF4EBP1,MTOR,GRB2,GSK3B,HRAS,IKBKB,ILK,JAK1,JAK2,NFKBIB,NFKBIE,PDGFA,PDGFB,PDGFRA,PDGFRB,PIK3CA,PIK3CB,PIK3CD,RELA,SHC1,SNAI1,SOS1,SOS2,SRC,STAT1,STAT3,MAP3K7,TGFB1,TNF,TNFRSF1A,TRAF2,TSC2,AXIN1,AXIN2,PIK3R3,TRADD,AKT3,TAB1,PDGFD	[10, 46, 373, 4929]	[3, 53, 67, 5235]	[10, 46, 622, 4680]	[6, 50, 194, 5108]	[6, 50, 193, 5109]
Transcription_Androgen Receptor nuclear signaling	1	0.5	0.00709999	0.634526	0.808882	0.1532	0.150952	AKT1,CCND1,CDKN1A,DVL1,FZD2,HRAS,IGF1R,SMAD3,TGFB1,TGFBR2,WNT7A,FZD9	WNT5A	DVL2,GRB2,PRKACA,PRKACB,TGFB1,NCOA2,WNT16	CDKN1A,PTK2B,IL6,IL6R,FZD7	CDKN1A,PTK2B,IL6,IL6R,FZD7	KLK3,AR,CTNNB1,DVL2,DVL3,EGF,EGFR,EP300,PTK2B,GRB2,GSK3B,IGF1,IL6,IL6R,IL6ST,MMP2,PRKACA,PRKACB,PRKACG,MAPK1,MAP2K1,RAD9A,RAF1,SHC1,SOS1,SOS2,SRD5A1,SRD5A2,STAT3,TGFB1I1,TGFBR1,EZR,WNT1,WNT2,WNT3,WNT5A,WNT6,WNT7B,WNT8A,WNT8B,WNT10B,WNT11,WNT2B,WNT9A,WNT9B,FZD5,FZD3,FZD1,FZD4,FZD6,FZD7,FZD8,NCOA1,NCOR1,NCOA2,FZD10,SCAP,WNT16,WNT4,PAK6,WNT10A,WNT5B,WNT3A,RAD9B	AKT1,KLK3,AR,CCND1,CDKN1A,CTNNB1,DVL1,DVL2,DVL3,EGF,EGFR,EP300,PTK2B,FZD2,GRB2,GSK3B,HRAS,IGF1,IGF1R,IL6,IL6R,IL6ST,SMAD3,MMP2,PRKACA,PRKACB,PRKACG,MAPK1,MAP2K1,RAD9A,RAF1,SHC1,SOS1,SOS2,SRD5A1,SRD5A2,STAT3,TGFB1,TGFB1I1,TGFBR1,TGFBR2,EZR,WNT1,WNT2,WNT3,WNT6,WNT7A,WNT7B,WNT8A,WNT8B,WNT10B,WNT11,WNT2B,WNT9A,WNT9B,FZD5,FZD3,FZD1,FZD4,FZD6,FZD7,FZD8,FZD9,NCOA1,NCOR1,NCOA2,FZD10,SCAP,WNT16,WNT4,PAK6,…	AKT1,KLK3,AR,CCND1,CDKN1A,CTNNB1,DVL1,DVL3,EGF,EGFR,EP300,PTK2B,FZD2,GSK3B,HRAS,IGF1,IGF1R,IL6,IL6R,IL6ST,SMAD3,MMP2,PRKACG,MAPK1,MAP2K1,RAD9A,RAF1,SHC1,SOS1,SOS2,SRD5A1,SRD5A2,STAT3,TGFB1I1,TGFBR1,TGFBR2,EZR,WNT1,WNT2,WNT3,WNT5A,WNT6,WNT7A,WNT7B,WNT8A,WNT8B,WNT10B,WNT11,WNT2B,WNT9A,WNT9B,FZD5,FZD3,FZD1,FZD4,FZD6,FZD7,FZD8,FZD9,NCOA1,NCOR1,FZD10,SCAP,WNT4,PAK6,WNT10A,WNT5B,WNT3A,RAD9B	AKT1,KLK3,AR,CCND1,CTNNB1,DVL1,DVL2,DVL3,EGF,EGFR,EP300,FZD2,GRB2,GSK3B,HRAS,IGF1,IGF1R,IL6ST,SMAD3,MMP2,PRKACA,PRKACB,PRKACG,MAPK1,MAP2K1,RAD9A,RAF1,SHC1,SOS1,SOS2,SRD5A1,SRD5A2,STAT3,TGFB1,TGFB1I1,TGFBR1,TGFBR2,EZR,WNT1,WNT2,WNT3,WNT5A,WNT6,WNT7A,WNT7B,WNT8A,WNT8B,WNT10B,WNT11,WNT2B,WNT9A,WNT9B,FZD5,FZD3,FZD1,FZD4,FZD6,FZD8,FZD9,NCOA1,NCOR1,NCOA2,FZD10,SCAP,WNT16,WNT4,PAK6,WNT10A,WNT5B,WNT3A,RA…	AKT1,KLK3,AR,CCND1,CTNNB1,DVL1,DVL2,DVL3,EGF,EGFR,EP300,FZD2,GRB2,GSK3B,HRAS,IGF1,IGF1R,IL6ST,SMAD3,MMP2,PRKACA,PRKACB,PRKACG,MAPK1,MAP2K1,RAD9A,RAF1,SHC1,SOS1,SOS2,SRD5A1,SRD5A2,STAT3,TGFB1,TGFB1I1,TGFBR1,TGFBR2,EZR,WNT1,WNT2,WNT3,WNT5A,WNT6,WNT7A,WNT7B,WNT8A,WNT8B,WNT10B,WNT11,WNT2B,WNT9A,WNT9B,FZD5,FZD3,FZD1,FZD4,FZD6,FZD8,FZD9,NCOA1,NCOR1,NCOA2,FZD10,SCAP,WNT16,WNT4,PAK6,WNT10A,WNT5B,WNT3A,RA…	[12, 64, 371, 4911]	[1, 75, 69, 5213]	[7, 69, 625, 4657]	[5, 71, 195, 5087]	[5, 71, 194, 5088]
Translation _Regulation of EIF4F activity	1	0.5	0.00122474	0.55959	0.107223	0.199976	0.197585	AKT1,AKT2,MAPK14,EIF4G1,HRAS,IRS1,MAP3K11,PAK1,PPP2CA,MAP2K3,TGFB1,TGFBR2	IRS1	MAPK14,EIF4EBP1,GRB2,IRS1,PAK1,PDPK1,PRKCZ,MAPK3,MAP2K3,MAP3K7,TGFB1	EIF4A2,PIK3R1,PIK3R2,RPS6KA5	EIF4A2,PIK3R1,PIK3R2,RPS6KA5	CDC42,EGF,EGFR,EIF4A1,EIF4A2,EIF4B,EIF4E,EIF4EBP1,EIF4G2,MTOR,GRB2,IGBP1,MAP3K1,PDPK1,PIK3CA,PIK3CB,PIK3CD,PIK3R1,PIK3R2,PPP2CB,PRKCZ,MAPK1,MAPK3,MAPK11,MAPK13,MAP2K1,MAP2K2,MAP2K6,RAC1,RAF1,RHEB,RPS6KB1,RPS6KB2,MAPK12,MAP2K4,SHC1,SOS1,SOS2,MAP3K7,TGFBR1,TIAM1,TSC1,TSC2,EIF4H,PIK3R3,MKNK1,EIF4G3,RPS6KA5,AKT3,TAB1	AKT1,AKT2,CDC42,MAPK14,EGF,EGFR,EIF4A1,EIF4A2,EIF4B,EIF4E,EIF4EBP1,EIF4G1,EIF4G2,MTOR,GRB2,HRAS,IGBP1,MAP3K1,MAP3K11,PAK1,PDPK1,PIK3CA,PIK3CB,PIK3CD,PIK3R1,PIK3R2,PPP2CA,PPP2CB,PRKCZ,MAPK1,MAPK3,MAPK11,MAPK13,MAP2K1,MAP2K2,MAP2K3,MAP2K6,RAC1,RAF1,RHEB,RPS6KB1,RPS6KB2,MAPK12,MAP2K4,SHC1,SOS1,SOS2,MAP3K7,TGFB1,TGFBR1,TGFBR2,TIAM1,TSC1,TSC2,EIF4H,PIK3R3,MKNK1,EIF4G3,RPS6KA5,AKT3,TAB1	AKT1,AKT2,CDC42,EGF,EGFR,EIF4A1,EIF4A2,EIF4B,EIF4E,EIF4G1,EIF4G2,MTOR,HRAS,IGBP1,MAP3K1,MAP3K11,PIK3CA,PIK3CB,PIK3CD,PIK3R1,PIK3R2,PPP2CA,PPP2CB,MAPK1,MAPK11,MAPK13,MAP2K1,MAP2K2,MAP2K6,RAC1,RAF1,RHEB,RPS6KB1,RPS6KB2,MAPK12,MAP2K4,SHC1,SOS1,SOS2,TGFBR1,TGFBR2,TIAM1,TSC1,TSC2,EIF4H,PIK3R3,MKNK1,EIF4G3,RPS6KA5,AKT3,TAB1	AKT1,AKT2,CDC42,MAPK14,EGF,EGFR,EIF4A1,EIF4B,EIF4E,EIF4EBP1,EIF4G1,EIF4G2,MTOR,GRB2,HRAS,IGBP1,IRS1,MAP3K1,MAP3K11,PAK1,PDPK1,PIK3CA,PIK3CB,PIK3CD,PPP2CA,PPP2CB,PRKCZ,MAPK1,MAPK3,MAPK11,MAPK13,MAP2K1,MAP2K2,MAP2K3,MAP2K6,RAC1,RAF1,RHEB,RPS6KB1,RPS6KB2,MAPK12,MAP2K4,SHC1,SOS1,SOS2,MAP3K7,TGFB1,TGFBR1,TGFBR2,TIAM1,TSC1,TSC2,EIF4H,PIK3R3,MKNK1,EIF4G3,AKT3,TAB1	AKT1,AKT2,CDC42,MAPK14,EGF,EGFR,EIF4A1,EIF4B,EIF4E,EIF4EBP1,EIF4G1,EIF4G2,MTOR,GRB2,HRAS,IGBP1,IRS1,MAP3K1,MAP3K11,PAK1,PDPK1,PIK3CA,PIK3CB,PIK3CD,PPP2CA,PPP2CB,PRKCZ,MAPK1,MAPK3,MAPK11,MAPK13,MAP2K1,MAP2K2,MAP2K3,MAP2K6,RAC1,RAF1,RHEB,RPS6KB1,RPS6KB2,MAPK12,MAP2K4,SHC1,SOS1,SOS2,MAP3K7,TGFB1,TGFBR1,TGFBR2,TIAM1,TSC1,TSC2,EIF4H,PIK3R3,MKNK1,EIF4G3,AKT3,TAB1	[12, 50, 371, 4925]	[1, 61, 69, 5227]	[11, 51, 621, 4675]	[4, 58, 196, 5100]	[4, 58, 195, 5101]
Blood coagulation_GPIb-IX-V-dependent platelet activation	1	0.333333	0.0644476	1	0.00731361	0.272888	0.269924	ACTB,ACTN1,AKT1,MAPK14,ITGB3,MAP2K3,STX4,SYK,LAT		ACTB,CALM1,COL1A1,MAPK14,FCER1G,FCGR2A,FLNA,ITGA2B,ITGB3,ITPR1,ITPR3,MAP2K3,TLN1,VAMP3,RASGRP2,LAT	COL1A1,PTK2B,ITPR2,PIK3R1	COL1A1,PTK2B,ITPR2,PIK3R1	ACTA1,ACTA2,ACTC1,ACTG1,ACTG2,ACTN4,ACTN2,ACTN3,CALM1,CALM2,CALM3,CFL1,CFL2,COL1A1,COL1A2,PTK2B,FCER1G,FCGR2A,FGA,FGB,FGG,FLNA,FLNB,FYN,GP1BA,GP1BB,GP5,GP9,GUCY1A3,GUCY1B3,INPPL1,ITGA2B,ITPR1,ITPR2,ITPR3,LYN,MAP3K4,NOS3,PIK3CA,PIK3CB,PIK3R1,PLA2G4A,PLCG2,PRKCA,PRKG1,MAPK1,MAP2K1,RAF1,RAP1A,RAP1B,SRC,TLN1,VWF,YWHAZ,PLA2G4C,SNAP23,VAMP3,RASGRP2,GP6,APBB1IP,TLN2,PLA2G4B	ACTA1,ACTA2,ACTB,ACTC1,ACTG1,ACTG2,ACTN4,ACTN1,ACTN2,ACTN3,AKT1,CALM1,CALM2,CALM3,CFL1,CFL2,COL1A1,COL1A2,MAPK14,PTK2B,FCER1G,FCGR2A,FGA,FGB,FGG,FLNA,FLNB,FYN,GP1BA,GP1BB,GP5,GP9,GUCY1A3,GUCY1B3,INPPL1,ITGA2B,ITGB3,ITPR1,ITPR2,ITPR3,LYN,MAP3K4,NOS3,PIK3CA,PIK3CB,PIK3R1,PLA2G4A,PLCG2,PRKCA,PRKG1,MAPK1,MAP2K1,MAP2K3,RAF1,RAP1A,RAP1B,SRC,STX4,SYK,TLN1,VWF,YWHAZ,PLA2G4C,SNAP23,VAMP3,RASGRP2,LAT,GP6,A…	ACTA1,ACTA2,ACTC1,ACTG1,ACTG2,ACTN4,ACTN1,ACTN2,ACTN3,AKT1,CALM2,CALM3,CFL1,CFL2,COL1A2,PTK2B,FGA,FGB,FGG,FLNB,FYN,GP1BA,GP1BB,GP5,GP9,GUCY1A3,GUCY1B3,INPPL1,ITPR2,LYN,MAP3K4,NOS3,PIK3CA,PIK3CB,PIK3R1,PLA2G4A,PLCG2,PRKCA,PRKG1,MAPK1,MAP2K1,RAF1,RAP1A,RAP1B,SRC,STX4,SYK,VWF,YWHAZ,PLA2G4C,SNAP23,GP6,APBB1IP,TLN2,PLA2G4B	ACTA1,ACTA2,ACTB,ACTC1,ACTG1,ACTG2,ACTN4,ACTN1,ACTN2,ACTN3,AKT1,CALM1,CALM2,CALM3,CFL1,CFL2,COL1A2,MAPK14,FCER1G,FCGR2A,FGA,FGB,FGG,FLNA,FLNB,FYN,GP1BA,GP1BB,GP5,GP9,GUCY1A3,GUCY1B3,INPPL1,ITGA2B,ITGB3,ITPR1,ITPR3,LYN,MAP3K4,NOS3,PIK3CA,PIK3CB,PLA2G4A,PLCG2,PRKCA,PRKG1,MAPK1,MAP2K1,MAP2K3,RAF1,RAP1A,RAP1B,SRC,STX4,SYK,TLN1,VWF,YWHAZ,PLA2G4C,SNAP23,VAMP3,RASGRP2,LAT,GP6,APBB1IP,TLN2,PLA2G4B	ACTA1,ACTA2,ACTB,ACTC1,ACTG1,ACTG2,ACTN4,ACTN1,ACTN2,ACTN3,AKT1,CALM1,CALM2,CALM3,CFL1,CFL2,COL1A2,MAPK14,FCER1G,FCGR2A,FGA,FGB,FGG,FLNA,FLNB,FYN,GP1BA,GP1BB,GP5,GP9,GUCY1A3,GUCY1B3,INPPL1,ITGA2B,ITGB3,ITPR1,ITPR3,LYN,MAP3K4,NOS3,PIK3CA,PIK3CB,PLA2G4A,PLCG2,PRKCA,PRKG1,MAPK1,MAP2K1,MAP2K3,RAF1,RAP1A,RAP1B,SRC,STX4,SYK,TLN1,VWF,YWHAZ,PLA2G4C,SNAP23,VAMP3,RASGRP2,LAT,GP6,APBB1IP,TLN2,PLA2G4B	[9, 62, 374, 4913]	[0, 71, 70, 5217]	[16, 55, 616, 4671]	[4, 67, 196, 5091]	[4, 67, 195, 5092]
Cell cycle_Role of 14-3-3 proteins in cell cycle regulation	1	0.333333	0.122876	1	0.00273893	0.642878	0.641	AKT1,AKT2,MAPK14,WEE1		ATM,ATR,CDK1,CDC25B,MAPK14,MAP3K7,YWHAE,YWHAH,MAPKAPK2	WEE1	WEE1	ATM,ATR,CDK1,CDC25A,CDC25B,CDC25C,CHEK1,SFN,HUS1,MAPK11,MAPK13,MAPK12,MAP3K7,TP53,YWHAB,YWHAE,YWHAG,YWHAH,YWHAZ,MAPKAPK2,AKT3,YWHAQ,CHEK2	AKT1,AKT2,ATM,ATR,CDK1,CDC25A,CDC25B,CDC25C,CHEK1,MAPK14,SFN,HUS1,MAPK11,MAPK13,MAPK12,MAP3K7,TP53,WEE1,YWHAB,YWHAE,YWHAG,YWHAH,YWHAZ,MAPKAPK2,AKT3,YWHAQ,CHEK2	AKT1,AKT2,CDC25A,CDC25C,CHEK1,SFN,HUS1,MAPK11,MAPK13,MAPK12,TP53,WEE1,YWHAB,YWHAG,YWHAZ,AKT3,YWHAQ,CHEK2	AKT1,AKT2,ATM,ATR,CDK1,CDC25A,CDC25B,CDC25C,CHEK1,MAPK14,SFN,HUS1,MAPK11,MAPK13,MAPK12,MAP3K7,TP53,YWHAB,YWHAE,YWHAG,YWHAH,YWHAZ,MAPKAPK2,AKT3,YWHAQ,CHEK2	AKT1,AKT2,ATM,ATR,CDK1,CDC25A,CDC25B,CDC25C,CHEK1,MAPK14,SFN,HUS1,MAPK11,MAPK13,MAPK12,MAP3K7,TP53,YWHAB,YWHAE,YWHAG,YWHAH,YWHAZ,MAPKAPK2,AKT3,YWHAQ,CHEK2	[4, 23, 379, 4952]	[0, 27, 70, 5261]	[9, 18, 623, 4708]	[1, 26, 199, 5132]	[1, 26, 198, 5133]
Chemotaxis_Leukocyte chemotaxis	1	0.333333	0.911298	0.432446	0.0050817	0.926675	0.925366	ACTB,HLA-DOA,ICAM1,ICAM4,CXCL12	ICAM1,VCAM1	ACTB,ARF6,CCR7,GNAI2,GNAI3,GNB2,GNG10,GRB2,HLA-DOB,HLA-DPA1,HLA-DPB1,HLA-DQA2,ICAM1,ICAM2,CXCL10,ITPR1,ITPR3,PDPK1,PLCG1,PRKCZ,TRA@,TLN1,RASGRP2	FN1,ITPR2	FN1,ITPR2	ACTA1,ACTA2,ACTC1,ACTG1,ACTG2,ARF6,RHOA,CD28,CD80,CD86,CDC42,CCR7,FN1,GNA12,GNAI1,GNAI2,GNAI3,GNAO1,GNAZ,GNB1,GNB2,GNB3,GNG3,GNG4,GNG5,GNG7,GNG10,GNG11,GNGT1,GNGT2,CXCR3,GRB2,RAPGEF1,HLA-DMA,HLA-DMB,HLA-DOB,HLA-DPA1,HLA-DPB1,HLA-DPB2,HLA-DQA1,HLA-DQA2,HLA-DQB1,HLA-DQB2,HLA-DQB3,HLA-DRA,HLA-DRB1,HLA-DRB3,HLA-DRB4,HLA-DRB5,ICAM2,ICAM3,CXCL10,ITGA4,ITGAL,ITGB1,ITGB2,ITPR1,ITPR2,ITPR3,CXCL9,PDPK1,PIK…	ACTA1,ACTA2,ACTB,ACTC1,ACTG1,ACTG2,ARF6,RHOA,CD28,CD80,CD86,CDC42,CCR7,FN1,GNA12,GNAI1,GNAI2,GNAI3,GNAO1,GNAZ,GNB1,GNB2,GNB3,GNG3,GNG4,GNG5,GNG7,GNG10,GNG11,GNGT1,GNGT2,CXCR3,GRB2,RAPGEF1,HLA-DMA,HLA-DMB,HLA-DOA,HLA-DOB,HLA-DPA1,HLA-DPB1,HLA-DPB2,HLA-DQA1,HLA-DQA2,HLA-DQB1,HLA-DQB2,HLA-DQB3,HLA-DRA,HLA-DRB1,HLA-DRB3,HLA-DRB4,HLA-DRB5,ICAM2,ICAM3,ICAM4,CXCL10,ITGA4,ITGAL,ITGB1,ITGB2,ITPR1,ITPR2,IT…	ACTA1,ACTA2,ACTC1,ACTG1,ACTG2,RHOA,CD28,CD80,CD86,CDC42,FN1,GNA12,GNAI1,GNAO1,GNAZ,GNB1,GNB3,GNG3,GNG4,GNG5,GNG7,GNG11,GNGT1,GNGT2,CXCR3,RAPGEF1,HLA-DMA,HLA-DMB,HLA-DOA,HLA-DPB2,HLA-DQA1,HLA-DQB1,HLA-DQB2,HLA-DQB3,HLA-DRA,HLA-DRB1,HLA-DRB3,HLA-DRB4,HLA-DRB5,ICAM3,ICAM4,ITGA4,ITGAL,ITGB1,ITGB2,ITPR2,CXCL9,PIK3CG,PLCB2,PLCB3,PLCG2,PLD1,PLD2,RAC1,RAP1A,CCL19,CCL21,CXCL11,CXCL12,TRB@,ICAM5,VAV1,VCAM1…	ACTA1,ACTA2,ACTB,ACTC1,ACTG1,ACTG2,ARF6,RHOA,CD28,CD80,CD86,CDC42,CCR7,GNA12,GNAI1,GNAI2,GNAI3,GNAO1,GNAZ,GNB1,GNB2,GNB3,GNG3,GNG4,GNG5,GNG7,GNG10,GNG11,GNGT1,GNGT2,CXCR3,GRB2,RAPGEF1,HLA-DMA,HLA-DMB,HLA-DOA,HLA-DOB,HLA-DPA1,HLA-DPB1,HLA-DPB2,HLA-DQA1,HLA-DQA2,HLA-DQB1,HLA-DQB2,HLA-DQB3,HLA-DRA,HLA-DRB1,HLA-DRB3,HLA-DRB4,HLA-DRB5,ICAM1,ICAM2,ICAM3,ICAM4,CXCL10,ITGA4,ITGAL,ITGB1,ITGB2,ITPR1,ITPR3,…	ACTA1,ACTA2,ACTB,ACTC1,ACTG1,ACTG2,ARF6,RHOA,CD28,CD80,CD86,CDC42,CCR7,GNA12,GNAI1,GNAI2,GNAI3,GNAO1,GNAZ,GNB1,GNB2,GNB3,GNG3,GNG4,GNG5,GNG7,GNG10,GNG11,GNGT1,GNGT2,CXCR3,GRB2,RAPGEF1,HLA-DMA,HLA-DMB,HLA-DOA,HLA-DOB,HLA-DPA1,HLA-DPB1,HLA-DPB2,HLA-DQA1,HLA-DQA2,HLA-DQB1,HLA-DQB2,HLA-DQB3,HLA-DRA,HLA-DRB1,HLA-DRB3,HLA-DRB4,HLA-DRB5,ICAM1,ICAM2,ICAM3,ICAM4,CXCL10,ITGA4,ITGAL,ITGB1,ITGB2,ITPR1,ITPR3,…	[5, 107, 378, 4868]	[2, 110, 68, 5178]	[23, 89, 609, 4637]	[2, 110, 198, 5048]	[2, 110, 197, 5049]
Chemotaxis_Lipoxin inhibitory action on fMLP-induced neutrophil chemotaxis	1	0.333333	0.170364	0.571157	0.00244805	1	1	ACTB,AKT1,AKT2,MAPK14,ICAM1,LIMK1,MAP2K3	ICAM1	ACTB,MAPK14,FPR1,FPR2,GNAI2,GNAI3,GNB2,GNG10,HCK,ICAM1,ITGAM,LSP1,PDPK1,PRKCZ,MAP2K3,MAPKAPK2			ACTG1,RHOA,CDC42,CFL1,CFL2,LTB4R,FGA,FGB,FGG,FPR1,FPR2,GNAI1,GNAI2,GNAI3,GNAO1,GNAZ,GNB1,GNB2,GNB3,GNG3,GNG4,GNG5,GNG7,GNG10,GNG11,GNGT1,GNGT2,HCK,HSPB1,ITGAM,ITGB2,LSP1,LYN,MAP3K1,PDPK1,PIK3CG,PLD1,PRKCZ,MAPK11,MAPK13,MAP2K6,RAC1,ROCK1,MAPK12,VAV1,MAPKAPK2,ROCK2,AKT3,GNB5,PIK3R5,GNG13,GNG2,GNG12,PREX1,GNB4,GNG8,PPAPDC2	ACTB,ACTG1,AKT1,AKT2,RHOA,CDC42,CFL1,CFL2,LTB4R,MAPK14,FGA,FGB,FGG,FPR1,FPR2,GNAI1,GNAI2,GNAI3,GNAO1,GNAZ,GNB1,GNB2,GNB3,GNG3,GNG4,GNG5,GNG7,GNG10,GNG11,GNGT1,GNGT2,HCK,HSPB1,ITGAM,ITGB2,LIMK1,LSP1,LYN,MAP3K1,PDPK1,PIK3CG,PLD1,PRKCZ,MAPK11,MAPK13,MAP2K3,MAP2K6,RAC1,ROCK1,MAPK12,VAV1,MAPKAPK2,ROCK2,AKT3,GNB5,PIK3R5,GNG13,GNG2,GNG12,PREX1,GNB4,GNG8,PPAPDC2	ACTG1,AKT1,AKT2,RHOA,CDC42,CFL1,CFL2,LTB4R,FGA,FGB,FGG,GNAI1,GNAO1,GNAZ,GNB1,GNB3,GNG3,GNG4,GNG5,GNG7,GNG11,GNGT1,GNGT2,HSPB1,ITGB2,LIMK1,LYN,MAP3K1,PIK3CG,PLD1,MAPK11,MAPK13,MAP2K6,RAC1,ROCK1,MAPK12,VAV1,ROCK2,AKT3,GNB5,PIK3R5,GNG13,GNG2,GNG12,PREX1,GNB4,GNG8,PPAPDC2	ACTB,ACTG1,AKT1,AKT2,RHOA,CDC42,CFL1,CFL2,LTB4R,MAPK14,FGA,FGB,FGG,FPR1,FPR2,GNAI1,GNAI2,GNAI3,GNAO1,GNAZ,GNB1,GNB2,GNB3,GNG3,GNG4,GNG5,GNG7,GNG10,GNG11,GNGT1,GNGT2,HCK,HSPB1,ICAM1,ITGAM,ITGB2,LIMK1,LSP1,LYN,MAP3K1,PDPK1,PIK3CG,PLD1,PRKCZ,MAPK11,MAPK13,MAP2K3,MAP2K6,RAC1,ROCK1,MAPK12,VAV1,MAPKAPK2,ROCK2,AKT3,GNB5,PIK3R5,GNG13,GNG2,GNG12,PREX1,GNB4,GNG8,PPAPDC2	ACTB,ACTG1,AKT1,AKT2,RHOA,CDC42,CFL1,CFL2,LTB4R,MAPK14,FGA,FGB,FGG,FPR1,FPR2,GNAI1,GNAI2,GNAI3,GNAO1,GNAZ,GNB1,GNB2,GNB3,GNG3,GNG4,GNG5,GNG7,GNG10,GNG11,GNGT1,GNGT2,HCK,HSPB1,ICAM1,ITGAM,ITGB2,LIMK1,LSP1,LYN,MAP3K1,PDPK1,PIK3CG,PLD1,PRKCZ,MAPK11,MAPK13,MAP2K3,MAP2K6,RAC1,ROCK1,MAPK12,VAV1,MAPKAPK2,ROCK2,AKT3,GNB5,PIK3R5,GNG13,GNG2,GNG12,PREX1,GNB4,GNG8,PPAPDC2	[7, 57, 376, 4918]	[1, 63, 69, 5225]	[16, 48, 616, 4678]	[0, 64, 200, 5094]	[0, 64, 199, 5095]
Development_Beta-adrenergic receptors regulation of ERK	1	0.333333	0.384555	1	0.00633674	0.264538	0.261633	ADCY7,HRAS,JUN,PPP2CA,RASGRP1,PLCE1		ADCY7,GNAI2,GNAI3,GNB2,GNG10,GRB2,ITPR1,ITPR3,JUN,PDPK1,PRKACA,PRKACB,PRKAR1B,MAPK3,RAPGEF2,RASGRP1	ADRB2,CD44,ITPR2,JUN	ADRB2,CD44,ITPR2,JUN	ADCY1,ADCY2,ADCY3,ADCY5,ADCY6,ADCY8,ADCY9,ADRB1,ADRB2,ADRB3,BRAF,CD44,GNAI1,GNAI2,GNAI3,GNAO1,GNAS,GNAZ,GNB1,GNB2,GNB3,GNG3,GNG4,GNG5,GNG7,GNG10,GNG11,GNGT1,GNGT2,GRB2,ITPR1,ITPR2,ITPR3,PDPK1,PIK3CG,PPP2CB,PRKACA,PRKACB,PRKACG,PRKAR1A,PRKAR1B,PRKAR2A,PRKAR2B,MAPK1,MAPK3,MAP2K1,MAP2K2,RAF1,RAP1A,RAP2B,SHC1,SOS1,SOS2,SRC,RAPGEF2,RAPGEF3,GNB5,PIK3R5,GNG13,GNG2,GNG12,GNB4,GNG8,ADCY4	ADCY1,ADCY2,ADCY3,ADCY5,ADCY6,ADCY7,ADCY8,ADCY9,ADRB1,ADRB2,ADRB3,BRAF,CD44,GNAI1,GNAI2,GNAI3,GNAO1,GNAS,GNAZ,GNB1,GNB2,GNB3,GNG3,GNG4,GNG5,GNG7,GNG10,GNG11,GNGT1,GNGT2,GRB2,HRAS,ITPR1,ITPR2,ITPR3,JUN,PDPK1,PIK3CG,PPP2CA,PPP2CB,PRKACA,PRKACB,PRKACG,PRKAR1A,PRKAR1B,PRKAR2A,PRKAR2B,MAPK1,MAPK3,MAP2K1,MAP2K2,RAF1,RAP1A,RAP2B,SHC1,SOS1,SOS2,SRC,RAPGEF2,RASGRP1,RAPGEF3,GNB5,PIK3R5,PLCE1,GNG13,GNG2,GNG…	ADCY1,ADCY2,ADCY3,ADCY5,ADCY6,ADCY8,ADCY9,ADRB1,ADRB2,ADRB3,BRAF,CD44,GNAI1,GNAO1,GNAS,GNAZ,GNB1,GNB3,GNG3,GNG4,GNG5,GNG7,GNG11,GNGT1,GNGT2,HRAS,ITPR2,PIK3CG,PPP2CA,PPP2CB,PRKACG,PRKAR1A,PRKAR2A,PRKAR2B,MAPK1,MAP2K1,MAP2K2,RAF1,RAP1A,RAP2B,SHC1,SOS1,SOS2,SRC,RAPGEF3,GNB5,PIK3R5,PLCE1,GNG13,GNG2,GNG12,GNB4,GNG8,ADCY4	ADCY1,ADCY2,ADCY3,ADCY5,ADCY6,ADCY7,ADCY8,ADCY9,ADRB1,ADRB3,BRAF,GNAI1,GNAI2,GNAI3,GNAO1,GNAS,GNAZ,GNB1,GNB2,GNB3,GNG3,GNG4,GNG5,GNG7,GNG10,GNG11,GNGT1,GNGT2,GRB2,HRAS,ITPR1,ITPR3,PDPK1,PIK3CG,PPP2CA,PPP2CB,PRKACA,PRKACB,PRKACG,PRKAR1A,PRKAR1B,PRKAR2A,PRKAR2B,MAPK1,MAPK3,MAP2K1,MAP2K2,RAF1,RAP1A,RAP2B,SHC1,SOS1,SOS2,SRC,RAPGEF2,RASGRP1,RAPGEF3,GNB5,PIK3R5,PLCE1,GNG13,GNG2,GNG12,GNB4,GNG8,ADCY4	ADCY1,ADCY2,ADCY3,ADCY5,ADCY6,ADCY7,ADCY8,ADCY9,ADRB1,ADRB3,BRAF,GNAI1,GNAI2,GNAI3,GNAO1,GNAS,GNAZ,GNB1,GNB2,GNB3,GNG3,GNG4,GNG5,GNG7,GNG10,GNG11,GNGT1,GNGT2,GRB2,HRAS,ITPR1,ITPR3,PDPK1,PIK3CG,PPP2CA,PPP2CB,PRKACA,PRKACB,PRKACG,PRKAR1A,PRKAR1B,PRKAR2A,PRKAR2B,MAPK1,MAPK3,MAP2K1,MAP2K2,RAF1,RAP1A,RAP2B,SHC1,SOS1,SOS2,SRC,RAPGEF2,RASGRP1,RAPGEF3,GNB5,PIK3R5,PLCE1,GNG13,GNG2,GNG12,GNB4,GNG8,ADCY4	[6, 64, 377, 4911]	[0, 70, 70, 5218]	[16, 54, 616, 4672]	[4, 66, 196, 5092]	[4, 66, 195, 5093]
Development_G-Proteins mediated regulation MAPK-ERK signaling	1	0.333333	0.618126	1	0.004707	0.526228	0.522808	FOS,GNAQ,HRAS,RAP1GAP,RRAS		CALM1,FOS,GMFB,GNAI2,GNAI3,GNAQ,GNB2,GNG10,GRB2,ITPR1,ITPR3,PRKACA,PRKACB,PRKAR1B,PRKCE,MAPK3,RASA2	PTK2B,FOS,ITPR2	PTK2B,FOS,ITPR2	ADCY1,BRAF,CALM1,CALM2,CALM3,CAMK2A,CAMK2B,CAMK2D,CAMK2G,ELK1,PTK2B,GMFB,GNA11,GNA12,GNAI1,GNAI2,GNAI3,GNAO1,GNAS,GNAZ,GNB1,GNB2,GNB3,GNG3,GNG4,GNG5,GNG7,GNG10,GNG11,GNGT1,GNGT2,GRB2,ITPR1,ITPR2,ITPR3,PLCB2,PLCB3,PLCB4,PRKACA,PRKACB,PRKACG,PRKAR1A,PRKAR1B,PRKAR2A,PRKAR2B,PRKCE,MAPK1,MAPK3,MAP2K1,MAP2K2,RAF1,RAP1A,RASA2,SHC1,SOS1,SOS2,SRC,SYNGAP1,RAPGEF5,RAPGEF3,GNA13,GNB5,MRAS,PLCB1,GNG13,GNG2,GN…	ADCY1,BRAF,CALM1,CALM2,CALM3,CAMK2A,CAMK2B,CAMK2D,CAMK2G,ELK1,PTK2B,FOS,GMFB,GNA11,GNA12,GNAI1,GNAI2,GNAI3,GNAO1,GNAQ,GNAS,GNAZ,GNB1,GNB2,GNB3,GNG3,GNG4,GNG5,GNG7,GNG10,GNG11,GNGT1,GNGT2,GRB2,HRAS,ITPR1,ITPR2,ITPR3,PLCB2,PLCB3,PLCB4,PRKACA,PRKACB,PRKACG,PRKAR1A,PRKAR1B,PRKAR2A,PRKAR2B,PRKCE,MAPK1,MAPK3,MAP2K1,MAP2K2,RAF1,RAP1A,RAP1GAP,RASA2,RRAS,SHC1,SOS1,SOS2,SRC,SYNGAP1,RAPGEF5,RAPGEF3,GNA13,GN…	ADCY1,BRAF,CALM2,CALM3,CAMK2A,CAMK2B,CAMK2D,CAMK2G,ELK1,PTK2B,GNA11,GNA12,GNAI1,GNAO1,GNAS,GNAZ,GNB1,GNB3,GNG3,GNG4,GNG5,GNG7,GNG11,GNGT1,GNGT2,HRAS,ITPR2,PLCB2,PLCB3,PLCB4,PRKACG,PRKAR1A,PRKAR2A,PRKAR2B,MAPK1,MAP2K1,MAP2K2,RAF1,RAP1A,RAP1GAP,RRAS,SHC1,SOS1,SOS2,SRC,SYNGAP1,RAPGEF5,RAPGEF3,GNA13,GNB5,MRAS,PLCB1,GNG13,GNG2,GNG12,GNB4,GNG8	ADCY1,BRAF,CALM1,CALM2,CALM3,CAMK2A,CAMK2B,CAMK2D,CAMK2G,ELK1,GMFB,GNA11,GNA12,GNAI1,GNAI2,GNAI3,GNAO1,GNAQ,GNAS,GNAZ,GNB1,GNB2,GNB3,GNG3,GNG4,GNG5,GNG7,GNG10,GNG11,GNGT1,GNGT2,GRB2,HRAS,ITPR1,ITPR3,PLCB2,PLCB3,PLCB4,PRKACA,PRKACB,PRKACG,PRKAR1A,PRKAR1B,PRKAR2A,PRKAR2B,PRKCE,MAPK1,MAPK3,MAP2K1,MAP2K2,RAF1,RAP1A,RAP1GAP,RASA2,RRAS,SHC1,SOS1,SOS2,SRC,SYNGAP1,RAPGEF5,RAPGEF3,GNA13,GNB5,MRAS,PLCB1,GN…	ADCY1,BRAF,CALM1,CALM2,CALM3,CAMK2A,CAMK2B,CAMK2D,CAMK2G,ELK1,GMFB,GNA11,GNA12,GNAI1,GNAI2,GNAI3,GNAO1,GNAQ,GNAS,GNAZ,GNB1,GNB2,GNB3,GNG3,GNG4,GNG5,GNG7,GNG10,GNG11,GNGT1,GNGT2,GRB2,HRAS,ITPR1,ITPR3,PLCB2,PLCB3,PLCB4,PRKACA,PRKACB,PRKACG,PRKAR1A,PRKAR1B,PRKAR2A,PRKAR2B,PRKCE,MAPK1,MAPK3,MAP2K1,MAP2K2,RAF1,RAP1A,RAP1GAP,RASA2,RRAS,SHC1,SOS1,SOS2,SRC,SYNGAP1,RAPGEF5,RAPGEF3,GNA13,GNB5,MRAS,PLCB1,GN…	[5, 69, 378, 4906]	[0, 74, 70, 5214]	[17, 57, 615, 4669]	[3, 71, 197, 5087]	[3, 71, 196, 5088]
Development_Lipoxin inhibitory action on PDGF, EGF and LTD4 signaling	1	0.333333	0.813264	1	0.00777777	0.468814	0.466182	ADCY7,GNAQ		ADCY7,FPR2,GNAI2,GNAI3,GNAQ,PLCG1,PRKACA,PRKACB,PRKAR1B,PRDX2,TXN	PIK3R1,PIK3R2	PIK3R1,PIK3R2	ADCY1,ADCY2,ADCY3,ADCY5,ADCY6,ADCY8,ADCY9,AHR,RHOA,EGF,EGFR,FPR2,GNA11,GNAI1,GNAI2,GNAI3,GNAO1,GNAZ,PDGFB,PDGFRB,PIK3R1,PIK3R2,PLCG1,PLD1,PRKACA,PRKACB,PRKACG,PRKAR1A,PRKAR1B,PRKAR2A,PRKAR2B,PTPN11,SRC,PRDX2,TXN,SOCS2,CYSLTR1,CYSLTR2,ADCY4,PPAPDC2	ADCY1,ADCY2,ADCY3,ADCY5,ADCY6,ADCY7,ADCY8,ADCY9,AHR,RHOA,EGF,EGFR,FPR2,GNA11,GNAI1,GNAI2,GNAI3,GNAO1,GNAQ,GNAZ,PDGFB,PDGFRB,PIK3R1,PIK3R2,PLCG1,PLD1,PRKACA,PRKACB,PRKACG,PRKAR1A,PRKAR1B,PRKAR2A,PRKAR2B,PTPN11,SRC,PRDX2,TXN,SOCS2,CYSLTR1,CYSLTR2,ADCY4,PPAPDC2	ADCY1,ADCY2,ADCY3,ADCY5,ADCY6,ADCY8,ADCY9,AHR,RHOA,EGF,EGFR,GNA11,GNAI1,GNAO1,GNAZ,PDGFB,PDGFRB,PIK3R1,PIK3R2,PLD1,PRKACG,PRKAR1A,PRKAR2A,PRKAR2B,PTPN11,SRC,SOCS2,CYSLTR1,CYSLTR2,ADCY4,PPAPDC2	ADCY1,ADCY2,ADCY3,ADCY5,ADCY6,ADCY7,ADCY8,ADCY9,AHR,RHOA,EGF,EGFR,FPR2,GNA11,GNAI1,GNAI2,GNAI3,GNAO1,GNAQ,GNAZ,PDGFB,PDGFRB,PLCG1,PLD1,PRKACA,PRKACB,PRKACG,PRKAR1A,PRKAR1B,PRKAR2A,PRKAR2B,PTPN11,SRC,PRDX2,TXN,SOCS2,CYSLTR1,CYSLTR2,ADCY4,PPAPDC2	ADCY1,ADCY2,ADCY3,ADCY5,ADCY6,ADCY7,ADCY8,ADCY9,AHR,RHOA,EGF,EGFR,FPR2,GNA11,GNAI1,GNAI2,GNAI3,GNAO1,GNAQ,GNAZ,PDGFB,PDGFRB,PLCG1,PLD1,PRKACA,PRKACB,PRKACG,PRKAR1A,PRKAR1B,PRKAR2A,PRKAR2B,PTPN11,SRC,PRDX2,TXN,SOCS2,CYSLTR1,CYSLTR2,ADCY4,PPAPDC2	[2, 40, 381, 4935]	[0, 42, 70, 5246]	[11, 31, 621, 4695]	[2, 40, 198, 5118]	[2, 40, 197, 5119]
Development_Transcription regulation of granulocyte development	1	0.333333	0.203256	1	8.66578e-05	0.493351	0.490671	CSF3,ELANE,PRKCD,STAT5A,SOCS3		ANPEP,RUNX1,CSF3R,CYBB,MXD1,MPO,NCF2,PRKCE,PRKCH,PRKCZ,PTPRC,RXRA,SPI1,SOCS3,NCF1	MXD1,MYC	MXD1,MYC	ANPEP,RUNX1,CEBPA,CEBPE,CSF3R,CYBB,E2F1,FES,GATA1,JAK1,JAK2,LTF,LYZ,MXD1,MAX,MPO,MYB,MYC,NCF2,PRKCA,PRKCB,PRKCE,PRKCG,PRKCH,PRKCI,PRKD1,PRKCQ,PRKCZ,PRTN3,PTPRC,RARA,RXRA,SPI1,STAT3,STAT5B,PRKD3,PRKD2,LRG1,NCF1	ANPEP,RUNX1,CEBPA,CEBPE,CSF3,CSF3R,CYBB,E2F1,ELANE,FES,GATA1,JAK1,JAK2,LTF,LYZ,MXD1,MAX,MPO,MYB,MYC,NCF2,PRKCA,PRKCB,PRKCD,PRKCE,PRKCG,PRKCH,PRKCI,PRKD1,PRKCQ,PRKCZ,PRTN3,PTPRC,RARA,RXRA,SPI1,STAT3,STAT5A,STAT5B,SOCS3,PRKD3,PRKD2,LRG1,NCF1	CEBPA,CEBPE,CSF3,E2F1,ELANE,FES,GATA1,JAK1,JAK2,LTF,LYZ,MAX,MYB,MYC,PRKCA,PRKCB,PRKCD,PRKCG,PRKCI,PRKD1,PRKCQ,PRTN3,RARA,STAT3,STAT5A,STAT5B,PRKD3,PRKD2,LRG1	ANPEP,RUNX1,CEBPA,CEBPE,CSF3,CSF3R,CYBB,E2F1,ELANE,FES,GATA1,JAK1,JAK2,LTF,LYZ,MAX,MPO,MYB,NCF2,PRKCA,PRKCB,PRKCD,PRKCE,PRKCG,PRKCH,PRKCI,PRKD1,PRKCQ,PRKCZ,PRTN3,PTPRC,RARA,RXRA,SPI1,STAT3,STAT5A,STAT5B,SOCS3,PRKD3,PRKD2,LRG1,NCF1	ANPEP,RUNX1,CEBPA,CEBPE,CSF3,CSF3R,CYBB,E2F1,ELANE,FES,GATA1,JAK1,JAK2,LTF,LYZ,MAX,MPO,MYB,NCF2,PRKCA,PRKCB,PRKCD,PRKCE,PRKCG,PRKCH,PRKCI,PRKD1,PRKCQ,PRKCZ,PRTN3,PTPRC,RARA,RXRA,SPI1,STAT3,STAT5A,STAT5B,SOCS3,PRKD3,PRKD2,LRG1,NCF1	[5, 39, 378, 4936]	[0, 44, 70, 5244]	[15, 29, 617, 4697]	[2, 42, 198, 5116]	[2, 42, 197, 5117]
DNA damage_Role of NFBD1 in DNA damage response	1	0.333333	0.589728	1	0.0087496	1	1	TP53BP1		ATM,ATR,H2AFX,TP53BP1,MDC1			ATM,ATR,BRCA1,H2AFX,MRE11A,NBN,TP53,MDC1,RAD50,CHEK2,ATRIP	ATM,ATR,BRCA1,H2AFX,MRE11A,NBN,TP53,TP53BP1,MDC1,RAD50,CHEK2,ATRIP	BRCA1,MRE11A,NBN,TP53,RAD50,CHEK2,ATRIP	ATM,ATR,BRCA1,H2AFX,MRE11A,NBN,TP53,TP53BP1,MDC1,RAD50,CHEK2,ATRIP	ATM,ATR,BRCA1,H2AFX,MRE11A,NBN,TP53,TP53BP1,MDC1,RAD50,CHEK2,ATRIP	[1, 11, 382, 4964]	[0, 12, 70, 5276]	[5, 7, 627, 4719]	[0, 12, 200, 5146]	[0, 12, 199, 5147]
G-protein signaling_N-RAS regulation pathway	1	0.333333	0.763967	1	0.000120196	0.877926	0.87661	HLA-DOA,RASGRP1,LAT		CD3D,CD3G,CD247,GRB2,HLA-DOB,HLA-DPA1,HLA-DPB1,HLA-DQA2,ITPR1,ITPR3,LCK,PLCG1,TRA@,ZAP70,RASGRP1,RASGRP2,LAT	ITPR2	ITPR2	ARAF,BRAF,CD3D,CD3E,CD3G,CD247,CD4,EGF,EGFR,GRB2,HLA-DMA,HLA-DMB,HLA-DOB,HLA-DPA1,HLA-DPB1,HLA-DPB2,HLA-DQA1,HLA-DQA2,HLA-DQB1,HLA-DQB2,HLA-DQB3,HLA-DRA,HLA-DRB1,HLA-DRB3,HLA-DRB4,HLA-DRB5,ITPR1,ITPR2,ITPR3,LCK,NRAS,PLCG1,RGL2,RAF1,RALGDS,RASGRF1,SHC1,SOS1,SOS2,TRA@,TRB@,ZAP70,RASGRP2,RGL1,ICMT,TRBV17,TRBV11-3,TRBV11-2,TRBV11-1,TRAV24,TRAJ18,TRAC	ARAF,BRAF,CD3D,CD3E,CD3G,CD247,CD4,EGF,EGFR,GRB2,HLA-DMA,HLA-DMB,HLA-DOA,HLA-DOB,HLA-DPA1,HLA-DPB1,HLA-DPB2,HLA-DQA1,HLA-DQA2,HLA-DQB1,HLA-DQB2,HLA-DQB3,HLA-DRA,HLA-DRB1,HLA-DRB3,HLA-DRB4,HLA-DRB5,ITPR1,ITPR2,ITPR3,LCK,NRAS,PLCG1,RGL2,RAF1,RALGDS,RASGRF1,SHC1,SOS1,SOS2,TRA@,TRB@,ZAP70,RASGRP1,RASGRP2,RGL1,ICMT,LAT,TRBV17,TRBV11-3,TRBV11-2,TRBV11-1,TRAV24,TRAJ18,TRAC	ARAF,BRAF,CD3E,CD4,EGF,EGFR,HLA-DMA,HLA-DMB,HLA-DOA,HLA-DPB2,HLA-DQA1,HLA-DQB1,HLA-DQB2,HLA-DQB3,HLA-DRA,HLA-DRB1,HLA-DRB3,HLA-DRB4,HLA-DRB5,ITPR2,NRAS,RGL2,RAF1,RALGDS,RASGRF1,SHC1,SOS1,SOS2,TRB@,RGL1,ICMT,TRBV17,TRBV11-3,TRBV11-2,TRBV11-1,TRAV24,TRAJ18,TRAC	ARAF,BRAF,CD3D,CD3E,CD3G,CD247,CD4,EGF,EGFR,GRB2,HLA-DMA,HLA-DMB,HLA-DOA,HLA-DOB,HLA-DPA1,HLA-DPB1,HLA-DPB2,HLA-DQA1,HLA-DQA2,HLA-DQB1,HLA-DQB2,HLA-DQB3,HLA-DRA,HLA-DRB1,HLA-DRB3,HLA-DRB4,HLA-DRB5,ITPR1,ITPR3,LCK,NRAS,PLCG1,RGL2,RAF1,RALGDS,RASGRF1,SHC1,SOS1,SOS2,TRA@,TRB@,ZAP70,RASGRP1,RASGRP2,RGL1,ICMT,LAT,TRBV17,TRBV11-3,TRBV11-2,TRBV11-1,TRAV24,TRAJ18,TRAC	ARAF,BRAF,CD3D,CD3E,CD3G,CD247,CD4,EGF,EGFR,GRB2,HLA-DMA,HLA-DMB,HLA-DOA,HLA-DOB,HLA-DPA1,HLA-DPB1,HLA-DPB2,HLA-DQA1,HLA-DQA2,HLA-DQB1,HLA-DQB2,HLA-DQB3,HLA-DRA,HLA-DRB1,HLA-DRB3,HLA-DRB4,HLA-DRB5,ITPR1,ITPR3,LCK,NRAS,PLCG1,RGL2,RAF1,RALGDS,RASGRF1,SHC1,SOS1,SOS2,TRA@,TRB@,ZAP70,RASGRP1,RASGRP2,RGL1,ICMT,LAT,TRBV17,TRBV11-3,TRBV11-2,TRBV11-1,TRAV24,TRAJ18,TRAC	[3, 52, 380, 4923]	[0, 55, 70, 5233]	[17, 38, 615, 4688]	[1, 54, 199, 5104]	[1, 54, 198, 5105]
Immune response _Sialic-acid receptors (Siglecs) signaling	1	0.333333	0.589728	1	0.0087496	1	1	MUC1		CD22,CD33,CD79B,HP,PTPRC			CD22,CD33,CD79A,CD79B,HP,LYN,PTPN6,PTPN11,PTPRC,SIGLEC1,SPN	CD22,CD33,CD79A,CD79B,HP,LYN,MUC1,PTPN6,PTPN11,PTPRC,SIGLEC1,SPN	CD79A,LYN,MUC1,PTPN6,PTPN11,SIGLEC1,SPN	CD22,CD33,CD79A,CD79B,HP,LYN,MUC1,PTPN6,PTPN11,PTPRC,SIGLEC1,SPN	CD22,CD33,CD79A,CD79B,HP,LYN,MUC1,PTPN6,PTPN11,PTPRC,SIGLEC1,SPN	[1, 11, 382, 4964]	[0, 12, 70, 5276]	[5, 7, 627, 4719]	[0, 12, 200, 5146]	[0, 12, 199, 5147]
Immune response_Alternative complement pathway	1	0.333333	0.52023	0.0385946	0.00105807	1	1	CFB,CD55	CFB,C3	C3AR1,C5AR1,CD59,CLU,CR1,CR2,CD55,ITGAM,CFP			C3,C3AR1,C5,C5AR1,C6,C7,C8A,C8B,C8G,C9,CD59,CLU,CR1,CR2,CFD,CFH,CFI,ITGAM,ITGAX,ITGB2,CD46,CFP	C3AR1,C5,C5AR1,C6,C7,C8A,C8B,C8G,C9,CD59,CLU,CR1,CR2,CD55,CFD,CFH,CFI,ITGAM,ITGAX,ITGB2,CD46,CFP	CFB,C3,C5,C6,C7,C8A,C8B,C8G,C9,CFD,CFH,CFI,ITGAX,ITGB2,CD46	CFB,C3,C3AR1,C5,C5AR1,C6,C7,C8A,C8B,C8G,C9,CD59,CLU,CR1,CR2,CD55,CFD,CFH,CFI,ITGAM,ITGAX,ITGB2,CD46,CFP	CFB,C3,C3AR1,C5,C5AR1,C6,C7,C8A,C8B,C8G,C9,CD59,CLU,CR1,CR2,CD55,CFD,CFH,CFI,ITGAM,ITGAX,ITGB2,CD46,CFP	[2, 22, 381, 4953]	[2, 22, 68, 5266]	[9, 15, 623, 4711]	[0, 24, 200, 5134]	[0, 24, 199, 5135]
Immune response_BCR pathway	1	0.333333	0.0166359	0.0741068	0.00220931	0.0600876	0.0589181	AKT1,AKT2,BAD,HRAS,NFKB1,NFKB2,PPP3CB,REL,RELA,RELB,SYK	NFKB1,NFKB2,RELB	BCL2L1,BCL6,CALM1,CD19,CD22,CD79B,CR2,EGR1,GRB2,INPP5D,ITPR1,ITPR3,PDPK1,PLCG1,PPP3CC,MAPK3,PTPRC,BLNK	BCL6,EGR1,ITPR2,PIK3R1,PIK3R2,REL	BCL6,EGR1,ITPR2,PIK3R1,PIK3R2,REL	BCL2L1,BCL6,BTK,CALM1,CALM2,CALM3,CD19,CD22,CD79A,CD79B,CD81,CDC42,CR2,EGR1,ELK1,FCGR2B,GRB2,GSK3B,IGH@,IGHJ@,IGHM,IGHV@,IGKC,IGKV@,IGL@,IGLC@,IGLV@,INPP5D,ITPR1,ITPR2,ITPR3,LYN,NFATC2,PDPK1,PIK3CA,PIK3CB,PIK3CD,PIK3R1,PIK3R2,PLCG1,PLCG2,PPP3CA,PPP3CC,PRKCB,MAPK1,MAPK3,PTEN,PTPN6,PTPRC,RAC1,RPS6KB1,SHC1,SOS1,SOS2,VAV1,VAV2,IGKJ@,IGLJ@,PIK3R3,AKT3,IGHV3-23,BLNK,IGHD@,IGK@	AKT1,AKT2,BAD,BCL2L1,BCL6,BTK,CALM1,CALM2,CALM3,CD19,CD22,CD79A,CD79B,CD81,CDC42,CR2,EGR1,ELK1,FCGR2B,GRB2,GSK3B,HRAS,IGH@,IGHJ@,IGHM,IGHV@,IGKC,IGKV@,IGL@,IGLC@,IGLV@,INPP5D,ITPR1,ITPR2,ITPR3,LYN,NFATC2,PDPK1,PIK3CA,PIK3CB,PIK3CD,PIK3R1,PIK3R2,PLCG1,PLCG2,PPP3CA,PPP3CB,PPP3CC,PRKCB,MAPK1,MAPK3,PTEN,PTPN6,PTPRC,RAC1,REL,RELA,RPS6KB1,SHC1,SOS1,SOS2,SYK,VAV1,VAV2,IGKJ@,IGLJ@,PIK3R3,AKT3,IGHV3-23,BL…	AKT1,AKT2,BAD,BTK,CALM2,CALM3,CD79A,CD81,CDC42,ELK1,FCGR2B,GSK3B,HRAS,IGH@,IGHJ@,IGHM,IGHV@,IGKC,IGKV@,IGL@,IGLC@,IGLV@,ITPR2,LYN,NFATC2,NFKB1,NFKB2,PIK3CA,PIK3CB,PIK3CD,PIK3R1,PIK3R2,PLCG2,PPP3CA,PPP3CB,PRKCB,MAPK1,PTEN,PTPN6,RAC1,REL,RELA,RELB,RPS6KB1,SHC1,SOS1,SOS2,SYK,VAV1,VAV2,IGKJ@,IGLJ@,PIK3R3,AKT3,IGHV3-23,IGHD@,IGK@	AKT1,AKT2,BAD,BCL2L1,BTK,CALM1,CALM2,CALM3,CD19,CD22,CD79A,CD79B,CD81,CDC42,CR2,ELK1,FCGR2B,GRB2,GSK3B,HRAS,IGH@,IGHJ@,IGHM,IGHV@,IGKC,IGKV@,IGL@,IGLC@,IGLV@,INPP5D,ITPR1,ITPR3,LYN,NFATC2,NFKB1,NFKB2,PDPK1,PIK3CA,PIK3CB,PIK3CD,PLCG1,PLCG2,PPP3CA,PPP3CB,PPP3CC,PRKCB,MAPK1,MAPK3,PTEN,PTPN6,PTPRC,RAC1,RELA,RELB,RPS6KB1,SHC1,SOS1,SOS2,SYK,VAV1,VAV2,IGKJ@,IGLJ@,PIK3R3,AKT3,IGHV3-23,BLNK,IGHD@,IGK@	AKT1,AKT2,BAD,BCL2L1,BTK,CALM1,CALM2,CALM3,CD19,CD22,CD79A,CD79B,CD81,CDC42,CR2,ELK1,FCGR2B,GRB2,GSK3B,HRAS,IGH@,IGHJ@,IGHM,IGHV@,IGKC,IGKV@,IGL@,IGLC@,IGLV@,INPP5D,ITPR1,ITPR3,LYN,NFATC2,NFKB1,NFKB2,PDPK1,PIK3CA,PIK3CB,PIK3CD,PLCG1,PLCG2,PPP3CA,PPP3CB,PPP3CC,PRKCB,MAPK1,MAPK3,PTEN,PTPN6,PTPRC,RAC1,RELA,RELB,RPS6KB1,SHC1,SOS1,SOS2,SYK,VAV1,VAV2,IGKJ@,IGLJ@,PIK3R3,AKT3,IGHV3-23,BLNK,IGHD@,IGK@	[11, 64, 372, 4911]	[3, 72, 67, 5216]	[18, 57, 614, 4669]	[6, 69, 194, 5089]	[6, 69, 193, 5090]
Immune response_CCR5 signaling in macrophages and T lymphocytes	1	0.333333	0.0218225	0.644149	0.000521314	0.332334	0.328994	AKT1,AKT2,ATF2,MAPK14,FOS,GNAQ,JUN,NFATC1,PAK2,PPP3CB,MAP2K3	STAT1	CALM1,MAPK14,FOS,GNAI2,GNAI3,GNAQ,GNB2,GNG10,ITPR1,ITPR3,JUN,LCK,PAK2,PDPK1,PPP3CC,MAPK3,MAP2K3,CCL4,STAT1,MAPKAPK2	PTK2B,FOS,ITPR2,JUN	PTK2B,FOS,ITPR2,JUN	ADCY1,CALM1,CALM2,CALM3,CCR5,PTK2B,GNAI1,GNAI2,GNAI3,GNAO1,GNAZ,GNB1,GNB2,GNB3,GNG3,GNG4,GNG5,GNG7,GNG10,GNG11,GNGT1,GNGT2,IL2,ITPR1,ITPR2,ITPR3,JAK1,JAK2,JAK3,LCK,MAP3K4,PDPK1,PIK3CG,PPP3CA,PPP3CC,PRKCA,MAPK1,MAPK3,MAPK8,MAPK11,MAPK9,MAPK10,MAPK13,MAP2K1,MAP2K2,PXN,RAC1,MAPK12,CCL3,CCL4,CCL5,MAP2K4,STAT1,STAT3,STIM1,TIAM1,MAPKAPK2,AKT3,GNB5,PLCB1,PIK3R5,GNG13,GNG2,GNG12,GNB4,ORAI1,GNG8	ADCY1,AKT1,AKT2,CALM1,CALM2,CALM3,CCR5,ATF2,MAPK14,PTK2B,FOS,GNAI1,GNAI2,GNAI3,GNAO1,GNAQ,GNAZ,GNB1,GNB2,GNB3,GNG3,GNG4,GNG5,GNG7,GNG10,GNG11,GNGT1,GNGT2,IL2,ITPR1,ITPR2,ITPR3,JAK1,JAK2,JAK3,JUN,LCK,MAP3K4,NFATC1,PAK2,PDPK1,PIK3CG,PPP3CA,PPP3CB,PPP3CC,PRKCA,MAPK1,MAPK3,MAPK8,MAPK11,MAPK9,MAPK10,MAPK13,MAP2K1,MAP2K2,MAP2K3,PXN,RAC1,MAPK12,CCL3,CCL4,CCL5,MAP2K4,STAT3,STIM1,TIAM1,MAPKAPK2,AKT3,GNB5,…	ADCY1,AKT1,AKT2,CALM2,CALM3,CCR5,ATF2,PTK2B,GNAI1,GNAO1,GNAZ,GNB1,GNB3,GNG3,GNG4,GNG5,GNG7,GNG11,GNGT1,GNGT2,IL2,ITPR2,JAK1,JAK2,JAK3,MAP3K4,NFATC1,PIK3CG,PPP3CA,PPP3CB,PRKCA,MAPK1,MAPK8,MAPK11,MAPK9,MAPK10,MAPK13,MAP2K1,MAP2K2,PXN,RAC1,MAPK12,CCL3,CCL5,MAP2K4,STAT3,STIM1,TIAM1,AKT3,GNB5,PLCB1,PIK3R5,GNG13,GNG2,GNG12,GNB4,ORAI1,GNG8	ADCY1,AKT1,AKT2,CALM1,CALM2,CALM3,CCR5,ATF2,MAPK14,GNAI1,GNAI2,GNAI3,GNAO1,GNAQ,GNAZ,GNB1,GNB2,GNB3,GNG3,GNG4,GNG5,GNG7,GNG10,GNG11,GNGT1,GNGT2,IL2,ITPR1,ITPR3,JAK1,JAK2,JAK3,LCK,MAP3K4,NFATC1,PAK2,PDPK1,PIK3CG,PPP3CA,PPP3CB,PPP3CC,PRKCA,MAPK1,MAPK3,MAPK8,MAPK11,MAPK9,MAPK10,MAPK13,MAP2K1,MAP2K2,MAP2K3,PXN,RAC1,MAPK12,CCL3,CCL4,CCL5,MAP2K4,STAT1,STAT3,STIM1,TIAM1,MAPKAPK2,AKT3,GNB5,PLCB1,PIK3R5,G…	ADCY1,AKT1,AKT2,CALM1,CALM2,CALM3,CCR5,ATF2,MAPK14,GNAI1,GNAI2,GNAI3,GNAO1,GNAQ,GNAZ,GNB1,GNB2,GNB3,GNG3,GNG4,GNG5,GNG7,GNG10,GNG11,GNGT1,GNGT2,IL2,ITPR1,ITPR3,JAK1,JAK2,JAK3,LCK,MAP3K4,NFATC1,PAK2,PDPK1,PIK3CG,PPP3CA,PPP3CB,PPP3CC,PRKCA,MAPK1,MAPK3,MAPK8,MAPK11,MAPK9,MAPK10,MAPK13,MAP2K1,MAP2K2,MAP2K3,PXN,RAC1,MAPK12,CCL3,CCL4,CCL5,MAP2K4,STAT1,STAT3,STIM1,TIAM1,MAPKAPK2,AKT3,GNB5,PLCB1,PIK3R5,G…	[11, 67, 372, 4908]	[1, 77, 69, 5211]	[20, 58, 612, 4668]	[4, 74, 196, 5084]	[4, 74, 195, 5085]
Immune response_CD16 signaling in NK cells	1	0.333333	0.0240329	0.423399	0.00402106	0.115842	0.113618	ACTB,ATF2,CSF2,FOS,FOSL2,HRAS,JUN,JUNB,JUND,PLA2G1B,PPP3CB,SYK,TNF,LAT	JUNB,FOSL1	ACTB,FASLG,ARF6,CALM1,CD247,FOS,FOSB,FOSL2,GRB2,INPP5D,ITPR1,ITPR3,JUN,JUNB,JUND,KLRC1,KLRD1,LCK,PLCG1,PPP3CC,MAPK3,ZAP70,LAT	FOS,ITPR2,JUN,JUNB,JUND,PIK3R1,PIK3R2	FOS,ITPR2,JUN,JUNB,JUND,PIK3R1,PIK3R2	ACTG1,FASLG,ARF6,CALM1,CALM2,CALM3,CBL,CD247,CDC42,FCGR3A,FOSB,GRB2,HLA-E,IFNG,IGH@,IGHG1,IGHG3,IGHJ@,IGHV@,IGKC,IGKV@,IGL@,IGLC@,IGLV@,IL2,IL3,IL4,INPP5D,ITPR1,ITPR2,ITPR3,KLRC1,KLRD1,LCK,NFATC2,PIK3CA,PIK3CB,PIK3CD,PIK3R1,PIK3R2,PLA2G2A,PLA2G4A,PLA2G5,PLCG1,PLCG2,PLD1,PPP3CA,PPP3CC,PPP3R1,PPP3R2,PRKCQ,MAPK1,MAPK3,MAP2K1,MAP2K2,PTPN6,RAC1,RAF1,SHC1,SOS1,SOS2,VAV1,WAS,WIPF1,ZAP70,IGKJ@,PLA2G7,FOS…	ACTB,ACTG1,FASLG,ARF6,CALM1,CALM2,CALM3,CBL,CD247,CDC42,ATF2,CSF2,FCGR3A,FOS,FOSB,FOSL2,GRB2,HLA-E,HRAS,IFNG,IGH@,IGHG1,IGHG3,IGHJ@,IGHV@,IGKC,IGKV@,IGL@,IGLC@,IGLV@,IL2,IL3,IL4,INPP5D,ITPR1,ITPR2,ITPR3,JUN,JUND,KLRC1,KLRD1,LCK,NFATC2,PIK3CA,PIK3CB,PIK3CD,PIK3R1,PIK3R2,PLA2G1B,PLA2G2A,PLA2G4A,PLA2G5,PLCG1,PLCG2,PLD1,PPP3CA,PPP3CB,PPP3CC,PPP3R1,PPP3R2,PRKCQ,MAPK1,MAPK3,MAP2K1,MAP2K2,PTPN6,RAC1,RAF…	ACTG1,CALM2,CALM3,CBL,CDC42,ATF2,CSF2,FCGR3A,HLA-E,HRAS,IFNG,IGH@,IGHG1,IGHG3,IGHJ@,IGHV@,IGKC,IGKV@,IGL@,IGLC@,IGLV@,IL2,IL3,IL4,ITPR2,NFATC2,PIK3CA,PIK3CB,PIK3CD,PIK3R1,PIK3R2,PLA2G1B,PLA2G2A,PLA2G4A,PLA2G5,PLCG2,PLD1,PPP3CA,PPP3CB,PPP3R1,PPP3R2,PRKCQ,MAPK1,MAP2K1,MAP2K2,PTPN6,RAC1,RAF1,SHC1,SOS1,SOS2,SYK,TNF,VAV1,WAS,WIPF1,IGKJ@,PLA2G7,FOSL1,IGLJ@,PIP5K1A,PLA2G6,PLA2G10,PIK3R3,PLA2G4C,CYTH1,PR…	ACTB,ACTG1,FASLG,ARF6,CALM1,CALM2,CALM3,CBL,CD247,CDC42,ATF2,CSF2,FCGR3A,FOSB,FOSL2,GRB2,HLA-E,HRAS,IFNG,IGH@,IGHG1,IGHG3,IGHJ@,IGHV@,IGKC,IGKV@,IGL@,IGLC@,IGLV@,IL2,IL3,IL4,INPP5D,ITPR1,ITPR3,KLRC1,KLRD1,LCK,NFATC2,PIK3CA,PIK3CB,PIK3CD,PLA2G1B,PLA2G2A,PLA2G4A,PLA2G5,PLCG1,PLCG2,PLD1,PPP3CA,PPP3CB,PPP3CC,PPP3R1,PPP3R2,PRKCQ,MAPK1,MAPK3,MAP2K1,MAP2K2,PTPN6,RAC1,RAF1,SHC1,SOS1,SOS2,SYK,TNF,VAV1,WAS…	ACTB,ACTG1,FASLG,ARF6,CALM1,CALM2,CALM3,CBL,CD247,CDC42,ATF2,CSF2,FCGR3A,FOSB,FOSL2,GRB2,HLA-E,HRAS,IFNG,IGH@,IGHG1,IGHG3,IGHJ@,IGHV@,IGKC,IGKV@,IGL@,IGLC@,IGLV@,IL2,IL3,IL4,INPP5D,ITPR1,ITPR3,KLRC1,KLRD1,LCK,NFATC2,PIK3CA,PIK3CB,PIK3CD,PLA2G1B,PLA2G2A,PLA2G4A,PLA2G5,PLCG1,PLCG2,PLD1,PPP3CA,PPP3CB,PPP3CC,PPP3R1,PPP3R2,PRKCQ,MAPK1,MAPK3,MAP2K1,MAP2K2,PTPN6,RAC1,RAF1,SHC1,SOS1,SOS2,SYK,TNF,VAV1,WAS…	[14, 96, 369, 4879]	[2, 108, 68, 5180]	[23, 87, 609, 4639]	[7, 103, 193, 5055]	[7, 103, 192, 5056]
Immune response_ETV3 affect on CSF1-promoted macrophage differentiation	1	0.333333	0.0401584	0.0797691	0.24568	0.0101255	0.00992024	MAPK14,CSF1,FOS,HRAS,JUN,PLAU	CREM,PLAU	CDK1,MAPK14,FOS,GRB2,JUN,MAPK3	ETV3,FOS,JUN,MYC,RPS6KA5	ETV3,FOS,JUN,MYC,RPS6KA5	CDK1,CREB1,CREM,CSF1R,ELK1,ETS1,ETS2,ETV3,GRB2,HDAC2,MSR1,MYC,PRIM2,MAPK1,MAPK3,MAPK11,MAPK13,MAP2K1,MAP2K2,RAF1,MAPK12,SOS1,SRF,RPS6KA4,RPS6KA5,NCOR1,NCOR2,HDAC5,DDX20,SIN3A	CDK1,CREB1,MAPK14,CSF1,CSF1R,ELK1,ETS1,ETS2,ETV3,FOS,GRB2,HDAC2,HRAS,JUN,MSR1,MYC,PRIM2,MAPK1,MAPK3,MAPK11,MAPK13,MAP2K1,MAP2K2,RAF1,MAPK12,SOS1,SRF,RPS6KA4,RPS6KA5,NCOR1,NCOR2,HDAC5,DDX20,SIN3A	CREB1,CREM,CSF1,CSF1R,ELK1,ETS1,ETS2,ETV3,HDAC2,HRAS,MSR1,MYC,PLAU,PRIM2,MAPK1,MAPK11,MAPK13,MAP2K1,MAP2K2,RAF1,MAPK12,SOS1,SRF,RPS6KA4,RPS6KA5,NCOR1,NCOR2,HDAC5,DDX20,SIN3A	CDK1,CREB1,CREM,MAPK14,CSF1,CSF1R,ELK1,ETS1,ETS2,GRB2,HDAC2,HRAS,MSR1,PLAU,PRIM2,MAPK1,MAPK3,MAPK11,MAPK13,MAP2K1,MAP2K2,RAF1,MAPK12,SOS1,SRF,RPS6KA4,NCOR1,NCOR2,HDAC5,DDX20,SIN3A	CDK1,CREB1,CREM,MAPK14,CSF1,CSF1R,ELK1,ETS1,ETS2,GRB2,HDAC2,HRAS,MSR1,PLAU,PRIM2,MAPK1,MAPK3,MAPK11,MAPK13,MAP2K1,MAP2K2,RAF1,MAPK12,SOS1,SRF,RPS6KA4,NCOR1,NCOR2,HDAC5,DDX20,SIN3A	[6, 30, 377, 4945]	[2, 34, 68, 5254]	[6, 30, 626, 4696]	[5, 31, 195, 5127]	[5, 31, 194, 5128]
Immune response_Function of MEF2 in T lymphocytes	1	0.333333	0.299249	1	8.66146e-07	0.315221	0.31198	MAPK14,HDAC1,NR4A1,JUN,PPP3CB,PRKCD,LAT		CALM1,CAMK4,CD3D,CD3G,CD247,MAPK14,ITPR1,ITPR3,JUN,LCK,MEF2D,PLCG1,PPP3CC,PRKCE,PRKCH,PRKCZ,TRA@,YWHAE,YWHAH,ZAP70,CARM1,NCOA2,CAMKK2,LAT,HDAC7	NR4A1,ITPR2,JUN,MAP3K2	NR4A1,ITPR2,JUN,MAP3K2	CALM1,CALM2,CALM3,CAMK4,CD3D,CD3E,CD3G,CD247,EP300,SFN,HDAC2,IL2,ITPR1,ITPR2,ITPR3,LCK,MEF2A,MEF2C,MEF2D,MAP3K3,NFATC2,PLCG1,PPP3CA,PPP3CC,PRKCA,PRKCB,PRKCE,PRKCG,PRKCH,PRKCI,PRKD1,PRKCQ,PRKCZ,MAPK7,MAPK11,MAP2K5,MAP2K6,TRA@,TRB@,YWHAB,YWHAE,YWHAG,YWHAH,YWHAZ,ZAP70,CAMK1,KAT2B,HDAC9,HDAC4,HDAC5,CARM1,NCOA2,CAMKK2,MAP3K2,YWHAQ,CABIN1,PRKD3,PRKD2,SIN3A,TRBV17,TRBV11-3,TRBV11-2,TRBV11-1,TRAV24,TRAJ1…	CALM1,CALM2,CALM3,CAMK4,CD3D,CD3E,CD3G,CD247,MAPK14,EP300,SFN,HDAC1,HDAC2,NR4A1,IL2,ITPR1,ITPR2,ITPR3,JUN,LCK,MEF2A,MEF2C,MEF2D,MAP3K3,NFATC2,PLCG1,PPP3CA,PPP3CB,PPP3CC,PRKCA,PRKCB,PRKCD,PRKCE,PRKCG,PRKCH,PRKCI,PRKD1,PRKCQ,PRKCZ,MAPK7,MAPK11,MAP2K5,MAP2K6,TRA@,TRB@,YWHAB,YWHAE,YWHAG,YWHAH,YWHAZ,ZAP70,CAMK1,KAT2B,HDAC9,HDAC4,HDAC5,CARM1,NCOA2,CAMKK2,MAP3K2,YWHAQ,CABIN1,PRKD3,PRKD2,SIN3A,LAT,TRBV17…	CALM2,CALM3,CD3E,EP300,SFN,HDAC1,HDAC2,NR4A1,IL2,ITPR2,MEF2A,MEF2C,MAP3K3,NFATC2,PPP3CA,PPP3CB,PRKCA,PRKCB,PRKCD,PRKCG,PRKCI,PRKD1,PRKCQ,MAPK7,MAPK11,MAP2K5,MAP2K6,TRB@,YWHAB,YWHAG,YWHAZ,CAMK1,KAT2B,HDAC9,HDAC4,HDAC5,MAP3K2,YWHAQ,CABIN1,PRKD3,PRKD2,SIN3A,TRBV17,TRBV11-3,TRBV11-2,TRBV11-1,TRAV24,TRAJ18,TRAC,CAMKK1,MEF2B	CALM1,CALM2,CALM3,CAMK4,CD3D,CD3E,CD3G,CD247,MAPK14,EP300,SFN,HDAC1,HDAC2,IL2,ITPR1,ITPR3,LCK,MEF2A,MEF2C,MEF2D,MAP3K3,NFATC2,PLCG1,PPP3CA,PPP3CB,PPP3CC,PRKCA,PRKCB,PRKCD,PRKCE,PRKCG,PRKCH,PRKCI,PRKD1,PRKCQ,PRKCZ,MAPK7,MAPK11,MAP2K5,MAP2K6,TRA@,TRB@,YWHAB,YWHAE,YWHAG,YWHAH,YWHAZ,ZAP70,CAMK1,KAT2B,HDAC9,HDAC4,HDAC5,CARM1,NCOA2,CAMKK2,YWHAQ,CABIN1,PRKD3,PRKD2,SIN3A,LAT,TRBV17,TRBV11-3,TRBV11-2,TRBV…	CALM1,CALM2,CALM3,CAMK4,CD3D,CD3E,CD3G,CD247,MAPK14,EP300,SFN,HDAC1,HDAC2,IL2,ITPR1,ITPR3,LCK,MEF2A,MEF2C,MEF2D,MAP3K3,NFATC2,PLCG1,PPP3CA,PPP3CB,PPP3CC,PRKCA,PRKCB,PRKCD,PRKCE,PRKCG,PRKCH,PRKCI,PRKD1,PRKCQ,PRKCZ,MAPK7,MAPK11,MAP2K5,MAP2K6,TRA@,TRB@,YWHAB,YWHAE,YWHAG,YWHAH,YWHAZ,ZAP70,CAMK1,KAT2B,HDAC9,HDAC4,HDAC5,CARM1,NCOA2,CAMKK2,YWHAQ,CABIN1,PRKD3,PRKD2,SIN3A,LAT,TRBV17,TRBV11-3,TRBV11-2,TRBV…	[7, 69, 376, 4906]	[0, 76, 70, 5212]	[25, 51, 607, 4675]	[4, 72, 196, 5086]	[4, 72, 195, 5087]
Immune response_Immunological synapse formation	1	0.333333	0.680785	0.768133	0.00183747	0.78556	0.782673	ACTB,ACTN1,FYB,HLA-DOA,ICAM1,CXCL12,VCL	ICAM1	ACTB,ARF6,CD2,CD3D,CD3G,CD247,CD58,FYB,GNB2,GNG10,GRB2,HLA-DOB,HLA-DPA1,HLA-DPB1,HLA-DQA2,ICAM1,ICAM2,ITPR1,ITPR3,PLCG1,TRA@,TLN1,SKAP1,RASGRP2	ITPR2,PIK3R1,PIK3R2	ITPR2,PIK3R1,PIK3R2	ACTG1,ACTN4,ACTN2,ACTN3,ARF6,CBL,CD2,CD3D,CD3E,CD3G,CD247,CD4,CD28,CD80,CD86,CD58,CDC42,CRKL,DOCK2,FYN,GNB1,GNB2,GNB3,GNG3,GNG4,GNG5,GNG7,GNG10,GNG11,GNGT1,GNGT2,GRB2,RAPGEF1,HLA-DMA,HLA-DMB,HLA-DOB,HLA-DPA1,HLA-DPB1,HLA-DPB2,HLA-DQA1,HLA-DQA2,HLA-DQB1,HLA-DQB2,HLA-DQB3,HLA-DRA,HLA-DRB1,HLA-DRB3,HLA-DRB4,HLA-DRB5,ICAM2,ITGAL,ITGB2,ITPR1,ITPR2,ITPR3,LCP2,PIK3CA,PIK3CB,PIK3CD,PIK3CG,PIK3R1,PIK3R2,P…	ACTB,ACTG1,ACTN4,ACTN1,ACTN2,ACTN3,ARF6,CBL,CD2,CD3D,CD3E,CD3G,CD247,CD4,CD28,CD80,CD86,CD58,CDC42,CRKL,DOCK2,FYB,FYN,GNB1,GNB2,GNB3,GNG3,GNG4,GNG5,GNG7,GNG10,GNG11,GNGT1,GNGT2,GRB2,RAPGEF1,HLA-DMA,HLA-DMB,HLA-DOA,HLA-DOB,HLA-DPA1,HLA-DPB1,HLA-DPB2,HLA-DQA1,HLA-DQA2,HLA-DQB1,HLA-DQB2,HLA-DQB3,HLA-DRA,HLA-DRB1,HLA-DRB3,HLA-DRB4,HLA-DRB5,ICAM2,ITGAL,ITGB2,ITPR1,ITPR2,ITPR3,LCP2,PIK3CA,PIK3CB,PIK3CD…	ACTG1,ACTN4,ACTN1,ACTN2,ACTN3,CBL,CD3E,CD4,CD28,CD80,CD86,CDC42,CRKL,DOCK2,FYN,GNB1,GNB3,GNG3,GNG4,GNG5,GNG7,GNG11,GNGT1,GNGT2,RAPGEF1,HLA-DMA,HLA-DMB,HLA-DOA,HLA-DPB2,HLA-DQA1,HLA-DQB1,HLA-DQB2,HLA-DQB3,HLA-DRA,HLA-DRB1,HLA-DRB3,HLA-DRB4,HLA-DRB5,ITGAL,ITGB2,ITPR2,LCP2,PIK3CA,PIK3CB,PIK3CD,PIK3CG,PIK3R1,PIK3R2,RAC1,RAC2,RAP1A,CXCL12,TRB@,VAV1,VCL,WAS,CXCR4,PIP5K1A,PIK3R3,WASL,CYTH1,ARPC5,ARPC4,A…	ACTB,ACTG1,ACTN4,ACTN1,ACTN2,ACTN3,ARF6,CBL,CD2,CD3D,CD3E,CD3G,CD247,CD4,CD28,CD80,CD86,CD58,CDC42,CRKL,DOCK2,FYB,FYN,GNB1,GNB2,GNB3,GNG3,GNG4,GNG5,GNG7,GNG10,GNG11,GNGT1,GNGT2,GRB2,RAPGEF1,HLA-DMA,HLA-DMB,HLA-DOA,HLA-DOB,HLA-DPA1,HLA-DPB1,HLA-DPB2,HLA-DQA1,HLA-DQA2,HLA-DQB1,HLA-DQB2,HLA-DQB3,HLA-DRA,HLA-DRB1,HLA-DRB3,HLA-DRB4,HLA-DRB5,ICAM1,ICAM2,ITGAL,ITGB2,ITPR1,ITPR3,LCP2,PIK3CA,PIK3CB,PIK3CD…	ACTB,ACTG1,ACTN4,ACTN1,ACTN2,ACTN3,ARF6,CBL,CD2,CD3D,CD3E,CD3G,CD247,CD4,CD28,CD80,CD86,CD58,CDC42,CRKL,DOCK2,FYB,FYN,GNB1,GNB2,GNB3,GNG3,GNG4,GNG5,GNG7,GNG10,GNG11,GNGT1,GNGT2,GRB2,RAPGEF1,HLA-DMA,HLA-DMB,HLA-DOA,HLA-DOB,HLA-DPA1,HLA-DPB1,HLA-DPB2,HLA-DQA1,HLA-DQA2,HLA-DQB1,HLA-DQB2,HLA-DQB3,HLA-DRA,HLA-DRB1,HLA-DRB3,HLA-DRB4,HLA-DRB5,ICAM1,ICAM2,ITGAL,ITGB2,ITPR1,ITPR3,LCP2,PIK3CA,PIK3CB,PIK3CD…	[7, 103, 376, 4872]	[1, 109, 69, 5179]	[24, 86, 608, 4640]	[3, 107, 197, 5051]	[3, 107, 196, 5052]
Immune response_Inhibitory action of lipoxins on superoxide production induced by IL-8 and Leukotriene B4 in neutrophils	1	0.333333	0.648932	0.45529	3.80638e-05	0.517164	0.514446	IL8,NCF4,PAK1	IL8	CYBB,FPR2,GNA15,GNAI2,GNAI3,GNB2,GNG10,IL8,ITPR1,ITPR3,NCF2,NCF4,PAK1,PDPK1,PRKCZ,NCF1	IL8,ITPR2	IL8,ITPR2	LTB4R,CYBA,CYBB,FPR2,GNA15,GNAI1,GNAI2,GNAI3,GNAO1,GNAZ,GNB1,GNB2,GNB3,GNG3,GNG4,GNG5,GNG7,GNG10,GNG11,GNGT1,GNGT2,CXCR1,ITPR1,ITPR2,ITPR3,NCF2,PDPK1,PIK3CG,PLCB2,PLD1,PRKCA,PRKCZ,RAC2,GNB5,PIK3R5,GNG13,GNG2,GNG12,PREX1,GNB4,GNG8,PPAPDC2,NCF1	LTB4R,CYBA,CYBB,FPR2,GNA15,GNAI1,GNAI2,GNAI3,GNAO1,GNAZ,GNB1,GNB2,GNB3,GNG3,GNG4,GNG5,GNG7,GNG10,GNG11,GNGT1,GNGT2,CXCR1,ITPR1,ITPR2,ITPR3,NCF2,NCF4,PAK1,PDPK1,PIK3CG,PLCB2,PLD1,PRKCA,PRKCZ,RAC2,GNB5,PIK3R5,GNG13,GNG2,GNG12,PREX1,GNB4,GNG8,PPAPDC2,NCF1	LTB4R,CYBA,GNAI1,GNAO1,GNAZ,GNB1,GNB3,GNG3,GNG4,GNG5,GNG7,GNG11,GNGT1,GNGT2,CXCR1,ITPR2,PIK3CG,PLCB2,PLD1,PRKCA,RAC2,GNB5,PIK3R5,GNG13,GNG2,GNG12,PREX1,GNB4,GNG8,PPAPDC2	LTB4R,CYBA,CYBB,FPR2,GNA15,GNAI1,GNAI2,GNAI3,GNAO1,GNAZ,GNB1,GNB2,GNB3,GNG3,GNG4,GNG5,GNG7,GNG10,GNG11,GNGT1,GNGT2,CXCR1,ITPR1,ITPR3,NCF2,NCF4,PAK1,PDPK1,PIK3CG,PLCB2,PLD1,PRKCA,PRKCZ,RAC2,GNB5,PIK3R5,GNG13,GNG2,GNG12,PREX1,GNB4,GNG8,PPAPDC2,NCF1	LTB4R,CYBA,CYBB,FPR2,GNA15,GNAI1,GNAI2,GNAI3,GNAO1,GNAZ,GNB1,GNB2,GNB3,GNG3,GNG4,GNG5,GNG7,GNG10,GNG11,GNGT1,GNGT2,CXCR1,ITPR1,ITPR3,NCF2,NCF4,PAK1,PDPK1,PIK3CG,PLCB2,PLD1,PRKCA,PRKCZ,RAC2,GNB5,PIK3R5,GNG13,GNG2,GNG12,PREX1,GNB4,GNG8,PPAPDC2,NCF1	[3, 43, 380, 4932]	[1, 45, 69, 5243]	[16, 30, 616, 4696]	[2, 44, 198, 5114]	[2, 44, 197, 5115]
Immune response_Lectin induced complement pathway	1	0.333333	0.907491	0.3443	0.000704	1	1	CD55	C3	C2,C3AR1,C4BPA,C5AR1,CD59,CLU,CR1,CR2,CD55,ITGAM,CD93			SERPING1,C2,C3,C3AR1,C4A,C4B,C4BPA,C4BPB,C5,C5AR1,C6,C7,C8A,C8B,C8G,C9,CD59,CLU,CR1,CR2,FCN2,CFI,ITGAM,ITGAX,ITGB2,MBL2,CD46,MASP1,FCN3,MASP2,CD93	SERPING1,C2,C3AR1,C4A,C4B,C4BPA,C4BPB,C5,C5AR1,C6,C7,C8A,C8B,C8G,C9,CD59,CLU,CR1,CR2,CD55,FCN2,CFI,ITGAM,ITGAX,ITGB2,MBL2,CD46,MASP1,FCN3,MASP2,CD93	SERPING1,C3,C4A,C4B,C4BPB,C5,C6,C7,C8A,C8B,C8G,C9,FCN2,CFI,ITGAX,ITGB2,MBL2,CD46,MASP1,FCN3,MASP2	SERPING1,C2,C3,C3AR1,C4A,C4B,C4BPA,C4BPB,C5,C5AR1,C6,C7,C8A,C8B,C8G,C9,CD59,CLU,CR1,CR2,CD55,FCN2,CFI,ITGAM,ITGAX,ITGB2,MBL2,CD46,MASP1,FCN3,MASP2,CD93	SERPING1,C2,C3,C3AR1,C4A,C4B,C4BPA,C4BPB,C5,C5AR1,C6,C7,C8A,C8B,C8G,C9,CD59,CLU,CR1,CR2,CD55,FCN2,CFI,ITGAM,ITGAX,ITGB2,MBL2,CD46,MASP1,FCN3,MASP2,CD93	[1, 31, 382, 4944]	[1, 31, 69, 5257]	[11, 21, 621, 4705]	[0, 32, 200, 5126]	[0, 32, 199, 5127]
Immune response_MIF - the neuroendocrine-macrophage connector	1	0.333333	0.738814	0.738378	0.0062563	0.979334	0.978921	ADCY7,HLA-DOA,PLA2G1B,PPP2CA,PRKCD,ANP32A	TLR4	ABCA1,ADCY7,GNB2,GNG10,HLA-DOB,HLA-DPA1,HLA-DPB1,HLA-DQA2,ITPR1,ITPR3,PRKACA,PRKACB,PRKAR1B,PRKCE,PRKCH,PRKCZ,MAPK3,SPI1,TLR4,TXN,ANP32A	ITPR2	ITPR2	ABCA1,ADCY2,CD74,CREB1,CREBBP,CRH,CRHR1,CRHR2,CSNK2A1,CSNK2A2,GNAS,GNB1,GNB2,GNB3,GNG3,GNG4,GNG5,GNG7,GNG10,GNG11,GNGT1,GNGT2,HLA-DMA,HLA-DMB,HLA-DOB,HLA-DPA1,HLA-DPB1,HLA-DPB2,HLA-DQA1,HLA-DQA2,HLA-DQB1,HLA-DQB2,HLA-DQB3,HLA-DRA,HLA-DRB1,HLA-DRB3,HLA-DRB4,HLA-DRB5,HMGA1,ITPR1,ITPR2,ITPR3,MIF,PRDX1,PLA2G2A,PLA2G4A,PLA2G5,PLCB2,PLCB3,PLCB4,PPP2CB,PRKACA,PRKACB,PRKACG,PRKAR1A,PRKAR1B,PRKAR2A,PRKAR2…	ABCA1,ADCY2,ADCY7,CD74,CREB1,CREBBP,CRH,CRHR1,CRHR2,CSNK2A1,CSNK2A2,GNAS,GNB1,GNB2,GNB3,GNG3,GNG4,GNG5,GNG7,GNG10,GNG11,GNGT1,GNGT2,HLA-DMA,HLA-DMB,HLA-DOA,HLA-DOB,HLA-DPA1,HLA-DPB1,HLA-DPB2,HLA-DQA1,HLA-DQA2,HLA-DQB1,HLA-DQB2,HLA-DQB3,HLA-DRA,HLA-DRB1,HLA-DRB3,HLA-DRB4,HLA-DRB5,HMGA1,ITPR1,ITPR2,ITPR3,MIF,PRDX1,PLA2G1B,PLA2G2A,PLA2G4A,PLA2G5,PLCB2,PLCB3,PLCB4,PPP2CA,PPP2CB,PRKACA,PRKACB,PRKACG,P…	ADCY2,CD74,CREB1,CREBBP,CRH,CRHR1,CRHR2,CSNK2A1,CSNK2A2,GNAS,GNB1,GNB3,GNG3,GNG4,GNG5,GNG7,GNG11,GNGT1,GNGT2,HLA-DMA,HLA-DMB,HLA-DOA,HLA-DPB2,HLA-DQA1,HLA-DQB1,HLA-DQB2,HLA-DQB3,HLA-DRA,HLA-DRB1,HLA-DRB3,HLA-DRB4,HLA-DRB5,HMGA1,ITPR2,MIF,PRDX1,PLA2G1B,PLA2G2A,PLA2G4A,PLA2G5,PLCB2,PLCB3,PLCB4,PPP2CA,PPP2CB,PRKACG,PRKAR1A,PRKAR2A,PRKAR2B,PRKCA,PRKCB,PRKCD,PRKCG,PRKCI,PRKD1,PRKCQ,MAPK1,MAP2K1,PLA2G7…	ABCA1,ADCY2,ADCY7,CD74,CREB1,CREBBP,CRH,CRHR1,CRHR2,CSNK2A1,CSNK2A2,GNAS,GNB1,GNB2,GNB3,GNG3,GNG4,GNG5,GNG7,GNG10,GNG11,GNGT1,GNGT2,HLA-DMA,HLA-DMB,HLA-DOA,HLA-DOB,HLA-DPA1,HLA-DPB1,HLA-DPB2,HLA-DQA1,HLA-DQA2,HLA-DQB1,HLA-DQB2,HLA-DQB3,HLA-DRA,HLA-DRB1,HLA-DRB3,HLA-DRB4,HLA-DRB5,HMGA1,ITPR1,ITPR3,MIF,PRDX1,PLA2G1B,PLA2G2A,PLA2G4A,PLA2G5,PLCB2,PLCB3,PLCB4,PPP2CA,PPP2CB,PRKACA,PRKACB,PRKACG,PRKAR1A…	ABCA1,ADCY2,ADCY7,CD74,CREB1,CREBBP,CRH,CRHR1,CRHR2,CSNK2A1,CSNK2A2,GNAS,GNB1,GNB2,GNB3,GNG3,GNG4,GNG5,GNG7,GNG10,GNG11,GNGT1,GNGT2,HLA-DMA,HLA-DMB,HLA-DOA,HLA-DOB,HLA-DPA1,HLA-DPB1,HLA-DPB2,HLA-DQA1,HLA-DQA2,HLA-DQB1,HLA-DQB2,HLA-DQB3,HLA-DRA,HLA-DRB1,HLA-DRB3,HLA-DRB4,HLA-DRB5,HMGA1,ITPR1,ITPR3,MIF,PRDX1,PLA2G1B,PLA2G2A,PLA2G4A,PLA2G5,PLCB2,PLCB3,PLCB4,PPP2CA,PPP2CB,PRKACA,PRKACB,PRKACG,PRKAR1A…	[6, 95, 377, 4880]	[1, 100, 69, 5188]	[21, 80, 611, 4646]	[1, 100, 199, 5058]	[1, 100, 198, 5059]
Immune response_NF-AT signaling and leukocyte interactions	1	0.333333	0.0811252	0.202905	0.0011804	0.655297	0.651378	HLA-DOA,IL4R,IL5,NFATC1,NFKB1,NFKB2,PPP3CB,PTGS2,REL,RELA,RELB,NFAT5,LAT	NFKB1,NFKB2,RELB	FAS,FASLG,CACNB2,CD3D,CD3G,CD247,CD40,CD79B,FCER1A,FCER1G,HLA-DOB,HLA-DPA1,HLA-DPB1,HLA-DQA2,IL2RB,IL13RA1,ITPR1,ITPR3,LCK,PLCG1,PPP3CC,PTGS2,TRA@,ZAP70,LAT,CACNA2D3	FAS,ITPR2,PTGS2,REL	FAS,ITPR2,PTGS2,REL	FAS,FASLG,CACNA1A,CACNA1B,CACNA1C,CACNA1D,CACNA1E,CACNA1F,CACNA1S,CACNA2D1,CACNB1,CACNB2,CACNB3,CACNB4,CACNG1,CD3D,CD3E,CD3G,CD247,CD40,CD40LG,CD79A,CD79B,CCR3,CSF2RB,FCER1A,MS4A2,FCER1G,HLA-DMA,HLA-DMB,HLA-DOB,HLA-DPA1,HLA-DPB1,HLA-DPB2,HLA-DQA1,HLA-DQA2,HLA-DQB1,HLA-DQB2,HLA-DQB3,HLA-DRA,HLA-DRB1,HLA-DRB3,HLA-DRB4,HLA-DRB5,IGH@,IGHE,IGHJ@,IGHV@,IGKC,IGKV@,IGL@,IGLC@,IGLV@,IL2,IL2RA,IL2RB,IL2RG,…	FAS,FASLG,CACNA1A,CACNA1B,CACNA1C,CACNA1D,CACNA1E,CACNA1F,CACNA1S,CACNA2D1,CACNB1,CACNB2,CACNB3,CACNB4,CACNG1,CD3D,CD3E,CD3G,CD247,CD40,CD40LG,CD79A,CD79B,CCR3,CSF2RB,FCER1A,MS4A2,FCER1G,HLA-DMA,HLA-DMB,HLA-DOA,HLA-DOB,HLA-DPA1,HLA-DPB1,HLA-DPB2,HLA-DQA1,HLA-DQA2,HLA-DQB1,HLA-DQB2,HLA-DQB3,HLA-DRA,HLA-DRB1,HLA-DRB3,HLA-DRB4,HLA-DRB5,IGH@,IGHE,IGHJ@,IGHV@,IGKC,IGKV@,IGL@,IGLC@,IGLV@,IL2,IL2RA,IL2R…	CACNA1A,CACNA1B,CACNA1C,CACNA1D,CACNA1E,CACNA1F,CACNA1S,CACNA2D1,CACNB1,CACNB3,CACNB4,CACNG1,CD3E,CD40LG,CD79A,CCR3,CSF2RB,MS4A2,HLA-DMA,HLA-DMB,HLA-DOA,HLA-DPB2,HLA-DQA1,HLA-DQB1,HLA-DQB2,HLA-DQB3,HLA-DRA,HLA-DRB1,HLA-DRB3,HLA-DRB4,HLA-DRB5,IGH@,IGHE,IGHJ@,IGHV@,IGKC,IGKV@,IGL@,IGLC@,IGLV@,IL2,IL2RA,IL2RG,IL4,IL4R,IL5,IL5RA,IL13,ITK,ITPR2,JAK2,NFATC1,NFATC2,NFATC3,NFATC4,NFKB1,NFKB2,PLA2G4A,PPP3…	FASLG,CACNA1A,CACNA1B,CACNA1C,CACNA1D,CACNA1E,CACNA1F,CACNA1S,CACNA2D1,CACNB1,CACNB2,CACNB3,CACNB4,CACNG1,CD3D,CD3E,CD3G,CD247,CD40,CD40LG,CD79A,CD79B,CCR3,CSF2RB,FCER1A,MS4A2,FCER1G,HLA-DMA,HLA-DMB,HLA-DOA,HLA-DOB,HLA-DPA1,HLA-DPB1,HLA-DPB2,HLA-DQA1,HLA-DQA2,HLA-DQB1,HLA-DQB2,HLA-DQB3,HLA-DRA,HLA-DRB1,HLA-DRB3,HLA-DRB4,HLA-DRB5,IGH@,IGHE,IGHJ@,IGHV@,IGKC,IGKV@,IGL@,IGLC@,IGLV@,IL2,IL2RA,IL2RB,IL…	FASLG,CACNA1A,CACNA1B,CACNA1C,CACNA1D,CACNA1E,CACNA1F,CACNA1S,CACNA2D1,CACNB1,CACNB2,CACNB3,CACNB4,CACNG1,CD3D,CD3E,CD3G,CD247,CD40,CD40LG,CD79A,CD79B,CCR3,CSF2RB,FCER1A,MS4A2,FCER1G,HLA-DMA,HLA-DMB,HLA-DOA,HLA-DOB,HLA-DPA1,HLA-DPB1,HLA-DPB2,HLA-DQA1,HLA-DQA2,HLA-DQB1,HLA-DQB2,HLA-DQB3,HLA-DRA,HLA-DRB1,HLA-DRB3,HLA-DRB4,HLA-DRB5,IGH@,IGHE,IGHJ@,IGHV@,IGKC,IGKV@,IGL@,IGLC@,IGLV@,IL2,IL2RA,IL2RB,IL…	[13, 106, 370, 4869]	[3, 116, 67, 5172]	[26, 93, 606, 4633]	[4, 115, 196, 5043]	[4, 115, 195, 5044]
Immune response_PGE2 common pathways	1	0.333333	0.567829	0.232377	0.00633674	0.488691	0.485329	ADCY7,AKT1,AKT2,GNAQ,PTGS2	PTGER4,PTGES	ADCY7,GNAI2,GNAI3,GNAQ,GNB2,GNG10,ITPR1,ITPR3,PRKACA,PRKACB,PRKAR1B,PRKCE,MAPK3,PTGS1,PTGS2,ABCC4	ITPR2,PTGER4,PTGS2	ITPR2,PTGER4,PTGS2	ADCY1,ADCY2,ADCY3,ADCY5,ADCY6,ADCY8,ADCY9,CREB1,GNA11,GNAI1,GNAI2,GNAI3,GNAO1,GNAS,GNAZ,GNB1,GNB2,GNB3,GNG3,GNG4,GNG5,GNG7,GNG10,GNG11,GNGT1,GNGT2,ITPR1,ITPR2,ITPR3,PIK3CB,PIK3CG,PLCB2,PLCB3,PLCB4,PRKACA,PRKACB,PRKACG,PRKAR1A,PRKAR1B,PRKAR2A,PRKAR2B,PRKCE,MAPK1,MAPK3,MAP2K1,MAP2K2,PTGER1,PTGER2,PTGER3,PTGER4,PTGS1,RAF1,SLCO2A1,TRPC5,PTGES,AKT3,ABCC4,GNB5,PLCB1,GNG13,GNG2,GNG12,GNB4,GNG8,ADCY4	ADCY1,ADCY2,ADCY3,ADCY5,ADCY6,ADCY7,ADCY8,ADCY9,AKT1,AKT2,CREB1,GNA11,GNAI1,GNAI2,GNAI3,GNAO1,GNAQ,GNAS,GNAZ,GNB1,GNB2,GNB3,GNG3,GNG4,GNG5,GNG7,GNG10,GNG11,GNGT1,GNGT2,ITPR1,ITPR2,ITPR3,PIK3CB,PIK3CG,PLCB2,PLCB3,PLCB4,PRKACA,PRKACB,PRKACG,PRKAR1A,PRKAR1B,PRKAR2A,PRKAR2B,PRKCE,MAPK1,MAPK3,MAP2K1,MAP2K2,PTGER1,PTGER2,PTGER3,PTGS1,PTGS2,RAF1,SLCO2A1,TRPC5,AKT3,ABCC4,GNB5,PLCB1,GNG13,GNG2,GNG12,GNB4,…	ADCY1,ADCY2,ADCY3,ADCY5,ADCY6,ADCY8,ADCY9,AKT1,AKT2,CREB1,GNA11,GNAI1,GNAO1,GNAS,GNAZ,GNB1,GNB3,GNG3,GNG4,GNG5,GNG7,GNG11,GNGT1,GNGT2,ITPR2,PIK3CB,PIK3CG,PLCB2,PLCB3,PLCB4,PRKACG,PRKAR1A,PRKAR2A,PRKAR2B,MAPK1,MAP2K1,MAP2K2,PTGER1,PTGER2,PTGER3,PTGER4,RAF1,SLCO2A1,TRPC5,PTGES,AKT3,GNB5,PLCB1,GNG13,GNG2,GNG12,GNB4,GNG8,ADCY4	ADCY1,ADCY2,ADCY3,ADCY5,ADCY6,ADCY7,ADCY8,ADCY9,AKT1,AKT2,CREB1,GNA11,GNAI1,GNAI2,GNAI3,GNAO1,GNAQ,GNAS,GNAZ,GNB1,GNB2,GNB3,GNG3,GNG4,GNG5,GNG7,GNG10,GNG11,GNGT1,GNGT2,ITPR1,ITPR3,PIK3CB,PIK3CG,PLCB2,PLCB3,PLCB4,PRKACA,PRKACB,PRKACG,PRKAR1A,PRKAR1B,PRKAR2A,PRKAR2B,PRKCE,MAPK1,MAPK3,MAP2K1,MAP2K2,PTGER1,PTGER2,PTGER3,PTGS1,RAF1,SLCO2A1,TRPC5,PTGES,AKT3,ABCC4,GNB5,PLCB1,GNG13,GNG2,GNG12,GNB4,GNG8,A…	ADCY1,ADCY2,ADCY3,ADCY5,ADCY6,ADCY7,ADCY8,ADCY9,AKT1,AKT2,CREB1,GNA11,GNAI1,GNAI2,GNAI3,GNAO1,GNAQ,GNAS,GNAZ,GNB1,GNB2,GNB3,GNG3,GNG4,GNG5,GNG7,GNG10,GNG11,GNGT1,GNGT2,ITPR1,ITPR3,PIK3CB,PIK3CG,PLCB2,PLCB3,PLCB4,PRKACA,PRKACB,PRKACG,PRKAR1A,PRKAR1B,PRKAR2A,PRKAR2B,PRKCE,MAPK1,MAPK3,MAP2K1,MAP2K2,PTGER1,PTGER2,PTGER3,PTGS1,RAF1,SLCO2A1,TRPC5,PTGES,AKT3,ABCC4,GNB5,PLCB1,GNG13,GNG2,GNG12,GNB4,GNG8,A…	[5, 65, 378, 4910]	[2, 68, 68, 5220]	[16, 54, 616, 4672]	[3, 67, 197, 5091]	[3, 67, 196, 5092]
Immune response_Role of integrins in NK cells cytotoxicity	1	0.333333	0.0115038	0.0192992	0.000339651	0.0229611	0.0225225	ATF2,MAPK14,FOS,HRAS,ICAM1,IL8,PAK1,MAP2K3	ICAM1,IL8,VCAM1	FASLG,MAPK14,FOS,GRB2,ICAM1,ICAM2,IL8,ITGAM,KLRC1,KLRD1,PAK1,PRKCE,MAPK3,MAP2K3	PTK2B,FN1,FOS,IL8,GNB2L1	PTK2B,FN1,FOS,IL8,GNB2L1	FASLG,PTK2B,FN1,GRB2,HLA-E,ICAM2,ICAM3,IFNG,ITGA4,ITGAL,ITGAM,ITGB1,ITGB2,KLRC1,KLRD1,LYN,MAP3K1,PRKCE,MAPK1,MAPK3,MAPK11,MAPK13,MAP2K1,MAP2K2,PTPN6,PTPN11,PXN,RAC1,RAF1,MAPK12,SHC1,SOS1,SOS2,VAV1,VCAM1,GNB2L1	FASLG,ATF2,MAPK14,PTK2B,FN1,FOS,GRB2,HLA-E,HRAS,ICAM2,ICAM3,IFNG,ITGA4,ITGAL,ITGAM,ITGB1,ITGB2,KLRC1,KLRD1,LYN,MAP3K1,PAK1,PRKCE,MAPK1,MAPK3,MAPK11,MAPK13,MAP2K1,MAP2K2,MAP2K3,PTPN6,PTPN11,PXN,RAC1,RAF1,MAPK12,SHC1,SOS1,SOS2,VAV1,GNB2L1	ATF2,PTK2B,FN1,HLA-E,HRAS,ICAM3,IFNG,ITGA4,ITGAL,ITGB1,ITGB2,LYN,MAP3K1,MAPK1,MAPK11,MAPK13,MAP2K1,MAP2K2,PTPN6,PTPN11,PXN,RAC1,RAF1,MAPK12,SHC1,SOS1,SOS2,VAV1,VCAM1,GNB2L1	FASLG,ATF2,MAPK14,GRB2,HLA-E,HRAS,ICAM1,ICAM2,ICAM3,IFNG,ITGA4,ITGAL,ITGAM,ITGB1,ITGB2,KLRC1,KLRD1,LYN,MAP3K1,PAK1,PRKCE,MAPK1,MAPK3,MAPK11,MAPK13,MAP2K1,MAP2K2,MAP2K3,PTPN6,PTPN11,PXN,RAC1,RAF1,MAPK12,SHC1,SOS1,SOS2,VAV1,VCAM1	FASLG,ATF2,MAPK14,GRB2,HLA-E,HRAS,ICAM1,ICAM2,ICAM3,IFNG,ITGA4,ITGAL,ITGAM,ITGB1,ITGB2,KLRC1,KLRD1,LYN,MAP3K1,PAK1,PRKCE,MAPK1,MAPK3,MAPK11,MAPK13,MAP2K1,MAP2K2,MAP2K3,PTPN6,PTPN11,PXN,RAC1,RAF1,MAPK12,SHC1,SOS1,SOS2,VAV1,VCAM1	[8, 36, 375, 4939]	[3, 41, 67, 5247]	[14, 30, 618, 4696]	[5, 39, 195, 5119]	[5, 39, 194, 5120]
Inhibitory action of Lipoxin A4 on PDGF, EGF and LTD4 signaling	1	0.333333	0.813264	1	0.00777777	0.468814	0.466182	ADCY7,GNAQ		ADCY7,FPR2,GNAI2,GNAI3,GNAQ,PLCG1,PRKACA,PRKACB,PRKAR1B,PRDX2,TXN	PIK3R1,PIK3R2	PIK3R1,PIK3R2	ADCY1,ADCY2,ADCY3,ADCY5,ADCY6,ADCY8,ADCY9,AHR,RHOA,EGF,EGFR,FPR2,GNA11,GNAI1,GNAI2,GNAI3,GNAO1,GNAZ,PDGFB,PDGFRB,PIK3R1,PIK3R2,PLCG1,PLD1,PRKACA,PRKACB,PRKACG,PRKAR1A,PRKAR1B,PRKAR2A,PRKAR2B,PTPN11,SRC,PRDX2,TXN,SOCS2,CYSLTR1,CYSLTR2,ADCY4,PPAPDC2	ADCY1,ADCY2,ADCY3,ADCY5,ADCY6,ADCY7,ADCY8,ADCY9,AHR,RHOA,EGF,EGFR,FPR2,GNA11,GNAI1,GNAI2,GNAI3,GNAO1,GNAQ,GNAZ,PDGFB,PDGFRB,PIK3R1,PIK3R2,PLCG1,PLD1,PRKACA,PRKACB,PRKACG,PRKAR1A,PRKAR1B,PRKAR2A,PRKAR2B,PTPN11,SRC,PRDX2,TXN,SOCS2,CYSLTR1,CYSLTR2,ADCY4,PPAPDC2	ADCY1,ADCY2,ADCY3,ADCY5,ADCY6,ADCY8,ADCY9,AHR,RHOA,EGF,EGFR,GNA11,GNAI1,GNAO1,GNAZ,PDGFB,PDGFRB,PIK3R1,PIK3R2,PLD1,PRKACG,PRKAR1A,PRKAR2A,PRKAR2B,PTPN11,SRC,SOCS2,CYSLTR1,CYSLTR2,ADCY4,PPAPDC2	ADCY1,ADCY2,ADCY3,ADCY5,ADCY6,ADCY7,ADCY8,ADCY9,AHR,RHOA,EGF,EGFR,FPR2,GNA11,GNAI1,GNAI2,GNAI3,GNAO1,GNAQ,GNAZ,PDGFB,PDGFRB,PLCG1,PLD1,PRKACA,PRKACB,PRKACG,PRKAR1A,PRKAR1B,PRKAR2A,PRKAR2B,PTPN11,SRC,PRDX2,TXN,SOCS2,CYSLTR1,CYSLTR2,ADCY4,PPAPDC2	ADCY1,ADCY2,ADCY3,ADCY5,ADCY6,ADCY7,ADCY8,ADCY9,AHR,RHOA,EGF,EGFR,FPR2,GNA11,GNAI1,GNAI2,GNAI3,GNAO1,GNAQ,GNAZ,PDGFB,PDGFRB,PLCG1,PLD1,PRKACA,PRKACB,PRKACG,PRKAR1A,PRKAR1B,PRKAR2A,PRKAR2B,PTPN11,SRC,PRDX2,TXN,SOCS2,CYSLTR1,CYSLTR2,ADCY4,PPAPDC2	[2, 40, 381, 4935]	[0, 42, 70, 5246]	[11, 31, 621, 4695]	[2, 40, 198, 5118]	[2, 40, 197, 5119]
Inhibitory action of Lipoxins on Superoxide production in neutrophils	1	0.333333	0.648932	0.45529	3.80638e-05	0.517164	0.514446	IL8,NCF4,PAK1	IL8	CYBB,FPR2,GNA15,GNAI2,GNAI3,GNB2,GNG10,IL8,ITPR1,ITPR3,NCF2,NCF4,PAK1,PDPK1,PRKCZ,NCF1	IL8,ITPR2	IL8,ITPR2	LTB4R,CYBA,CYBB,FPR2,GNA15,GNAI1,GNAI2,GNAI3,GNAO1,GNAZ,GNB1,GNB2,GNB3,GNG3,GNG4,GNG5,GNG7,GNG10,GNG11,GNGT1,GNGT2,CXCR1,ITPR1,ITPR2,ITPR3,NCF2,PDPK1,PIK3CG,PLCB2,PLD1,PRKCA,PRKCZ,RAC2,GNB5,PIK3R5,GNG13,GNG2,GNG12,PREX1,GNB4,GNG8,PPAPDC2,NCF1	LTB4R,CYBA,CYBB,FPR2,GNA15,GNAI1,GNAI2,GNAI3,GNAO1,GNAZ,GNB1,GNB2,GNB3,GNG3,GNG4,GNG5,GNG7,GNG10,GNG11,GNGT1,GNGT2,CXCR1,ITPR1,ITPR2,ITPR3,NCF2,NCF4,PAK1,PDPK1,PIK3CG,PLCB2,PLD1,PRKCA,PRKCZ,RAC2,GNB5,PIK3R5,GNG13,GNG2,GNG12,PREX1,GNB4,GNG8,PPAPDC2,NCF1	LTB4R,CYBA,GNAI1,GNAO1,GNAZ,GNB1,GNB3,GNG3,GNG4,GNG5,GNG7,GNG11,GNGT1,GNGT2,CXCR1,ITPR2,PIK3CG,PLCB2,PLD1,PRKCA,RAC2,GNB5,PIK3R5,GNG13,GNG2,GNG12,PREX1,GNB4,GNG8,PPAPDC2	LTB4R,CYBA,CYBB,FPR2,GNA15,GNAI1,GNAI2,GNAI3,GNAO1,GNAZ,GNB1,GNB2,GNB3,GNG3,GNG4,GNG5,GNG7,GNG10,GNG11,GNGT1,GNGT2,CXCR1,ITPR1,ITPR3,NCF2,NCF4,PAK1,PDPK1,PIK3CG,PLCB2,PLD1,PRKCA,PRKCZ,RAC2,GNB5,PIK3R5,GNG13,GNG2,GNG12,PREX1,GNB4,GNG8,PPAPDC2,NCF1	LTB4R,CYBA,CYBB,FPR2,GNA15,GNAI1,GNAI2,GNAI3,GNAO1,GNAZ,GNB1,GNB2,GNB3,GNG3,GNG4,GNG5,GNG7,GNG10,GNG11,GNGT1,GNGT2,CXCR1,ITPR1,ITPR3,NCF2,NCF4,PAK1,PDPK1,PIK3CG,PLCB2,PLD1,PRKCA,PRKCZ,RAC2,GNB5,PIK3R5,GNG13,GNG2,GNG12,PREX1,GNB4,GNG8,PPAPDC2,NCF1	[3, 43, 380, 4932]	[1, 45, 69, 5243]	[16, 30, 616, 4696]	[2, 44, 198, 5114]	[2, 44, 197, 5115]
Neurophysiological process_Kappa-type opioid receptor in transmission of nerve impulses	1	0.333333	0.115813	0.0229838	0.00689329	0.0968878	0.0955433	ATF2,FOS,FOSL2,JUN,JUNB,JUND	CREM,JUNB,FOSL1	FOS,FOSB,FOSL2,GNAI2,GNAI3,GNB2,GNG10,JUN,JUNB,JUND,PRKACA,PRKACB	FOS,JUN,JUNB,JUND	FOS,JUN,JUNB,JUND	CACNA1A,CACNA1B,CACNA1C,CREB1,CREM,FOSB,GNAI1,GNAI2,GNAI3,GNAO1,GNAZ,GNB1,GNB2,GNB3,GNG3,GNG4,GNG5,GNG7,GNG10,GNG11,GNGT1,GNGT2,KCNJ3,KCNJ5,KCNJ6,KCNJ9,OPRK1,PDYN,PRKACA,PRKACB,PRKACG,SLC9A3,FOSL1,SLC9A3R1,GNB5,KCNIP3,GNG13,GNG2,GNG12,GNB4,GNG8	CACNA1A,CACNA1B,CACNA1C,CREB1,ATF2,FOS,FOSB,FOSL2,GNAI1,GNAI2,GNAI3,GNAO1,GNAZ,GNB1,GNB2,GNB3,GNG3,GNG4,GNG5,GNG7,GNG10,GNG11,GNGT1,GNGT2,JUN,JUND,KCNJ3,KCNJ5,KCNJ6,KCNJ9,OPRK1,PDYN,PRKACA,PRKACB,PRKACG,SLC9A3,SLC9A3R1,GNB5,KCNIP3,GNG13,GNG2,GNG12,GNB4,GNG8	CACNA1A,CACNA1B,CACNA1C,CREB1,ATF2,CREM,GNAI1,GNAO1,GNAZ,GNB1,GNB3,GNG3,GNG4,GNG5,GNG7,GNG11,GNGT1,GNGT2,KCNJ3,KCNJ5,KCNJ6,KCNJ9,OPRK1,PDYN,PRKACG,SLC9A3,FOSL1,SLC9A3R1,GNB5,KCNIP3,GNG13,GNG2,GNG12,GNB4,GNG8	CACNA1A,CACNA1B,CACNA1C,CREB1,ATF2,CREM,FOSB,FOSL2,GNAI1,GNAI2,GNAI3,GNAO1,GNAZ,GNB1,GNB2,GNB3,GNG3,GNG4,GNG5,GNG7,GNG10,GNG11,GNGT1,GNGT2,KCNJ3,KCNJ5,KCNJ6,KCNJ9,OPRK1,PDYN,PRKACA,PRKACB,PRKACG,SLC9A3,FOSL1,SLC9A3R1,GNB5,KCNIP3,GNG13,GNG2,GNG12,GNB4,GNG8	CACNA1A,CACNA1B,CACNA1C,CREB1,ATF2,CREM,FOSB,FOSL2,GNAI1,GNAI2,GNAI3,GNAO1,GNAZ,GNB1,GNB2,GNB3,GNG3,GNG4,GNG5,GNG7,GNG10,GNG11,GNGT1,GNGT2,KCNJ3,KCNJ5,KCNJ6,KCNJ9,OPRK1,PDYN,PRKACA,PRKACB,PRKACG,SLC9A3,FOSL1,SLC9A3R1,GNB5,KCNIP3,GNG13,GNG2,GNG12,GNB4,GNG8	[6, 41, 377, 4934]	[3, 44, 67, 5244]	[12, 35, 620, 4691]	[4, 43, 196, 5115]	[4, 43, 195, 5116]
Regulation of lipid metabolism_G-alpha(q) regulation of lipid metabolism	1	0.333333	0.336442	1	0.00202116	0.456284	0.453681	GNAQ,LCAT,PRKCD,PTGS2		ABCA1,CD36,GNAQ,ITPR1,ITPR3,PRKCE,PRKCH,PRKCZ,MAPK3,PTGS1,PTGS2,RXRA	ITPR2,PTGS2	ITPR2,PTGS2	ABCA1,APOB,APOC1,APOC2,CD36,GNA11,ITPR1,ITPR2,ITPR3,LPL,PLA2G4A,PLCB2,PLCB3,PLCB4,PLTP,PPARG,PRKCA,PRKCB,PRKCE,PRKCG,PRKCH,PRKCI,PRKD1,PRKCQ,PRKCZ,MAPK1,MAPK3,PTGS1,RXRA,PLA2G4C,ABCG1,NR1H3,PLCB1,PRKD3,PRKD2,HCAR2,PLA2G4B	ABCA1,APOB,APOC1,APOC2,CD36,GNA11,GNAQ,ITPR1,ITPR2,ITPR3,LCAT,LPL,PLA2G4A,PLCB2,PLCB3,PLCB4,PLTP,PPARG,PRKCA,PRKCB,PRKCD,PRKCE,PRKCG,PRKCH,PRKCI,PRKD1,PRKCQ,PRKCZ,MAPK1,MAPK3,PTGS1,PTGS2,RXRA,PLA2G4C,ABCG1,NR1H3,PLCB1,PRKD3,PRKD2,HCAR2,PLA2G4B	APOB,APOC1,APOC2,GNA11,ITPR2,LCAT,LPL,PLA2G4A,PLCB2,PLCB3,PLCB4,PLTP,PPARG,PRKCA,PRKCB,PRKCD,PRKCG,PRKCI,PRKD1,PRKCQ,MAPK1,PLA2G4C,ABCG1,NR1H3,PLCB1,PRKD3,PRKD2,HCAR2,PLA2G4B	ABCA1,APOB,APOC1,APOC2,CD36,GNA11,GNAQ,ITPR1,ITPR3,LCAT,LPL,PLA2G4A,PLCB2,PLCB3,PLCB4,PLTP,PPARG,PRKCA,PRKCB,PRKCD,PRKCE,PRKCG,PRKCH,PRKCI,PRKD1,PRKCQ,PRKCZ,MAPK1,MAPK3,PTGS1,RXRA,PLA2G4C,ABCG1,NR1H3,PLCB1,PRKD3,PRKD2,HCAR2,PLA2G4B	ABCA1,APOB,APOC1,APOC2,CD36,GNA11,GNAQ,ITPR1,ITPR3,LCAT,LPL,PLA2G4A,PLCB2,PLCB3,PLCB4,PLTP,PPARG,PRKCA,PRKCB,PRKCD,PRKCE,PRKCG,PRKCH,PRKCI,PRKD1,PRKCQ,PRKCZ,MAPK1,MAPK3,PTGS1,RXRA,PLA2G4C,ABCG1,NR1H3,PLCB1,PRKD3,PRKD2,HCAR2,PLA2G4B	[4, 37, 379, 4938]	[0, 41, 70, 5247]	[12, 29, 620, 4697]	[2, 39, 198, 5119]	[2, 39, 197, 5120]
Regulation of lipid metabolism_Stimulation of Arachidonic acid production by ACM receptors	1	0.333333	0.57412	1	0.00399834	0.621052	0.617622	MAPK14,GNAQ,PAK1,PRKCD,MAP2K3,PPAP2B		ADAM10,ARF1,ARF6,CALM1,MAPK14,GNAI3,GNAQ,GNB2,GNG10,ITPR1,ITPR3,PAK1,PRKCE,PRKCH,PRKCZ,MAPK3,MAP2K3,ADAM9,ARHGEF7	PTK2B,ITPR2,ADAM9	PTK2B,ITPR2,ADAM9	ADAM10,APP,ARF1,ARF6,RHOA,DAGLA,CALM1,CALM2,CALM3,CAMK2A,CAMK2B,CAMK2D,CAMK2G,CDC42,CHRM1,CHRM2,CHRM3,CHRM5,PTK2B,GNA11,GNAI3,GNB1,GNB2,GNB3,GNG3,GNG4,GNG5,GNG7,GNG10,GNG11,GNGT1,GNGT2,ITPR1,ITPR2,ITPR3,MAP3K1,PIK3CG,PLA2G4A,PLD1,PLD2,PRKCA,PRKCB,PRKCE,PRKCG,PRKCH,PRKCI,PRKD1,PRKCQ,PRKCZ,MAPK1,MAPK3,MAPK11,MAPK13,MAP2K1,RAC1,RAF1,MAPK12,SRC,ADAM17,PLA2G4C,PPAP2A,PPAP2C,ADAM9,ARHGEF7,ARHGEF1,GNA13…	ADAM10,APP,ARF1,ARF6,RHOA,DAGLA,CALM1,CALM2,CALM3,CAMK2A,CAMK2B,CAMK2D,CAMK2G,CDC42,CHRM1,CHRM2,CHRM3,CHRM5,MAPK14,PTK2B,GNA11,GNAI3,GNAQ,GNB1,GNB2,GNB3,GNG3,GNG4,GNG5,GNG7,GNG10,GNG11,GNGT1,GNGT2,ITPR1,ITPR2,ITPR3,MAP3K1,PAK1,PIK3CG,PLA2G4A,PLD1,PLD2,PRKCA,PRKCB,PRKCD,PRKCE,PRKCG,PRKCH,PRKCI,PRKD1,PRKCQ,PRKCZ,MAPK1,MAPK3,MAPK11,MAPK13,MAP2K1,MAP2K3,RAC1,RAF1,MAPK12,SRC,ADAM17,PLA2G4C,PPAP2A,PPAP…	APP,RHOA,DAGLA,CALM2,CALM3,CAMK2A,CAMK2B,CAMK2D,CAMK2G,CDC42,CHRM1,CHRM2,CHRM3,CHRM5,PTK2B,GNA11,GNB1,GNB3,GNG3,GNG4,GNG5,GNG7,GNG11,GNGT1,GNGT2,ITPR2,MAP3K1,PIK3CG,PLA2G4A,PLD1,PLD2,PRKCA,PRKCB,PRKCD,PRKCG,PRKCI,PRKD1,PRKCQ,MAPK1,MAPK11,MAPK13,MAP2K1,RAC1,RAF1,MAPK12,SRC,ADAM17,PLA2G4C,PPAP2A,PPAP2C,PPAP2B,ARHGEF1,GNA13,GNB5,MGLL,PLCB1,BACE1,PRKD3,PRKD2,GNG13,GNG2,GNG12,GNB4,GNG8,DAGLB,PLA2G4B	ADAM10,APP,ARF1,ARF6,RHOA,DAGLA,CALM1,CALM2,CALM3,CAMK2A,CAMK2B,CAMK2D,CAMK2G,CDC42,CHRM1,CHRM2,CHRM3,CHRM5,MAPK14,GNA11,GNAI3,GNAQ,GNB1,GNB2,GNB3,GNG3,GNG4,GNG5,GNG7,GNG10,GNG11,GNGT1,GNGT2,ITPR1,ITPR3,MAP3K1,PAK1,PIK3CG,PLA2G4A,PLD1,PLD2,PRKCA,PRKCB,PRKCD,PRKCE,PRKCG,PRKCH,PRKCI,PRKD1,PRKCQ,PRKCZ,MAPK1,MAPK3,MAPK11,MAPK13,MAP2K1,MAP2K3,RAC1,RAF1,MAPK12,SRC,ADAM17,PLA2G4C,PPAP2A,PPAP2C,PPAP2B,AR…	ADAM10,APP,ARF1,ARF6,RHOA,DAGLA,CALM1,CALM2,CALM3,CAMK2A,CAMK2B,CAMK2D,CAMK2G,CDC42,CHRM1,CHRM2,CHRM3,CHRM5,MAPK14,GNA11,GNAI3,GNAQ,GNB1,GNB2,GNB3,GNG3,GNG4,GNG5,GNG7,GNG10,GNG11,GNGT1,GNGT2,ITPR1,ITPR3,MAP3K1,PAK1,PIK3CG,PLA2G4A,PLD1,PLD2,PRKCA,PRKCB,PRKCD,PRKCE,PRKCG,PRKCH,PRKCI,PRKD1,PRKCQ,PRKCZ,MAPK1,MAPK3,MAPK11,MAPK13,MAP2K1,MAP2K3,RAC1,RAF1,MAPK12,SRC,ADAM17,PLA2G4C,PPAP2A,PPAP2C,PPAP2B,AR…	[6, 79, 377, 4896]	[0, 85, 70, 5203]	[19, 66, 613, 4660]	[3, 82, 197, 5076]	[3, 82, 196, 5077]
Signal transduction_cAMP signaling	1	0.333333	0.826742	1	0.00404726	0.951579	1	ADCY7,PHKG1,PPP3CB,PRKCD		ADCY7,CALM1,CAMK4,GNAI2,GNAI3,GNB2,GNG10,GSK3A,PPP3CC,PRKACA,PRKACB,PRKAR1B,PRKCE,PRKCH,PRKCZ,RAP2A,KDELR1,KDELR2	RAP2A		ADCY1,ADCY2,ADCY3,ADCY5,ADCY6,ADCY8,ADCY9,CALM1,CALM2,CALM3,CAMK4,CAMK2A,CAMK2B,CAMK2D,CAMK2G,CREB1,GNAI1,GNAI2,GNAI3,GNAO1,GNAS,GNAZ,GNB1,GNB2,GNB3,GNG3,GNG4,GNG5,GNG7,GNG10,GNG11,GNGT1,GNGT2,GSK3A,GSK3B,LIPE,PHKA1,PHKA2,PHKG2,PLN,PPP3CA,PPP3CC,PRKACA,PRKACB,PRKACG,PRKAR1A,PRKAR1B,PRKAR2A,PRKAR2B,PRKCA,PRKCB,PRKCE,PRKCG,PRKCH,PRKCI,PRKD1,PRKCQ,PRKCZ,RAP1A,RAP2A,RYR1,RAPGEF3,GNB5,KDELR1,KDELR2,KD…	ADCY1,ADCY2,ADCY3,ADCY5,ADCY6,ADCY7,ADCY8,ADCY9,CALM1,CALM2,CALM3,CAMK4,CAMK2A,CAMK2B,CAMK2D,CAMK2G,CREB1,GNAI1,GNAI2,GNAI3,GNAO1,GNAS,GNAZ,GNB1,GNB2,GNB3,GNG3,GNG4,GNG5,GNG7,GNG10,GNG11,GNGT1,GNGT2,GSK3A,GSK3B,LIPE,PHKA1,PHKA2,PHKG1,PHKG2,PLN,PPP3CA,PPP3CB,PPP3CC,PRKACA,PRKACB,PRKACG,PRKAR1A,PRKAR1B,PRKAR2A,PRKAR2B,PRKCA,PRKCB,PRKCD,PRKCE,PRKCG,PRKCH,PRKCI,PRKD1,PRKCQ,PRKCZ,RAP1A,RAP2A,RYR1,RAPG…	ADCY1,ADCY2,ADCY3,ADCY5,ADCY6,ADCY8,ADCY9,CALM2,CALM3,CAMK2A,CAMK2B,CAMK2D,CAMK2G,CREB1,GNAI1,GNAO1,GNAS,GNAZ,GNB1,GNB3,GNG3,GNG4,GNG5,GNG7,GNG11,GNGT1,GNGT2,GSK3B,LIPE,PHKA1,PHKA2,PHKG1,PHKG2,PLN,PPP3CA,PPP3CB,PRKACG,PRKAR1A,PRKAR2A,PRKAR2B,PRKCA,PRKCB,PRKCD,PRKCG,PRKCI,PRKD1,PRKCQ,RAP1A,RYR1,RAPGEF3,GNB5,KDELR3,RAPGEF4,PRKD3,PRKD2,GNG13,GNG2,GNG12,GNB4,GNG8,ADCY4	ADCY1,ADCY2,ADCY3,ADCY5,ADCY6,ADCY7,ADCY8,ADCY9,CALM1,CALM2,CALM3,CAMK4,CAMK2A,CAMK2B,CAMK2D,CAMK2G,CREB1,GNAI1,GNAI2,GNAI3,GNAO1,GNAS,GNAZ,GNB1,GNB2,GNB3,GNG3,GNG4,GNG5,GNG7,GNG10,GNG11,GNGT1,GNGT2,GSK3A,GSK3B,LIPE,PHKA1,PHKA2,PHKG1,PHKG2,PLN,PPP3CA,PPP3CB,PPP3CC,PRKACA,PRKACB,PRKACG,PRKAR1A,PRKAR1B,PRKAR2A,PRKAR2B,PRKCA,PRKCB,PRKCD,PRKCE,PRKCG,PRKCH,PRKCI,PRKD1,PRKCQ,PRKCZ,RAP1A,RYR1,RAPGEF3,GN…	ADCY1,ADCY2,ADCY3,ADCY5,ADCY6,ADCY7,ADCY8,ADCY9,CALM1,CALM2,CALM3,CAMK4,CAMK2A,CAMK2B,CAMK2D,CAMK2G,CREB1,GNAI1,GNAI2,GNAI3,GNAO1,GNAS,GNAZ,GNB1,GNB2,GNB3,GNG3,GNG4,GNG5,GNG7,GNG10,GNG11,GNGT1,GNGT2,GSK3A,GSK3B,LIPE,PHKA1,PHKA2,PHKG1,PHKG2,PLN,PPP3CA,PPP3CB,PPP3CC,PRKACA,PRKACB,PRKACG,PRKAR1A,PRKAR1B,PRKAR2A,PRKAR2B,PRKCA,PRKCB,PRKCD,PRKCE,PRKCG,PRKCH,PRKCI,PRKD1,PRKCQ,PRKCZ,RAP1A,RAP2A,RYR1,RAPG…	[4, 75, 379, 4900]	[0, 79, 70, 5209]	[18, 61, 614, 4665]	[1, 78, 199, 5080]	[0, 79, 199, 5080]
Signal transduction_Erk Interactions: Inhibition of Erk	1	0.333333	0.276221	0.624646	0.000701527	0.298192	0.295057	AKT1,AKT2,DUSP1,GRIN1,PPP2CA,PPP3CB,PRKCD	DUSP4	CALM1,CD3D,CD3G,CD247,DUSP3,DUSP6,GMFB,LCK,PPP3CC,PRKACA,PRKACB,PRKAR1B,PRKCE,PRKCH,PRKCZ,MAPK3,TRA@,ZAP70,VRK3	DUSP1,DUSP4,DUSP6,DUSP16	DUSP1,DUSP4,DUSP6,DUSP16	CALM1,CALM2,CALM3,CAMK2A,CAMK2B,CAMK2D,CAMK2G,CD3D,CD3E,CD3G,CD247,DUSP3,DUSP4,DUSP6,DUSP7,DUSP9,GMFB,GRIN2A,GRIN2B,GRIN2C,GRIN2D,LCK,PPP2CB,PPP3CA,PPP3CC,PRKACA,PRKACB,PRKACG,PRKAR1A,PRKAR1B,PRKAR2A,PRKAR2B,PRKCA,PRKCB,PRKCE,PRKCG,PRKCH,PRKCI,PRKD1,PRKCQ,PRKCZ,MAPK1,MAPK3,MAPK8,MAPK9,MAPK10,MAP2K1,PTPN7,PTPRE,PTPRR,TRA@,TRB@,ZAP70,PEA15,AKT3,PRKD3,PRKD2,TRBV17,TRBV11-3,TRBV11-2,TRBV11-1,TRAV24,T…	AKT1,AKT2,CALM1,CALM2,CALM3,CAMK2A,CAMK2B,CAMK2D,CAMK2G,CD3D,CD3E,CD3G,CD247,DUSP1,DUSP3,DUSP6,DUSP7,DUSP9,GMFB,GRIN1,GRIN2A,GRIN2B,GRIN2C,GRIN2D,LCK,PPP2CA,PPP2CB,PPP3CA,PPP3CB,PPP3CC,PRKACA,PRKACB,PRKACG,PRKAR1A,PRKAR1B,PRKAR2A,PRKAR2B,PRKCA,PRKCB,PRKCD,PRKCE,PRKCG,PRKCH,PRKCI,PRKD1,PRKCQ,PRKCZ,MAPK1,MAPK3,MAPK8,MAPK9,MAPK10,MAP2K1,PTPN7,PTPRE,PTPRR,TRA@,TRB@,ZAP70,PEA15,AKT3,PRKD3,PRKD2,TRBV17…	AKT1,AKT2,CALM2,CALM3,CAMK2A,CAMK2B,CAMK2D,CAMK2G,CD3E,DUSP1,DUSP4,DUSP7,DUSP9,GRIN1,GRIN2A,GRIN2B,GRIN2C,GRIN2D,PPP2CA,PPP2CB,PPP3CA,PPP3CB,PRKACG,PRKAR1A,PRKAR2A,PRKAR2B,PRKCA,PRKCB,PRKCD,PRKCG,PRKCI,PRKD1,PRKCQ,MAPK1,MAPK8,MAPK9,MAPK10,MAP2K1,PTPN7,PTPRE,PTPRR,TRB@,PEA15,AKT3,PRKD3,PRKD2,TRBV17,TRBV11-3,TRBV11-2,TRBV11-1,TRAV24,TRAJ18,TRAC,DUSP16,PTPN5	AKT1,AKT2,CALM1,CALM2,CALM3,CAMK2A,CAMK2B,CAMK2D,CAMK2G,CD3D,CD3E,CD3G,CD247,DUSP3,DUSP7,DUSP9,GMFB,GRIN1,GRIN2A,GRIN2B,GRIN2C,GRIN2D,LCK,PPP2CA,PPP2CB,PPP3CA,PPP3CB,PPP3CC,PRKACA,PRKACB,PRKACG,PRKAR1A,PRKAR1B,PRKAR2A,PRKAR2B,PRKCA,PRKCB,PRKCD,PRKCE,PRKCG,PRKCH,PRKCI,PRKD1,PRKCQ,PRKCZ,MAPK1,MAPK3,MAPK8,MAPK9,MAPK10,MAP2K1,PTPN7,PTPRE,PTPRR,TRA@,TRB@,ZAP70,PEA15,AKT3,PRKD3,PRKD2,TRBV17,TRBV11-3,TR…	AKT1,AKT2,CALM1,CALM2,CALM3,CAMK2A,CAMK2B,CAMK2D,CAMK2G,CD3D,CD3E,CD3G,CD247,DUSP3,DUSP7,DUSP9,GMFB,GRIN1,GRIN2A,GRIN2B,GRIN2C,GRIN2D,LCK,PPP2CA,PPP2CB,PPP3CA,PPP3CB,PPP3CC,PRKACA,PRKACB,PRKACG,PRKAR1A,PRKAR1B,PRKAR2A,PRKAR2B,PRKCA,PRKCB,PRKCD,PRKCE,PRKCG,PRKCH,PRKCI,PRKD1,PRKCQ,PRKCZ,MAPK1,MAPK3,MAPK8,MAPK9,MAPK10,MAP2K1,PTPN7,PTPRE,PTPRR,TRA@,TRB@,ZAP70,PEA15,AKT3,PRKD3,PRKD2,TRBV17,TRBV11-3,TR…	[7, 67, 376, 4908]	[1, 73, 69, 5215]	[19, 55, 613, 4671]	[4, 70, 196, 5088]	[4, 70, 195, 5089]
Signal transduction_IP3 signaling	1	0.333333	0.533525	0.768133	0.00836127	0.78556	0.782673	ADORA2A,AKT1,AKT2,GNAQ,HRAS,SYK,LAT,PLCE1	MET	ADORA2B,CALM1,CAMK4,CD3D,CD3G,CD247,CD79B,GNAQ,GNB2,GNG10,GRB2,ITPR1,ITPR3,MEF2D,PDPK1,PLCG1,PRKCE,MAPK3,TRA@,ZAP70,CAMKK2,LAT	ITPR2,PIK3R1,PIK3R2	ITPR2,PIK3R1,PIK3R2	ADORA2B,ADORA3,CALM1,CALM2,CALM3,CAMK4,CAMK2A,CAMK2B,CAMK2D,CAMK2G,CD3D,CD3E,CD3G,CD247,CD79A,CD79B,CREB1,ELK1,GNA11,GNB1,GNB2,GNB3,GNG3,GNG4,GNG5,GNG7,GNG10,GNG11,GNGT1,GNGT2,GRB2,IGH@,IGHJ@,IGHM,IGHV@,IGKC,IGKV@,IGL@,IGLC@,IGLV@,ITPR1,ITPR2,ITPR3,MEF2A,MEF2C,MEF2D,MET,P2RY1,P2RY2,P2RY4,P2RY6,P2RY11,PDGFRA,PDGFRB,PDPK1,PIK3CA,PIK3CB,PIK3CD,PIK3R1,PIK3R2,PLCB2,PLCB3,PLCB4,PLCG1,PRKCE,PRKCG,MAPK1,…	ADORA2A,ADORA2B,ADORA3,AKT1,AKT2,CALM1,CALM2,CALM3,CAMK4,CAMK2A,CAMK2B,CAMK2D,CAMK2G,CD3D,CD3E,CD3G,CD247,CD79A,CD79B,CREB1,ELK1,GNA11,GNAQ,GNB1,GNB2,GNB3,GNG3,GNG4,GNG5,GNG7,GNG10,GNG11,GNGT1,GNGT2,GRB2,HRAS,IGH@,IGHJ@,IGHM,IGHV@,IGKC,IGKV@,IGL@,IGLC@,IGLV@,ITPR1,ITPR2,ITPR3,MEF2A,MEF2C,MEF2D,P2RY1,P2RY2,P2RY4,P2RY6,P2RY11,PDGFRA,PDGFRB,PDPK1,PIK3CA,PIK3CB,PIK3CD,PIK3R1,PIK3R2,PLCB2,PLCB3,PLCB4,…	ADORA2A,ADORA3,AKT1,AKT2,CALM2,CALM3,CAMK2A,CAMK2B,CAMK2D,CAMK2G,CD3E,CD79A,CREB1,ELK1,GNA11,GNB1,GNB3,GNG3,GNG4,GNG5,GNG7,GNG11,GNGT1,GNGT2,HRAS,IGH@,IGHJ@,IGHM,IGHV@,IGKC,IGKV@,IGL@,IGLC@,IGLV@,ITPR2,MEF2A,MEF2C,MET,P2RY1,P2RY2,P2RY4,P2RY6,P2RY11,PDGFRA,PDGFRB,PIK3CA,PIK3CB,PIK3CD,PIK3R1,PIK3R2,PLCB2,PLCB3,PLCB4,PRKCG,MAPK1,MAP2K1,MAP2K2,RAF1,SHC1,SOS1,SOS2,SYK,TRB@,IGKJ@,IGLJ@,PIK3R3,AKT3,HDAC…	ADORA2A,ADORA2B,ADORA3,AKT1,AKT2,CALM1,CALM2,CALM3,CAMK4,CAMK2A,CAMK2B,CAMK2D,CAMK2G,CD3D,CD3E,CD3G,CD247,CD79A,CD79B,CREB1,ELK1,GNA11,GNAQ,GNB1,GNB2,GNB3,GNG3,GNG4,GNG5,GNG7,GNG10,GNG11,GNGT1,GNGT2,GRB2,HRAS,IGH@,IGHJ@,IGHM,IGHV@,IGKC,IGKV@,IGL@,IGLC@,IGLV@,ITPR1,ITPR3,MEF2A,MEF2C,MEF2D,MET,P2RY1,P2RY2,P2RY4,P2RY6,P2RY11,PDGFRA,PDGFRB,PDPK1,PIK3CA,PIK3CB,PIK3CD,PLCB2,PLCB3,PLCB4,PLCG1,PRKCE,PRKC…	ADORA2A,ADORA2B,ADORA3,AKT1,AKT2,CALM1,CALM2,CALM3,CAMK4,CAMK2A,CAMK2B,CAMK2D,CAMK2G,CD3D,CD3E,CD3G,CD247,CD79A,CD79B,CREB1,ELK1,GNA11,GNAQ,GNB1,GNB2,GNB3,GNG3,GNG4,GNG5,GNG7,GNG10,GNG11,GNGT1,GNGT2,GRB2,HRAS,IGH@,IGHJ@,IGHM,IGHV@,IGKC,IGKV@,IGL@,IGLC@,IGLV@,ITPR1,ITPR3,MEF2A,MEF2C,MEF2D,MET,P2RY1,P2RY2,P2RY4,P2RY6,P2RY11,PDGFRA,PDGFRB,PDPK1,PIK3CA,PIK3CB,PIK3CD,PLCB2,PLCB3,PLCB4,PLCG1,PRKCE,PRKC…	[8, 102, 375, 4873]	[1, 109, 69, 5179]	[22, 88, 610, 4638]	[3, 107, 197, 5051]	[3, 107, 196, 5052]
(L)-Alanine, (L)-cysteine, and (L)-methionine metabolism	0	0	0.832026	1	0.793639	0.599487	0.597615	CBS		DNMT1,LDHA	MAT2A	MAT2A	AGXT,AHCY,CDO1,CTH,DNMT1,DNMT3A,DNMT3B,GOT1,GOT2,GPT,LDHA,LDHB,LDHC,MAT1A,MAT2A,MPST,PC,AHCYL1,AHCYL2,CSAD,HAO1,AGXT2,GPT2	AGXT,AHCY,CBS,CDO1,CTH,DNMT1,DNMT3A,DNMT3B,GOT1,GOT2,GPT,LDHA,LDHB,LDHC,MAT1A,MAT2A,MPST,PC,AHCYL1,AHCYL2,CSAD,HAO1,AGXT2,GPT2	AGXT,AHCY,CBS,CDO1,CTH,DNMT3A,DNMT3B,GOT1,GOT2,GPT,LDHB,LDHC,MAT1A,MAT2A,MPST,PC,AHCYL1,AHCYL2,CSAD,HAO1,AGXT2,GPT2	AGXT,AHCY,CBS,CDO1,CTH,DNMT1,DNMT3A,DNMT3B,GOT1,GOT2,GPT,LDHA,LDHB,LDHC,MAT1A,MPST,PC,AHCYL1,AHCYL2,CSAD,HAO1,AGXT2,GPT2	AGXT,AHCY,CBS,CDO1,CTH,DNMT1,DNMT3A,DNMT3B,GOT1,GOT2,GPT,LDHA,LDHB,LDHC,MAT1A,MPST,PC,AHCYL1,AHCYL2,CSAD,HAO1,AGXT2,GPT2	[1, 23, 382, 4952]	[0, 24, 70, 5264]	[2, 22, 630, 4704]	[1, 23, 199, 5135]	[1, 23, 198, 5136]
(L)-Alanine, (L)-cysteine, and (L)-methionine metabolism / Human version	0	0	0.855284	1	0.829391	0.628961	0.627082	CBS		DNMT1,LDHA	MAT2A	MAT2A	AGXT,AHCY,CDO1,CTH,DNMT1,DNMT3A,DNMT3B,GOT1,GOT2,GPT,LDHA,LDHB,LDHC,MAT1A,MAT2A,MPST,PC,AHCYL1,AHCYL2,CSAD,HAO1,AGXT2,GPT2,LDHAL6B,LDHAL6A	AGXT,AHCY,CBS,CDO1,CTH,DNMT1,DNMT3A,DNMT3B,GOT1,GOT2,GPT,LDHA,LDHB,LDHC,MAT1A,MAT2A,MPST,PC,AHCYL1,AHCYL2,CSAD,HAO1,AGXT2,GPT2,LDHAL6B,LDHAL6A	AGXT,AHCY,CBS,CDO1,CTH,DNMT3A,DNMT3B,GOT1,GOT2,GPT,LDHB,LDHC,MAT1A,MAT2A,MPST,PC,AHCYL1,AHCYL2,CSAD,HAO1,AGXT2,GPT2,LDHAL6B,LDHAL6A	AGXT,AHCY,CBS,CDO1,CTH,DNMT1,DNMT3A,DNMT3B,GOT1,GOT2,GPT,LDHA,LDHB,LDHC,MAT1A,MPST,PC,AHCYL1,AHCYL2,CSAD,HAO1,AGXT2,GPT2,LDHAL6B,LDHAL6A	AGXT,AHCY,CBS,CDO1,CTH,DNMT1,DNMT3A,DNMT3B,GOT1,GOT2,GPT,LDHA,LDHB,LDHC,MAT1A,MPST,PC,AHCYL1,AHCYL2,CSAD,HAO1,AGXT2,GPT2,LDHAL6B,LDHAL6A	[1, 25, 382, 4950]	[0, 26, 70, 5262]	[2, 24, 630, 4702]	[1, 25, 199, 5133]	[1, 25, 198, 5134]
(L)-Arginine metabolism	0	0	0.323567	1	0.6582	1	1	ASS1,GAMT,NOS2		ALDH2,ARG1,CPS1			ABP1,ALDH1A1,ALDH2,ALDH9A1,AMD1,ARG1,ARG2,ASL,CKB,CKM,CKMT1B,CKMT2,CPS1,GATM,NOS1,NOS3,ODC1,OTC,RARS,SMS,SRM,RARS2,AGMAT,ADC,CKMT1A	ABP1,ALDH1A1,ALDH2,ALDH9A1,AMD1,ARG1,ARG2,ASL,ASS1,CKB,CKM,CKMT1B,CKMT2,CPS1,GAMT,GATM,NOS1,NOS2,NOS3,ODC1,OTC,RARS,SMS,SRM,RARS2,AGMAT,ADC,CKMT1A	ABP1,ALDH1A1,ALDH9A1,AMD1,ARG2,ASL,ASS1,CKB,CKM,CKMT1B,CKMT2,GAMT,GATM,NOS1,NOS2,NOS3,ODC1,OTC,RARS,SMS,SRM,RARS2,AGMAT,ADC,CKMT1A	ABP1,ALDH1A1,ALDH2,ALDH9A1,AMD1,ARG1,ARG2,ASL,ASS1,CKB,CKM,CKMT1B,CKMT2,CPS1,GAMT,GATM,NOS1,NOS2,NOS3,ODC1,OTC,RARS,SMS,SRM,RARS2,AGMAT,ADC,CKMT1A	ABP1,ALDH1A1,ALDH2,ALDH9A1,AMD1,ARG1,ARG2,ASL,ASS1,CKB,CKM,CKMT1B,CKMT2,CPS1,GAMT,GATM,NOS1,NOS2,NOS3,ODC1,OTC,RARS,SMS,SRM,RARS2,AGMAT,ADC,CKMT1A	[3, 25, 380, 4950]	[0, 28, 70, 5260]	[3, 25, 629, 4701]	[0, 28, 200, 5130]	[0, 28, 199, 5131]
1-Naphthylamine and 1-Nitronaphtalene metabolism	0	0	1	1	1	1	1						CYP1A1,CYP1A2,CYP2B6,CYP2F1,GSTA1,GSTA2,GSTA3,UGT1A8,UGT1A6,UGT1A5,UGT1A9,UGT1A4,UGT1A1,UGT1A3	CYP1A1,CYP1A2,CYP2B6,CYP2F1,GSTA1,GSTA2,GSTA3,UGT1A8,UGT1A6,UGT1A5,UGT1A9,UGT1A4,UGT1A1,UGT1A3	CYP1A1,CYP1A2,CYP2B6,CYP2F1,GSTA1,GSTA2,GSTA3,UGT1A8,UGT1A6,UGT1A5,UGT1A9,UGT1A4,UGT1A1,UGT1A3	CYP1A1,CYP1A2,CYP2B6,CYP2F1,GSTA1,GSTA2,GSTA3,UGT1A8,UGT1A6,UGT1A5,UGT1A9,UGT1A4,UGT1A1,UGT1A3	CYP1A1,CYP1A2,CYP2B6,CYP2F1,GSTA1,GSTA2,GSTA3,UGT1A8,UGT1A6,UGT1A5,UGT1A9,UGT1A4,UGT1A1,UGT1A3	[0, 14, 383, 4961]	[0, 14, 70, 5274]	[0, 14, 632, 4712]	[0, 14, 200, 5144]	[0, 14, 199, 5145]
2-Naphthylamine and 2-Nitronaphtalene metabolism	0	0	0.819035	1	0.944596	1	1	EPHX1		GSTA4			CYP1A1,CYP1A2,CYP2B6,CYP2E1,CYP2F1,CYP3A4,GSTA1,GSTA2,GSTA3,GSTA4,SULT1A2,SULT1A1,SULT1A3,UGT1A8,UGT1A6,UGT1A5,UGT1A9,UGT1A4,UGT1A1,UGT1A3,GSTA5,SULT1A4	CYP1A1,CYP1A2,CYP2B6,CYP2E1,CYP2F1,CYP3A4,EPHX1,GSTA1,GSTA2,GSTA3,GSTA4,SULT1A2,SULT1A1,SULT1A3,UGT1A8,UGT1A6,UGT1A5,UGT1A9,UGT1A4,UGT1A1,UGT1A3,GSTA5,SULT1A4	CYP1A1,CYP1A2,CYP2B6,CYP2E1,CYP2F1,CYP3A4,EPHX1,GSTA1,GSTA2,GSTA3,SULT1A2,SULT1A1,SULT1A3,UGT1A8,UGT1A6,UGT1A5,UGT1A9,UGT1A4,UGT1A1,UGT1A3,GSTA5,SULT1A4	CYP1A1,CYP1A2,CYP2B6,CYP2E1,CYP2F1,CYP3A4,EPHX1,GSTA1,GSTA2,GSTA3,GSTA4,SULT1A2,SULT1A1,SULT1A3,UGT1A8,UGT1A6,UGT1A5,UGT1A9,UGT1A4,UGT1A1,UGT1A3,GSTA5,SULT1A4	CYP1A1,CYP1A2,CYP2B6,CYP2E1,CYP2F1,CYP3A4,EPHX1,GSTA1,GSTA2,GSTA3,GSTA4,SULT1A2,SULT1A1,SULT1A3,UGT1A8,UGT1A6,UGT1A5,UGT1A9,UGT1A4,UGT1A1,UGT1A3,GSTA5,SULT1A4	[1, 22, 382, 4953]	[0, 23, 70, 5265]	[1, 22, 631, 4704]	[0, 23, 200, 5135]	[0, 23, 199, 5136]
Acetaminophen metabolism	0	0	1	1	1	1	1						CYP1A1,CYP1A2,CYP2A6,CYP2A13,CYP2D6,CYP2E1,CYP3A4,NQO1,GSTP1,SULT1A1,UGT2B15,UGT1A10,UGT1A6,UGT1A9,UGT1A1,UGT1A3	CYP1A1,CYP1A2,CYP2A6,CYP2A13,CYP2D6,CYP2E1,CYP3A4,NQO1,GSTP1,SULT1A1,UGT2B15,UGT1A10,UGT1A6,UGT1A9,UGT1A1,UGT1A3	CYP1A1,CYP1A2,CYP2A6,CYP2A13,CYP2D6,CYP2E1,CYP3A4,NQO1,GSTP1,SULT1A1,UGT2B15,UGT1A10,UGT1A6,UGT1A9,UGT1A1,UGT1A3	CYP1A1,CYP1A2,CYP2A6,CYP2A13,CYP2D6,CYP2E1,CYP3A4,NQO1,GSTP1,SULT1A1,UGT2B15,UGT1A10,UGT1A6,UGT1A9,UGT1A1,UGT1A3	CYP1A1,CYP1A2,CYP2A6,CYP2A13,CYP2D6,CYP2E1,CYP3A4,NQO1,GSTP1,SULT1A1,UGT2B15,UGT1A10,UGT1A6,UGT1A9,UGT1A1,UGT1A3	[0, 16, 383, 4959]	[0, 16, 70, 5272]	[0, 16, 632, 4710]	[0, 16, 200, 5142]	[0, 16, 199, 5143]
Acetylcholine biosynthesis and metabolism	0	0	1	1	1	1	1						ACHE,CHAT,CLC,PLA2G4A,PLA2G6,PEMT,CHPT1	ACHE,CHAT,CLC,PLA2G4A,PLA2G6,PEMT,CHPT1	ACHE,CHAT,CLC,PLA2G4A,PLA2G6,PEMT,CHPT1	ACHE,CHAT,CLC,PLA2G4A,PLA2G6,PEMT,CHPT1	ACHE,CHAT,CLC,PLA2G4A,PLA2G6,PEMT,CHPT1	[0, 7, 383, 4968]	[0, 7, 70, 5281]	[0, 7, 632, 4719]	[0, 7, 200, 5151]	[0, 7, 199, 5152]
Aldosterone biosynthesis and metabolism	0	0	1	1	1	0.290105	0.288864				AKR1C1	AKR1C1	AKR1C4,CYP11B2,CYP21A2,AKR1C1,HSD11B1,HSD11B2,AKR1D1,UGT2B4,UGT2B7	AKR1C4,CYP11B2,CYP21A2,AKR1C1,HSD11B1,HSD11B2,AKR1D1,UGT2B4,UGT2B7	AKR1C4,CYP11B2,CYP21A2,AKR1C1,HSD11B1,HSD11B2,AKR1D1,UGT2B4,UGT2B7	AKR1C4,CYP11B2,CYP21A2,HSD11B1,HSD11B2,AKR1D1,UGT2B4,UGT2B7	AKR1C4,CYP11B2,CYP21A2,HSD11B1,HSD11B2,AKR1D1,UGT2B4,UGT2B7	[0, 9, 383, 4966]	[0, 9, 70, 5279]	[0, 9, 632, 4717]	[1, 8, 199, 5150]	[1, 8, 198, 5151]
Aminoacyl-tRNA biosynthesis in cytoplasm	0	0	1	1	1	1	1	FARSA,IARS,NARS		DARS,EPRS			AARS,CARS,DARS,EPRS,GARS,HARS,KARS,MARS,QARS,RARS,SARS,TARS,TRNAA1,TRNAC1,TRNAD1,TRNAE1,TRNAG1,TRNAG2,TRNAG3,TRNAG5,TRNAI1,TRNAK1,TRNAL1,TRNAL2,TRNAM1,TRNAN1,TRNAP1,TRNAP2,TRNAP3,TRNAQ1,TRNAQ2,TRNAR1,TRNAR2,TRNAR3,TRNAR4,TRNAT1,TRNAT2,TRNAT3,TRNAV1,TRNAV2,TRNAV3,TRNAW1,VARS,WARS,YARS,FARSB,TRNAS2,TRNAS3,LARS,TRNAG4,TRNAS1,TRNAS4,TRNAV7,TRNAV8,TRNAV9,TRNAV6,TRNAL-UAA,TRNAL-CAA,TRNAL-AAG,TRNAL-UAG,…	AARS,CARS,DARS,EPRS,FARSA,GARS,HARS,IARS,KARS,MARS,NARS,QARS,RARS,SARS,TARS,TRNAA1,TRNAC1,TRNAD1,TRNAE1,TRNAG1,TRNAG2,TRNAG3,TRNAG5,TRNAI1,TRNAK1,TRNAL1,TRNAL2,TRNAM1,TRNAN1,TRNAP1,TRNAP2,TRNAP3,TRNAQ1,TRNAQ2,TRNAR1,TRNAR2,TRNAR3,TRNAR4,TRNAT1,TRNAT2,TRNAT3,TRNAV1,TRNAV2,TRNAV3,TRNAW1,VARS,WARS,YARS,FARSB,TRNAS2,TRNAS3,LARS,TRNAG4,TRNAS1,TRNAS4,TRNAV7,TRNAV8,TRNAV9,TRNAV6,TRNAL-UAA,TRNAL-CAA,TRNA…	AARS,CARS,FARSA,GARS,HARS,IARS,KARS,MARS,NARS,QARS,RARS,SARS,TARS,TRNAA1,TRNAC1,TRNAD1,TRNAE1,TRNAG1,TRNAG2,TRNAG3,TRNAG5,TRNAI1,TRNAK1,TRNAL1,TRNAL2,TRNAM1,TRNAN1,TRNAP1,TRNAP2,TRNAP3,TRNAQ1,TRNAQ2,TRNAR1,TRNAR2,TRNAR3,TRNAR4,TRNAT1,TRNAT2,TRNAT3,TRNAV1,TRNAV2,TRNAV3,TRNAW1,VARS,WARS,YARS,FARSB,TRNAS2,TRNAS3,LARS,TRNAG4,TRNAS1,TRNAS4,TRNAV7,TRNAV8,TRNAV9,TRNAV6,TRNAL-UAA,TRNAL-CAA,TRNAL-AAG,TRNA…	AARS,CARS,DARS,EPRS,FARSA,GARS,HARS,IARS,KARS,MARS,NARS,QARS,RARS,SARS,TARS,TRNAA1,TRNAC1,TRNAD1,TRNAE1,TRNAG1,TRNAG2,TRNAG3,TRNAG5,TRNAI1,TRNAK1,TRNAL1,TRNAL2,TRNAM1,TRNAN1,TRNAP1,TRNAP2,TRNAP3,TRNAQ1,TRNAQ2,TRNAR1,TRNAR2,TRNAR3,TRNAR4,TRNAT1,TRNAT2,TRNAT3,TRNAV1,TRNAV2,TRNAV3,TRNAW1,VARS,WARS,YARS,FARSB,TRNAS2,TRNAS3,LARS,TRNAG4,TRNAS1,TRNAS4,TRNAV7,TRNAV8,TRNAV9,TRNAV6,TRNAL-UAA,TRNAL-CAA,TRNA…	AARS,CARS,DARS,EPRS,FARSA,GARS,HARS,IARS,KARS,MARS,NARS,QARS,RARS,SARS,TARS,TRNAA1,TRNAC1,TRNAD1,TRNAE1,TRNAG1,TRNAG2,TRNAG3,TRNAG5,TRNAI1,TRNAK1,TRNAL1,TRNAL2,TRNAM1,TRNAN1,TRNAP1,TRNAP2,TRNAP3,TRNAQ1,TRNAQ2,TRNAR1,TRNAR2,TRNAR3,TRNAR4,TRNAT1,TRNAT2,TRNAT3,TRNAV1,TRNAV2,TRNAV3,TRNAW1,VARS,WARS,YARS,FARSB,TRNAS2,TRNAS3,LARS,TRNAG4,TRNAS1,TRNAS4,TRNAV7,TRNAV8,TRNAV9,TRNAV6,TRNAL-UAA,TRNAL-CAA,TRNA…	[3, 310, 380, 4665]	[0, 313, 70, 4975]	[2, 311, 630, 4415]	[0, 313, 200, 4845]	[0, 313, 199, 4846]
Aminoacyl-tRNA biosynthesis in cytoplasm/ Rodent version	0	0	1	1	1	1	1	FARSA,IARS,NARS		DARS,EPRS			AARS,CARS,DARS,EPRS,GARS,HARS,KARS,MARS,QARS,RARS,SARS,TARS,TRNAA1,TRNAC1,TRNAD1,TRNAE1,TRNAG1,TRNAG2,TRNAG3,TRNAG5,TRNAI1,TRNAK1,TRNAL1,TRNAL2,TRNAM1,TRNAN1,TRNAP1,TRNAP2,TRNAP3,TRNAQ1,TRNAQ2,TRNAR1,TRNAR2,TRNAR3,TRNAR4,TRNAT1,TRNAT2,TRNAT3,TRNAV1,TRNAV2,TRNAV3,TRNAW1,VARS,WARS,YARS,FARSB,TRNAS2,TRNAS3,LARS,TRNAG4,TRNAS1,TRNAS4,TRNAV7,TRNAV8,TRNAV9,TRNAV6,TRNAL-UAA,TRNAL-CAA,TRNAL-AAG,TRNAL-UAG,…	AARS,CARS,DARS,EPRS,FARSA,GARS,HARS,IARS,KARS,MARS,NARS,QARS,RARS,SARS,TARS,TRNAA1,TRNAC1,TRNAD1,TRNAE1,TRNAG1,TRNAG2,TRNAG3,TRNAG5,TRNAI1,TRNAK1,TRNAL1,TRNAL2,TRNAM1,TRNAN1,TRNAP1,TRNAP2,TRNAP3,TRNAQ1,TRNAQ2,TRNAR1,TRNAR2,TRNAR3,TRNAR4,TRNAT1,TRNAT2,TRNAT3,TRNAV1,TRNAV2,TRNAV3,TRNAW1,VARS,WARS,YARS,FARSB,TRNAS2,TRNAS3,LARS,TRNAG4,TRNAS1,TRNAS4,TRNAV7,TRNAV8,TRNAV9,TRNAV6,TRNAL-UAA,TRNAL-CAA,TRNA…	AARS,CARS,FARSA,GARS,HARS,IARS,KARS,MARS,NARS,QARS,RARS,SARS,TARS,TRNAA1,TRNAC1,TRNAD1,TRNAE1,TRNAG1,TRNAG2,TRNAG3,TRNAG5,TRNAI1,TRNAK1,TRNAL1,TRNAL2,TRNAM1,TRNAN1,TRNAP1,TRNAP2,TRNAP3,TRNAQ1,TRNAQ2,TRNAR1,TRNAR2,TRNAR3,TRNAR4,TRNAT1,TRNAT2,TRNAT3,TRNAV1,TRNAV2,TRNAV3,TRNAW1,VARS,WARS,YARS,FARSB,TRNAS2,TRNAS3,LARS,TRNAG4,TRNAS1,TRNAS4,TRNAV7,TRNAV8,TRNAV9,TRNAV6,TRNAL-UAA,TRNAL-CAA,TRNAL-AAG,TRNA…	AARS,CARS,DARS,EPRS,FARSA,GARS,HARS,IARS,KARS,MARS,NARS,QARS,RARS,SARS,TARS,TRNAA1,TRNAC1,TRNAD1,TRNAE1,TRNAG1,TRNAG2,TRNAG3,TRNAG5,TRNAI1,TRNAK1,TRNAL1,TRNAL2,TRNAM1,TRNAN1,TRNAP1,TRNAP2,TRNAP3,TRNAQ1,TRNAQ2,TRNAR1,TRNAR2,TRNAR3,TRNAR4,TRNAT1,TRNAT2,TRNAT3,TRNAV1,TRNAV2,TRNAV3,TRNAW1,VARS,WARS,YARS,FARSB,TRNAS2,TRNAS3,LARS,TRNAG4,TRNAS1,TRNAS4,TRNAV7,TRNAV8,TRNAV9,TRNAV6,TRNAL-UAA,TRNAL-CAA,TRNA…	AARS,CARS,DARS,EPRS,FARSA,GARS,HARS,IARS,KARS,MARS,NARS,QARS,RARS,SARS,TARS,TRNAA1,TRNAC1,TRNAD1,TRNAE1,TRNAG1,TRNAG2,TRNAG3,TRNAG5,TRNAI1,TRNAK1,TRNAL1,TRNAL2,TRNAM1,TRNAN1,TRNAP1,TRNAP2,TRNAP3,TRNAQ1,TRNAQ2,TRNAR1,TRNAR2,TRNAR3,TRNAR4,TRNAT1,TRNAT2,TRNAT3,TRNAV1,TRNAV2,TRNAV3,TRNAW1,VARS,WARS,YARS,FARSB,TRNAS2,TRNAS3,LARS,TRNAG4,TRNAS1,TRNAS4,TRNAV7,TRNAV8,TRNAV9,TRNAV6,TRNAL-UAA,TRNAL-CAA,TRNA…	[3, 311, 380, 4664]	[0, 314, 70, 4974]	[2, 312, 630, 4414]	[0, 314, 200, 4844]	[0, 314, 199, 4845]
Aminoacyl-tRNA biosynthesis in mitochondrion	0	0	0.926051	1	0.79912	0.73705	0.735254	IARS2		FARS2,LARS2,TARS2	PARS2	PARS2	GARS,KARS,TRNA,TRNE,TRNF,TRNG,TRNK,TRNL1,TRNL2,TRNM,TRNP,TRNQ,TRNR,TRNS1,TRNS2,TRNT,TRNW,TRNY,WARS2,FARS2,LARS2,HARS2,PARS2,YARS2,SARS2,DARS2,RARS2,VARS2,AARS2,CARS2,NARS2,TARS2,MARS2,EARS2	GARS,KARS,TRNA,TRNE,TRNF,TRNG,TRNK,TRNL1,TRNL2,TRNM,TRNP,TRNQ,TRNR,TRNS1,TRNS2,TRNT,TRNW,TRNY,WARS2,FARS2,LARS2,HARS2,PARS2,YARS2,SARS2,DARS2,IARS2,RARS2,VARS2,AARS2,CARS2,NARS2,TARS2,MARS2,EARS2	GARS,KARS,TRNA,TRNE,TRNF,TRNG,TRNK,TRNL1,TRNL2,TRNM,TRNP,TRNQ,TRNR,TRNS1,TRNS2,TRNT,TRNW,TRNY,WARS2,HARS2,PARS2,YARS2,SARS2,DARS2,IARS2,RARS2,VARS2,AARS2,CARS2,NARS2,MARS2,EARS2	GARS,KARS,TRNA,TRNE,TRNF,TRNG,TRNK,TRNL1,TRNL2,TRNM,TRNP,TRNQ,TRNR,TRNS1,TRNS2,TRNT,TRNW,TRNY,WARS2,FARS2,LARS2,HARS2,YARS2,SARS2,DARS2,IARS2,RARS2,VARS2,AARS2,CARS2,NARS2,TARS2,MARS2,EARS2	GARS,KARS,TRNA,TRNE,TRNF,TRNG,TRNK,TRNL1,TRNL2,TRNM,TRNP,TRNQ,TRNR,TRNS1,TRNS2,TRNT,TRNW,TRNY,WARS2,FARS2,LARS2,HARS2,YARS2,SARS2,DARS2,IARS2,RARS2,VARS2,AARS2,CARS2,NARS2,TARS2,MARS2,EARS2	[1, 34, 382, 4941]	[0, 35, 70, 5253]	[3, 32, 629, 4694]	[1, 34, 199, 5124]	[1, 34, 198, 5125]
Anandamide biosynthesis and metabolism	0	0	0.449044	1	0.727656	1	1	PLA2G1B,PLCE1		ENPP2,PLCG1			FAAH,ENPP2,PLA2G2A,PLA2G4A,PLA2G5,PLCB2,PLCB3,PLCB4,PLCD1,PLCG1,PLCG2,PLA2G10,PLCB1,PTPN22,PLCD4,PLCZ1,PLCD3,HRASLS5,NAPEPLD	FAAH,ENPP2,PLA2G1B,PLA2G2A,PLA2G4A,PLA2G5,PLCB2,PLCB3,PLCB4,PLCD1,PLCG1,PLCG2,PLA2G10,PLCB1,PTPN22,PLCE1,PLCD4,PLCZ1,PLCD3,HRASLS5,NAPEPLD	FAAH,PLA2G1B,PLA2G2A,PLA2G4A,PLA2G5,PLCB2,PLCB3,PLCB4,PLCD1,PLCG2,PLA2G10,PLCB1,PTPN22,PLCE1,PLCD4,PLCZ1,PLCD3,HRASLS5,NAPEPLD	FAAH,ENPP2,PLA2G1B,PLA2G2A,PLA2G4A,PLA2G5,PLCB2,PLCB3,PLCB4,PLCD1,PLCG1,PLCG2,PLA2G10,PLCB1,PTPN22,PLCE1,PLCD4,PLCZ1,PLCD3,HRASLS5,NAPEPLD	FAAH,ENPP2,PLA2G1B,PLA2G2A,PLA2G4A,PLA2G5,PLCB2,PLCB3,PLCB4,PLCD1,PLCG1,PLCG2,PLA2G10,PLCB1,PTPN22,PLCE1,PLCD4,PLCZ1,PLCD3,HRASLS5,NAPEPLD	[2, 19, 381, 4956]	[0, 21, 70, 5267]	[2, 19, 630, 4707]	[0, 21, 200, 5137]	[0, 21, 199, 5138]
Androstenedione and testosterone biosynthesis and metabolism p.1	0	0	0.756248	1	0.908279	1	1	HSD17B1		HSD17B7			STS,CYP1A1,CYP1A2,CYP3A7,CYP2A13,CYP2C19,CYP2C9,CYP3A4,CYP3A5,CYP17A1,HSD3B1,HSD3B2,HSD17B3,HSD17B2,SULT1E1,SULT2A1,HSD17B8,HSD17B7	STS,CYP1A1,CYP1A2,CYP3A7,CYP2A13,CYP2C19,CYP2C9,CYP3A4,CYP3A5,CYP17A1,HSD3B1,HSD3B2,HSD17B1,HSD17B3,HSD17B2,SULT1E1,SULT2A1,HSD17B8,HSD17B7	STS,CYP1A1,CYP1A2,CYP3A7,CYP2A13,CYP2C19,CYP2C9,CYP3A4,CYP3A5,CYP17A1,HSD3B1,HSD3B2,HSD17B1,HSD17B3,HSD17B2,SULT1E1,SULT2A1,HSD17B8	STS,CYP1A1,CYP1A2,CYP3A7,CYP2A13,CYP2C19,CYP2C9,CYP3A4,CYP3A5,CYP17A1,HSD3B1,HSD3B2,HSD17B1,HSD17B3,HSD17B2,SULT1E1,SULT2A1,HSD17B8,HSD17B7	STS,CYP1A1,CYP1A2,CYP3A7,CYP2A13,CYP2C19,CYP2C9,CYP3A4,CYP3A5,CYP17A1,HSD3B1,HSD3B2,HSD17B1,HSD17B3,HSD17B2,SULT1E1,SULT2A1,HSD17B8,HSD17B7	[1, 18, 382, 4957]	[0, 19, 70, 5269]	[1, 18, 631, 4708]	[0, 19, 200, 5139]	[0, 19, 199, 5140]
Androstenedione and testosterone biosynthesis and metabolism p.1/ Rodent version	0	0	0.756248	1	0.908279	1	1	HSD17B1		HSD17B7			STS,CYP1A1,CYP1A2,CYP3A7,CYP2A13,CYP2C19,CYP2C9,CYP3A4,CYP3A5,CYP17A1,HSD3B1,HSD3B2,HSD17B3,HSD17B2,SULT1E1,SULT2A1,HSD17B8,HSD17B7	STS,CYP1A1,CYP1A2,CYP3A7,CYP2A13,CYP2C19,CYP2C9,CYP3A4,CYP3A5,CYP17A1,HSD3B1,HSD3B2,HSD17B1,HSD17B3,HSD17B2,SULT1E1,SULT2A1,HSD17B8,HSD17B7	STS,CYP1A1,CYP1A2,CYP3A7,CYP2A13,CYP2C19,CYP2C9,CYP3A4,CYP3A5,CYP17A1,HSD3B1,HSD3B2,HSD17B1,HSD17B3,HSD17B2,SULT1E1,SULT2A1,HSD17B8	STS,CYP1A1,CYP1A2,CYP3A7,CYP2A13,CYP2C19,CYP2C9,CYP3A4,CYP3A5,CYP17A1,HSD3B1,HSD3B2,HSD17B1,HSD17B3,HSD17B2,SULT1E1,SULT2A1,HSD17B8,HSD17B7	STS,CYP1A1,CYP1A2,CYP3A7,CYP2A13,CYP2C19,CYP2C9,CYP3A4,CYP3A5,CYP17A1,HSD3B1,HSD3B2,HSD17B1,HSD17B3,HSD17B2,SULT1E1,SULT2A1,HSD17B8,HSD17B7	[1, 18, 382, 4957]	[0, 19, 70, 5269]	[1, 18, 631, 4708]	[0, 19, 200, 5139]	[0, 19, 199, 5140]
Androstenedione and testosterone biosynthesis and metabolism p.2	0	0	1	1	0.895966	0.496345	0.494581			AKR1C3	AKR1C1	AKR1C1	AKR1C4,AKR1C1,AKR1C2,SRD5A1,SRD5A2,AKR1D1,UGT2B15,UGT2B17,AKR1C3,UGT2A1,UGT2B28,UGT1A10,UGT1A8,UGT1A5,UGT1A9,UGT1A4,UGT1A1,UGT1A3	AKR1C4,AKR1C1,AKR1C2,SRD5A1,SRD5A2,AKR1D1,UGT2B15,UGT2B17,AKR1C3,UGT2A1,UGT2B28,UGT1A10,UGT1A8,UGT1A5,UGT1A9,UGT1A4,UGT1A1,UGT1A3	AKR1C4,AKR1C1,AKR1C2,SRD5A1,SRD5A2,AKR1D1,UGT2B15,UGT2B17,UGT2A1,UGT2B28,UGT1A10,UGT1A8,UGT1A5,UGT1A9,UGT1A4,UGT1A1,UGT1A3	AKR1C4,AKR1C2,SRD5A1,SRD5A2,AKR1D1,UGT2B15,UGT2B17,AKR1C3,UGT2A1,UGT2B28,UGT1A10,UGT1A8,UGT1A5,UGT1A9,UGT1A4,UGT1A1,UGT1A3	AKR1C4,AKR1C2,SRD5A1,SRD5A2,AKR1D1,UGT2B15,UGT2B17,AKR1C3,UGT2A1,UGT2B28,UGT1A10,UGT1A8,UGT1A5,UGT1A9,UGT1A4,UGT1A1,UGT1A3	[0, 18, 383, 4957]	[0, 18, 70, 5270]	[1, 17, 631, 4709]	[1, 17, 199, 5141]	[1, 17, 198, 5142]
Androstenedione and testosterone biosynthesis and metabolism p.2/ Rodent version	0	0	1	1	0.895966	0.496345	0.494581			AKR1C3	AKR1C1	AKR1C1	AKR1C4,AKR1C1,AKR1C2,SRD5A1,SRD5A2,AKR1D1,UGT2B15,UGT2B17,AKR1C3,UGT2A1,UGT2B28,UGT1A10,UGT1A8,UGT1A5,UGT1A9,UGT1A4,UGT1A1,UGT1A3	AKR1C4,AKR1C1,AKR1C2,SRD5A1,SRD5A2,AKR1D1,UGT2B15,UGT2B17,AKR1C3,UGT2A1,UGT2B28,UGT1A10,UGT1A8,UGT1A5,UGT1A9,UGT1A4,UGT1A1,UGT1A3	AKR1C4,AKR1C1,AKR1C2,SRD5A1,SRD5A2,AKR1D1,UGT2B15,UGT2B17,UGT2A1,UGT2B28,UGT1A10,UGT1A8,UGT1A5,UGT1A9,UGT1A4,UGT1A1,UGT1A3	AKR1C4,AKR1C2,SRD5A1,SRD5A2,AKR1D1,UGT2B15,UGT2B17,AKR1C3,UGT2A1,UGT2B28,UGT1A10,UGT1A8,UGT1A5,UGT1A9,UGT1A4,UGT1A1,UGT1A3	AKR1C4,AKR1C2,SRD5A1,SRD5A2,AKR1D1,UGT2B15,UGT2B17,AKR1C3,UGT2A1,UGT2B28,UGT1A10,UGT1A8,UGT1A5,UGT1A9,UGT1A4,UGT1A1,UGT1A3	[0, 18, 383, 4957]	[0, 18, 70, 5270]	[1, 17, 631, 4709]	[1, 17, 199, 5141]	[1, 17, 198, 5142]
Androstenedione and testosterone biosynthesis and metabolism p.3	0	0	1	1	1	0.496345	0.494581				AKR1C1	AKR1C1	AKR1C4,CYP11B1,CYP11B2,AKR1C1,AKR1C2,HSD11B1,HSD11B2,SRD5A1,SRD5A2,AKR1D1,SULT2B1,SULT2A1,UGT2B4,UGT2B7,UGT2B17,UGT2B28,UGT1A10,UGT1A9	AKR1C4,CYP11B1,CYP11B2,AKR1C1,AKR1C2,HSD11B1,HSD11B2,SRD5A1,SRD5A2,AKR1D1,SULT2B1,SULT2A1,UGT2B4,UGT2B7,UGT2B17,UGT2B28,UGT1A10,UGT1A9	AKR1C4,CYP11B1,CYP11B2,AKR1C1,AKR1C2,HSD11B1,HSD11B2,SRD5A1,SRD5A2,AKR1D1,SULT2B1,SULT2A1,UGT2B4,UGT2B7,UGT2B17,UGT2B28,UGT1A10,UGT1A9	AKR1C4,CYP11B1,CYP11B2,AKR1C2,HSD11B1,HSD11B2,SRD5A1,SRD5A2,AKR1D1,SULT2B1,SULT2A1,UGT2B4,UGT2B7,UGT2B17,UGT2B28,UGT1A10,UGT1A9	AKR1C4,CYP11B1,CYP11B2,AKR1C2,HSD11B1,HSD11B2,SRD5A1,SRD5A2,AKR1D1,SULT2B1,SULT2A1,UGT2B4,UGT2B7,UGT2B17,UGT2B28,UGT1A10,UGT1A9	[0, 18, 383, 4957]	[0, 18, 70, 5270]	[0, 18, 632, 4708]	[1, 17, 199, 5141]	[1, 17, 198, 5142]
Androstenedione and testosterone biosynthesis and metabolism p.3/ Rodent version	0	0	1	1	1	0.496345	0.494581				AKR1C1	AKR1C1	AKR1C4,CYP11B1,CYP11B2,AKR1C1,AKR1C2,HSD11B1,HSD11B2,SRD5A1,SRD5A2,AKR1D1,SULT2B1,SULT2A1,UGT2B4,UGT2B7,UGT2B17,UGT2B28,UGT1A10,UGT1A9	AKR1C4,CYP11B1,CYP11B2,AKR1C1,AKR1C2,HSD11B1,HSD11B2,SRD5A1,SRD5A2,AKR1D1,SULT2B1,SULT2A1,UGT2B4,UGT2B7,UGT2B17,UGT2B28,UGT1A10,UGT1A9	AKR1C4,CYP11B1,CYP11B2,AKR1C1,AKR1C2,HSD11B1,HSD11B2,SRD5A1,SRD5A2,AKR1D1,SULT2B1,SULT2A1,UGT2B4,UGT2B7,UGT2B17,UGT2B28,UGT1A10,UGT1A9	AKR1C4,CYP11B1,CYP11B2,AKR1C2,HSD11B1,HSD11B2,SRD5A1,SRD5A2,AKR1D1,SULT2B1,SULT2A1,UGT2B4,UGT2B7,UGT2B17,UGT2B28,UGT1A10,UGT1A9	AKR1C4,CYP11B1,CYP11B2,AKR1C2,HSD11B1,HSD11B2,SRD5A1,SRD5A2,AKR1D1,SULT2B1,SULT2A1,UGT2B4,UGT2B7,UGT2B17,UGT2B28,UGT1A10,UGT1A9	[0, 18, 383, 4957]	[0, 18, 70, 5270]	[0, 18, 632, 4708]	[1, 17, 199, 5141]	[1, 17, 198, 5142]
Apoptosis and survival_Anti-apoptotic action of Gastrin	0	0	0.0276033	0.425621	0.0524568	0.0699971	0.0689789	AKT1,AKT2,BAD,GNAQ,IRS1,PAK1,PTK2	IRS1	BCL2L1,GNAQ,IRS1,ITPR1,ITPR3,PAK1,PDPK1,PLCG1,MAPK3	ITPR2,MCL1,PIK3R1,PIK3R2	ITPR2,MCL1,PIK3R1,PIK3R2	RHOA,BAX,BCL2,BCL2L1,CCKBR,CDC42,ELK1,GAST,GNA11,ITPR1,ITPR2,ITPR3,JAK2,MCL1,PDPK1,PIK3CA,PIK3CB,PIK3CD,PIK3R1,PIK3R2,PLCG1,PRKCA,PRKCB,PRKCG,MAPK1,MAPK3,MAP2K1,MAP2K2,RAC1,RAF1,ROCK1,SRC,SRF,ROCK2,AKT3	AKT1,AKT2,RHOA,BAD,BAX,BCL2,BCL2L1,CCKBR,CDC42,ELK1,GAST,GNA11,GNAQ,ITPR1,ITPR2,ITPR3,JAK2,MCL1,PAK1,PDPK1,PIK3CA,PIK3CB,PIK3CD,PIK3R1,PIK3R2,PLCG1,PRKCA,PRKCB,PRKCG,MAPK1,MAPK3,MAP2K1,MAP2K2,PTK2,RAC1,RAF1,ROCK1,SRC,SRF,ROCK2,AKT3	AKT1,AKT2,RHOA,BAD,BAX,BCL2,CCKBR,CDC42,ELK1,GAST,GNA11,ITPR2,JAK2,MCL1,PIK3CA,PIK3CB,PIK3CD,PIK3R1,PIK3R2,PRKCA,PRKCB,PRKCG,MAPK1,MAP2K1,MAP2K2,PTK2,RAC1,RAF1,ROCK1,SRC,SRF,ROCK2,AKT3	AKT1,AKT2,RHOA,BAD,BAX,BCL2,BCL2L1,CCKBR,CDC42,ELK1,GAST,GNA11,GNAQ,IRS1,ITPR1,ITPR3,JAK2,PAK1,PDPK1,PIK3CA,PIK3CB,PIK3CD,PLCG1,PRKCA,PRKCB,PRKCG,MAPK1,MAPK3,MAP2K1,MAP2K2,PTK2,RAC1,RAF1,ROCK1,SRC,SRF,ROCK2,AKT3	AKT1,AKT2,RHOA,BAD,BAX,BCL2,BCL2L1,CCKBR,CDC42,ELK1,GAST,GNA11,GNAQ,IRS1,ITPR1,ITPR3,JAK2,PAK1,PDPK1,PIK3CA,PIK3CB,PIK3CD,PLCG1,PRKCA,PRKCB,PRKCG,MAPK1,MAPK3,MAP2K1,MAP2K2,PTK2,RAC1,RAF1,ROCK1,SRC,SRF,ROCK2,AKT3	[7, 35, 376, 4940]	[1, 41, 69, 5247]	[9, 33, 623, 4693]	[4, 38, 196, 5120]	[4, 38, 195, 5121]
Apoptosis and survival_Anti-apoptotic action of membrane-bound ESR1	0	0	0.192054	1	0.531755	0.336862	0.334647	AKT1,AKT2,BAD,MAP3K5		BCL2L1,PDPK1,PRKCE,MAPK3	PIK3R1,PIK3R2	PIK3R1,PIK3R2	BAX,BCL2,BCL2L1,CACNA1C,CREB1,ESR1,NOS3,PDPK1,PIK3CA,PIK3CB,PIK3CD,PIK3R1,PIK3R2,PRKCA,PRKCE,MAPK1,MAPK3,MAPK8,MAPK9,MAPK10,MAP2K1,MAP2K2,RAF1,RPS6KA1,MAP2K4,SRC,AKT3,CYCS	AKT1,AKT2,BAD,BAX,BCL2,BCL2L1,CACNA1C,CREB1,ESR1,MAP3K5,NOS3,PDPK1,PIK3CA,PIK3CB,PIK3CD,PIK3R1,PIK3R2,PRKCA,PRKCE,MAPK1,MAPK3,MAPK8,MAPK9,MAPK10,MAP2K1,MAP2K2,RAF1,RPS6KA1,MAP2K4,SRC,AKT3,CYCS	AKT1,AKT2,BAD,BAX,BCL2,CACNA1C,CREB1,ESR1,MAP3K5,NOS3,PIK3CA,PIK3CB,PIK3CD,PIK3R1,PIK3R2,PRKCA,MAPK1,MAPK8,MAPK9,MAPK10,MAP2K1,MAP2K2,RAF1,RPS6KA1,MAP2K4,SRC,AKT3,CYCS	AKT1,AKT2,BAD,BAX,BCL2,BCL2L1,CACNA1C,CREB1,ESR1,MAP3K5,NOS3,PDPK1,PIK3CA,PIK3CB,PIK3CD,PRKCA,PRKCE,MAPK1,MAPK3,MAPK8,MAPK9,MAPK10,MAP2K1,MAP2K2,RAF1,RPS6KA1,MAP2K4,SRC,AKT3,CYCS	AKT1,AKT2,BAD,BAX,BCL2,BCL2L1,CACNA1C,CREB1,ESR1,MAP3K5,NOS3,PDPK1,PIK3CA,PIK3CB,PIK3CD,PRKCA,PRKCE,MAPK1,MAPK3,MAPK8,MAPK9,MAPK10,MAP2K1,MAP2K2,RAF1,RPS6KA1,MAP2K4,SRC,AKT3,CYCS	[4, 28, 379, 4947]	[0, 32, 70, 5256]	[4, 28, 628, 4698]	[2, 30, 198, 5128]	[2, 30, 197, 5129]
Apoptosis and survival_Apoptotic TNF-family pathways	0	0	0.154003	1	0.0914608	0.782889	0.781193	BID,CD70,TNF,TRAF2,TNFRSF10B		FAS,FASLG,BCL2L1,BID,CD27,TRADD,TNFRSF25,TNFRSF10B	FAS	FAS	BIRC2,XIAP,FAS,FASLG,BAX,BCL2,BCL2L1,CASP2,CASP3,CASP7,CASP8,CASP9,CASP10,CD27,LTBR,NGF,NGFR,TNFRSF1A,TNFRSF1B,TRAF3,TRADD,TNFRSF25,RIPK1,CRADD,TNFSF14,TNFSF12,TNFSF10,FADD,TNFRSF18,TNFRSF10A,TNFSF18,SIVA1,NGFRAP1,TNFRSF21,DIABLO	BIRC2,XIAP,FAS,FASLG,BAX,BCL2,BCL2L1,BID,CASP2,CASP3,CASP7,CASP8,CASP9,CASP10,CD27,CD70,LTBR,NGF,NGFR,TNF,TNFRSF1A,TNFRSF1B,TRAF2,TRAF3,TRADD,TNFRSF25,RIPK1,CRADD,TNFSF14,TNFSF12,TNFSF10,FADD,TNFRSF18,TNFRSF10B,TNFRSF10A,TNFSF18,SIVA1,NGFRAP1,TNFRSF21,DIABLO	BIRC2,XIAP,BAX,BCL2,CASP2,CASP3,CASP7,CASP8,CASP9,CASP10,CD70,LTBR,NGF,NGFR,TNF,TNFRSF1A,TNFRSF1B,TRAF2,TRAF3,RIPK1,CRADD,TNFSF14,TNFSF12,TNFSF10,FADD,TNFRSF18,TNFRSF10A,TNFSF18,SIVA1,NGFRAP1,TNFRSF21,DIABLO	BIRC2,XIAP,FASLG,BAX,BCL2,BCL2L1,BID,CASP2,CASP3,CASP7,CASP8,CASP9,CASP10,CD27,CD70,LTBR,NGF,NGFR,TNF,TNFRSF1A,TNFRSF1B,TRAF2,TRAF3,TRADD,TNFRSF25,RIPK1,CRADD,TNFSF14,TNFSF12,TNFSF10,FADD,TNFRSF18,TNFRSF10B,TNFRSF10A,TNFSF18,SIVA1,NGFRAP1,TNFRSF21,DIABLO	BIRC2,XIAP,FASLG,BAX,BCL2,BCL2L1,BID,CASP2,CASP3,CASP7,CASP8,CASP9,CASP10,CD27,CD70,LTBR,NGF,NGFR,TNF,TNFRSF1A,TNFRSF1B,TRAF2,TRAF3,TRADD,TNFRSF25,RIPK1,CRADD,TNFSF14,TNFSF12,TNFSF10,FADD,TNFRSF18,TNFRSF10B,TNFRSF10A,TNFSF18,SIVA1,NGFRAP1,TNFRSF21,DIABLO	[5, 35, 378, 4940]	[0, 40, 70, 5248]	[8, 32, 624, 4694]	[1, 39, 199, 5119]	[1, 39, 198, 5120]
Apoptosis and survival_BAD phosphorylation	0	0	0.143758	0.671546	0.113264	0.827955	0.825805	AKT1,AKT2,BAD,HRAS,IGF1R,IRS1,PPP1CA,PPP2CA,PPP3CB	IRS1	BCL2L1,CDK1,GNB2,GNG10,GRB2,IRS1,PDPK1,PPP3CC,PRKACA,PRKACB,PRKAR1B,MAPK3,YWHAE,YWHAH	PIK3R1,PIK3R2	PIK3R1,PIK3R2	ADCY1,BAX,BCL2,BCL2L1,CDK1,EGFR,GNAS,GNB1,GNB2,GNB3,GNG3,GNG4,GNG5,GNG7,GNG10,GNG11,GNGT1,GNGT2,SFN,GRB2,PDPK1,PIK3CA,PIK3CB,PIK3CD,PIK3R1,PIK3R2,PPM1A,PPM1B,PPM1G,PPP2CB,PPP3CA,PPP3CC,PRKACA,PRKACB,PRKACG,PRKAR1A,PRKAR1B,PRKAR2A,PRKAR2B,MAPK1,MAPK3,MAPK8,MAP2K1,MAP2K2,PTPN11,RAF1,RPS6KA1,RPS6KA2,RPS6KA3,RPS6KB1,RPS6KB2,SHC1,SOS1,SOS2,YWHAB,YWHAE,YWHAG,YWHAH,YWHAZ,PPM1D,PIK3R3,BECN1,PPM1F,AKT3,GN…	ADCY1,AKT1,AKT2,BAD,BAX,BCL2,BCL2L1,CDK1,EGFR,GNAS,GNB1,GNB2,GNB3,GNG3,GNG4,GNG5,GNG7,GNG10,GNG11,GNGT1,GNGT2,SFN,GRB2,HRAS,IGF1R,PDPK1,PIK3CA,PIK3CB,PIK3CD,PIK3R1,PIK3R2,PPM1A,PPM1B,PPM1G,PPP1CA,PPP2CA,PPP2CB,PPP3CA,PPP3CB,PPP3CC,PRKACA,PRKACB,PRKACG,PRKAR1A,PRKAR1B,PRKAR2A,PRKAR2B,MAPK1,MAPK3,MAPK8,MAP2K1,MAP2K2,PTPN11,RAF1,RPS6KA1,RPS6KA2,RPS6KA3,RPS6KB1,RPS6KB2,SHC1,SOS1,SOS2,YWHAB,YWHAE,YWHA…	ADCY1,AKT1,AKT2,BAD,BAX,BCL2,EGFR,GNAS,GNB1,GNB3,GNG3,GNG4,GNG5,GNG7,GNG11,GNGT1,GNGT2,SFN,HRAS,IGF1R,PIK3CA,PIK3CB,PIK3CD,PIK3R1,PIK3R2,PPM1A,PPM1B,PPM1G,PPP1CA,PPP2CA,PPP2CB,PPP3CA,PPP3CB,PRKACG,PRKAR1A,PRKAR2A,PRKAR2B,MAPK1,MAPK8,MAP2K1,MAP2K2,PTPN11,RAF1,RPS6KA1,RPS6KA2,RPS6KA3,RPS6KB1,RPS6KB2,SHC1,SOS1,SOS2,YWHAB,YWHAG,YWHAZ,PPM1D,PIK3R3,BECN1,PPM1F,AKT3,GNB5,YWHAQ,GNG13,CYCS,GNG2,PDP1,GNG12…	ADCY1,AKT1,AKT2,BAD,BAX,BCL2,BCL2L1,CDK1,EGFR,GNAS,GNB1,GNB2,GNB3,GNG3,GNG4,GNG5,GNG7,GNG10,GNG11,GNGT1,GNGT2,SFN,GRB2,HRAS,IGF1R,IRS1,PDPK1,PIK3CA,PIK3CB,PIK3CD,PPM1A,PPM1B,PPM1G,PPP1CA,PPP2CA,PPP2CB,PPP3CA,PPP3CB,PPP3CC,PRKACA,PRKACB,PRKACG,PRKAR1A,PRKAR1B,PRKAR2A,PRKAR2B,MAPK1,MAPK3,MAPK8,MAP2K1,MAP2K2,PTPN11,RAF1,RPS6KA1,RPS6KA2,RPS6KA3,RPS6KB1,RPS6KB2,SHC1,SOS1,SOS2,YWHAB,YWHAE,YWHAG,YWHAH,Y…	ADCY1,AKT1,AKT2,BAD,BAX,BCL2,BCL2L1,CDK1,EGFR,GNAS,GNB1,GNB2,GNB3,GNG3,GNG4,GNG5,GNG7,GNG10,GNG11,GNGT1,GNGT2,SFN,GRB2,HRAS,IGF1R,IRS1,PDPK1,PIK3CA,PIK3CB,PIK3CD,PPM1A,PPM1B,PPM1G,PPP1CA,PPP2CA,PPP2CB,PPP3CA,PPP3CB,PPP3CC,PRKACA,PRKACB,PRKACG,PRKAR1A,PRKAR1B,PRKAR2A,PRKAR2B,MAPK1,MAPK3,MAPK8,MAP2K1,MAP2K2,PTPN11,RAF1,RPS6KA1,RPS6KA2,RPS6KA3,RPS6KB1,RPS6KB2,SHC1,SOS1,SOS2,YWHAB,YWHAE,YWHAG,YWHAH,Y…	[9, 75, 374, 4900]	[1, 83, 69, 5205]	[14, 70, 618, 4656]	[2, 82, 198, 5076]	[2, 82, 197, 5077]
Apoptosis and survival_Beta-2 adrenergic receptor anti-apoptotic action	0	0	0.586501	1	0.0213862	0.468814	0.466182	ADCY7,AKT1,AKT2		ADCY7,FOXO1,GNAI2,GNAI3,GNB2,GNG10,PDPK1,PRKACA,PRKACB,PRKAR1B	ADRB2,PIK3R1	ADRB2,PIK3R1	ADRB2,FOXO1,GNAI1,GNAI2,GNAI3,GNAO1,GNAS,GNAZ,GNB1,GNB2,GNB3,GNG3,GNG4,GNG5,GNG7,GNG10,GNG11,GNGT1,GNGT2,FOXO4,PDPK1,PIK3CA,PIK3CG,PIK3R1,PRKACA,PRKACB,PRKACG,PRKAR1A,PRKAR1B,PRKAR2A,PRKAR2B,AKT3,GNB5,PIK3R5,GNG13,GNG2,GNG12,GNB4,GNG8	ADCY7,ADRB2,AKT1,AKT2,FOXO1,GNAI1,GNAI2,GNAI3,GNAO1,GNAS,GNAZ,GNB1,GNB2,GNB3,GNG3,GNG4,GNG5,GNG7,GNG10,GNG11,GNGT1,GNGT2,FOXO4,PDPK1,PIK3CA,PIK3CG,PIK3R1,PRKACA,PRKACB,PRKACG,PRKAR1A,PRKAR1B,PRKAR2A,PRKAR2B,AKT3,GNB5,PIK3R5,GNG13,GNG2,GNG12,GNB4,GNG8	ADRB2,AKT1,AKT2,GNAI1,GNAO1,GNAS,GNAZ,GNB1,GNB3,GNG3,GNG4,GNG5,GNG7,GNG11,GNGT1,GNGT2,FOXO4,PIK3CA,PIK3CG,PIK3R1,PRKACG,PRKAR1A,PRKAR2A,PRKAR2B,AKT3,GNB5,PIK3R5,GNG13,GNG2,GNG12,GNB4,GNG8	ADCY7,AKT1,AKT2,FOXO1,GNAI1,GNAI2,GNAI3,GNAO1,GNAS,GNAZ,GNB1,GNB2,GNB3,GNG3,GNG4,GNG5,GNG7,GNG10,GNG11,GNGT1,GNGT2,FOXO4,PDPK1,PIK3CA,PIK3CG,PRKACA,PRKACB,PRKACG,PRKAR1A,PRKAR1B,PRKAR2A,PRKAR2B,AKT3,GNB5,PIK3R5,GNG13,GNG2,GNG12,GNB4,GNG8	ADCY7,AKT1,AKT2,FOXO1,GNAI1,GNAI2,GNAI3,GNAO1,GNAS,GNAZ,GNB1,GNB2,GNB3,GNG3,GNG4,GNG5,GNG7,GNG10,GNG11,GNGT1,GNGT2,FOXO4,PDPK1,PIK3CA,PIK3CG,PRKACA,PRKACB,PRKACG,PRKAR1A,PRKAR1B,PRKAR2A,PRKAR2B,AKT3,GNB5,PIK3R5,GNG13,GNG2,GNG12,GNB4,GNG8	[3, 39, 380, 4936]	[0, 42, 70, 5246]	[10, 32, 622, 4694]	[2, 40, 198, 5118]	[2, 40, 197, 5119]
Apoptosis and survival_Cytoplasmic/mitochondrial transport of proapoptotic proteins Bid, Bmf and Bim	0	0	0.027315	1	0.186642	0.716124	0.714297	BID,MAP3K5,MYO5A,TNF,TRAF2,NMT2		FAS,FASLG,BID,DAXX,MAP2K7,TRADD	FAS	FAS	APAF1,FAS,FASLG,BAX,BCL2,CASP8,CASP9,CASP10,DAXX,MAP3K1,NMT1,MAPK8,MAP2K7,MAP2K4,TNFRSF1A,MAP4K3,DYNLL1,TRADD,FADD,MAP4K4,CASP8AP2,BCL2L11,MAP4K5,CYCS,DIABLO,BMF,DYNLL2	APAF1,FAS,FASLG,BAX,BCL2,BID,CASP8,CASP9,CASP10,DAXX,MAP3K1,MAP3K5,MYO5A,NMT1,MAPK8,MAP2K7,MAP2K4,TNF,TNFRSF1A,TRAF2,MAP4K3,DYNLL1,TRADD,FADD,NMT2,MAP4K4,CASP8AP2,BCL2L11,MAP4K5,CYCS,DIABLO,BMF,DYNLL2	APAF1,BAX,BCL2,CASP8,CASP9,CASP10,MAP3K1,MAP3K5,MYO5A,NMT1,MAPK8,MAP2K4,TNF,TNFRSF1A,TRAF2,MAP4K3,DYNLL1,FADD,NMT2,MAP4K4,CASP8AP2,BCL2L11,MAP4K5,CYCS,DIABLO,BMF,DYNLL2	APAF1,FASLG,BAX,BCL2,BID,CASP8,CASP9,CASP10,DAXX,MAP3K1,MAP3K5,MYO5A,NMT1,MAPK8,MAP2K7,MAP2K4,TNF,TNFRSF1A,TRAF2,MAP4K3,DYNLL1,TRADD,FADD,NMT2,MAP4K4,CASP8AP2,BCL2L11,MAP4K5,CYCS,DIABLO,BMF,DYNLL2	APAF1,FASLG,BAX,BCL2,BID,CASP8,CASP9,CASP10,DAXX,MAP3K1,MAP3K5,MYO5A,NMT1,MAPK8,MAP2K7,MAP2K4,TNF,TNFRSF1A,TRAF2,MAP4K3,DYNLL1,TRADD,FADD,NMT2,MAP4K4,CASP8AP2,BCL2L11,MAP4K5,CYCS,DIABLO,BMF,DYNLL2	[6, 27, 377, 4948]	[0, 33, 70, 5255]	[6, 27, 626, 4699]	[1, 32, 199, 5126]	[1, 32, 198, 5127]
Apoptosis and survival_DNA-damage-induced apoptosis	0	0	1	1	0.290398	1	1			ATM,ATR,H2AFX			ABL1,ATM,ATR,BLM,BRCA1,CHEK1,E2F1,FANCD2,H2AFX,NBN,PRKDC,RAD9A,TP53,CHEK2,FANCL,RAD9B	ABL1,ATM,ATR,BLM,BRCA1,CHEK1,E2F1,FANCD2,H2AFX,NBN,PRKDC,RAD9A,TP53,CHEK2,FANCL,RAD9B	ABL1,BLM,BRCA1,CHEK1,E2F1,FANCD2,NBN,PRKDC,RAD9A,TP53,CHEK2,FANCL,RAD9B	ABL1,ATM,ATR,BLM,BRCA1,CHEK1,E2F1,FANCD2,H2AFX,NBN,PRKDC,RAD9A,TP53,CHEK2,FANCL,RAD9B	ABL1,ATM,ATR,BLM,BRCA1,CHEK1,E2F1,FANCD2,H2AFX,NBN,PRKDC,RAD9A,TP53,CHEK2,FANCL,RAD9B	[0, 16, 383, 4959]	[0, 16, 70, 5272]	[3, 13, 629, 4713]	[0, 16, 200, 5142]	[0, 16, 199, 5143]
Apoptosis and survival_FAS signaling cascades	0	0	0.0347155	0.44065	0.139947	0.813761	0.812159	BID,LMNA,LMNB1,MAP3K5,PAK2,SUMO1,CFLAR	CFLAR	PARP1,FAS,FASLG,BID,DAXX,PAK2,TNFRSF6B,HTRA2	FAS	FAS	PARP1,APAF1,BIRC2,XIAP,FAS,FASLG,BAX,BCL2,CASP2,CASP3,CASP6,CASP7,CASP8,CASP9,CASP10,DAXX,DFFA,DFFB,HSPB1,MAP3K1,NUMA1,MAPK8,MAPK9,MAPK10,MAP2K4,RIPK1,CRADD,TNFRSF6B,FADD,BRE,CASP8AP2,BCL2L11,HTRA2,CYCS,DIABLO,LMNB2,BMF	PARP1,APAF1,BIRC2,XIAP,FAS,FASLG,BAX,BCL2,BID,CASP2,CASP3,CASP6,CASP7,CASP8,CASP9,CASP10,DAXX,DFFA,DFFB,HSPB1,LMNA,LMNB1,MAP3K1,MAP3K5,NUMA1,PAK2,MAPK8,MAPK9,MAPK10,MAP2K4,SUMO1,RIPK1,CRADD,TNFRSF6B,FADD,BRE,CASP8AP2,BCL2L11,HTRA2,CYCS,DIABLO,LMNB2,BMF	APAF1,BIRC2,XIAP,BAX,BCL2,CASP2,CASP3,CASP6,CASP7,CASP8,CASP9,CASP10,DFFA,DFFB,HSPB1,LMNA,LMNB1,MAP3K1,MAP3K5,NUMA1,MAPK8,MAPK9,MAPK10,MAP2K4,SUMO1,RIPK1,CRADD,FADD,CFLAR,BRE,CASP8AP2,BCL2L11,CYCS,DIABLO,LMNB2,BMF	PARP1,APAF1,BIRC2,XIAP,FASLG,BAX,BCL2,BID,CASP2,CASP3,CASP6,CASP7,CASP8,CASP9,CASP10,DAXX,DFFA,DFFB,HSPB1,LMNA,LMNB1,MAP3K1,MAP3K5,NUMA1,PAK2,MAPK8,MAPK9,MAPK10,MAP2K4,SUMO1,RIPK1,CRADD,TNFRSF6B,FADD,CFLAR,BRE,CASP8AP2,BCL2L11,HTRA2,CYCS,DIABLO,LMNB2,BMF	PARP1,APAF1,BIRC2,XIAP,FASLG,BAX,BCL2,BID,CASP2,CASP3,CASP6,CASP7,CASP8,CASP9,CASP10,DAXX,DFFA,DFFB,HSPB1,LMNA,LMNB1,MAP3K1,MAP3K5,NUMA1,PAK2,MAPK8,MAPK9,MAPK10,MAP2K4,SUMO1,RIPK1,CRADD,TNFRSF6B,FADD,CFLAR,BRE,CASP8AP2,BCL2L11,HTRA2,CYCS,DIABLO,LMNB2,BMF	[7, 37, 376, 4938]	[1, 43, 69, 5245]	[8, 36, 624, 4690]	[1, 43, 199, 5115]	[1, 43, 198, 5116]
Apoptosis and survival_Granzyme A signaling	0	0	0.284989	1	0.231441	1	1	LMNA,LMNB1,XRCC5,ANP32A,H1FX		CD63,GZMA,H1F0,HIST1H1D,LAMP2,PRF1,RAB27A,ANP32A			APEX1,CD63,XRCC6,GZMA,H1F0,HIST1H1C,HIST1H1D,HIST1H1E,HIST1H1B,HIST1H1T,HIST1H2BD,HIST1H2BB,H3F3A,H3F3B,HIST1H1A,HMGB2,LAMP1,LAMP2,LIG4,NDUFS3,NME1,PRF1,PRKDC,RAB27A,SET,TP53,XRCC4,HIST3H3,HIST1H2BG,HIST1H2BL,HIST1H2BN,HIST1H2BM,HIST1H2BF,HIST1H2BE,HIST1H2BH,HIST1H2BI,HIST1H2BC,HIST1H2BO,HIST2H2BE,HIST1H2BJ,SYT7,TREX1,H2BFS,H1FOO,UNC13D	APEX1,CD63,XRCC6,GZMA,H1F0,HIST1H1C,HIST1H1D,HIST1H1E,HIST1H1B,HIST1H1T,HIST1H2BD,HIST1H2BB,H3F3A,H3F3B,HIST1H1A,HMGB2,LAMP1,LAMP2,LIG4,LMNA,LMNB1,NDUFS3,NME1,PRF1,PRKDC,RAB27A,SET,TP53,XRCC4,XRCC5,ANP32A,HIST3H3,HIST1H2BG,HIST1H2BL,HIST1H2BN,HIST1H2BM,HIST1H2BF,HIST1H2BE,HIST1H2BH,HIST1H2BI,HIST1H2BC,HIST1H2BO,HIST2H2BE,HIST1H2BJ,H1FX,SYT7,TREX1,H2BFS,H1FOO,UNC13D	APEX1,XRCC6,HIST1H1C,HIST1H1E,HIST1H1B,HIST1H1T,HIST1H2BD,HIST1H2BB,H3F3A,H3F3B,HIST1H1A,HMGB2,LAMP1,LIG4,LMNA,LMNB1,NDUFS3,NME1,PRKDC,SET,TP53,XRCC4,XRCC5,HIST3H3,HIST1H2BG,HIST1H2BL,HIST1H2BN,HIST1H2BM,HIST1H2BF,HIST1H2BE,HIST1H2BH,HIST1H2BI,HIST1H2BC,HIST1H2BO,HIST2H2BE,HIST1H2BJ,H1FX,SYT7,TREX1,H2BFS,H1FOO,UNC13D	APEX1,CD63,XRCC6,GZMA,H1F0,HIST1H1C,HIST1H1D,HIST1H1E,HIST1H1B,HIST1H1T,HIST1H2BD,HIST1H2BB,H3F3A,H3F3B,HIST1H1A,HMGB2,LAMP1,LAMP2,LIG4,LMNA,LMNB1,NDUFS3,NME1,PRF1,PRKDC,RAB27A,SET,TP53,XRCC4,XRCC5,ANP32A,HIST3H3,HIST1H2BG,HIST1H2BL,HIST1H2BN,HIST1H2BM,HIST1H2BF,HIST1H2BE,HIST1H2BH,HIST1H2BI,HIST1H2BC,HIST1H2BO,HIST2H2BE,HIST1H2BJ,H1FX,SYT7,TREX1,H2BFS,H1FOO,UNC13D	APEX1,CD63,XRCC6,GZMA,H1F0,HIST1H1C,HIST1H1D,HIST1H1E,HIST1H1B,HIST1H1T,HIST1H2BD,HIST1H2BB,H3F3A,H3F3B,HIST1H1A,HMGB2,LAMP1,LAMP2,LIG4,LMNA,LMNB1,NDUFS3,NME1,PRF1,PRKDC,RAB27A,SET,TP53,XRCC4,XRCC5,ANP32A,HIST3H3,HIST1H2BG,HIST1H2BL,HIST1H2BN,HIST1H2BM,HIST1H2BF,HIST1H2BE,HIST1H2BH,HIST1H2BI,HIST1H2BC,HIST1H2BO,HIST2H2BE,HIST1H2BJ,H1FX,SYT7,TREX1,H2BFS,H1FOO,UNC13D	[5, 45, 378, 4930]	[0, 50, 70, 5238]	[8, 42, 624, 4684]	[0, 50, 200, 5108]	[0, 50, 199, 5109]
Apoptosis and survival_Granzyme B signaling	0	0	0.286738	1	0.0714967	0.417717	0.415216	BID,LMNA,LMNB1,TUBA4A		PARP1,BID,FGFR1,GZMB,LAMP2,PRF1,RAB27A,TUBA1A	MCL1,TUBA3C	MCL1,TUBA3C	PARP1,APAF1,CASP2,CASP3,CASP6,CASP7,CASP8,CASP9,CASP10,DFFA,DFFB,FGFR1,GZMB,LAMP1,LAMP2,MCL1,NOTCH1,NUMA1,PRF1,RAB27A,TUBA3C,TUBA1A,SYT7,ROCK2,TUBA1B,TUBA8,CYCS,DIABLO,TUBAL3,TUBA4B,TUBA1C,TUBA3E,TUBA3D,UNC13D	PARP1,APAF1,BID,CASP2,CASP3,CASP6,CASP7,CASP8,CASP9,CASP10,DFFA,DFFB,FGFR1,GZMB,LAMP1,LAMP2,LMNA,LMNB1,MCL1,NOTCH1,NUMA1,PRF1,RAB27A,TUBA4A,TUBA3C,TUBA1A,SYT7,ROCK2,TUBA1B,TUBA8,CYCS,DIABLO,TUBAL3,TUBA4B,TUBA1C,TUBA3E,TUBA3D,UNC13D	APAF1,CASP2,CASP3,CASP6,CASP7,CASP8,CASP9,CASP10,DFFA,DFFB,LAMP1,LMNA,LMNB1,MCL1,NOTCH1,NUMA1,TUBA4A,TUBA3C,SYT7,ROCK2,TUBA1B,TUBA8,CYCS,DIABLO,TUBAL3,TUBA4B,TUBA1C,TUBA3E,TUBA3D,UNC13D	PARP1,APAF1,BID,CASP2,CASP3,CASP6,CASP7,CASP8,CASP9,CASP10,DFFA,DFFB,FGFR1,GZMB,LAMP1,LAMP2,LMNA,LMNB1,NOTCH1,NUMA1,PRF1,RAB27A,TUBA4A,TUBA1A,SYT7,ROCK2,TUBA1B,TUBA8,CYCS,DIABLO,TUBAL3,TUBA4B,TUBA1C,TUBA3E,TUBA3D,UNC13D	PARP1,APAF1,BID,CASP2,CASP3,CASP6,CASP7,CASP8,CASP9,CASP10,DFFA,DFFB,FGFR1,GZMB,LAMP1,LAMP2,LMNA,LMNB1,NOTCH1,NUMA1,PRF1,RAB27A,TUBA4A,TUBA1A,SYT7,ROCK2,TUBA1B,TUBA8,CYCS,DIABLO,TUBAL3,TUBA4B,TUBA1C,TUBA3E,TUBA3D,UNC13D	[4, 34, 379, 4941]	[0, 38, 70, 5250]	[8, 30, 624, 4696]	[2, 36, 198, 5122]	[2, 36, 197, 5123]
Apoptosis and survival_nAChR in apoptosis inhibition and cell cycle progression	0	0	0.535282	1	0.691656	0.430729	0.428192	AKT1,AKT2,CHRNA2		EIF4EBP1,FOXO1,GSK3A,PDPK1	PIK3R1,PIK3R2	PIK3R1,PIK3R2	ARRB1,CHRNA1,CHRNA3,CHRNA4,CHRNA5,CHRNA7,CHRNB1,CHRNB2,CHRNB3,CHRNB4,CHRND,CHRNE,CHRNG,EIF4EBP1,FOXO1,MTOR,FYN,GSK3A,GSK3B,PDPK1,PIK3CA,PIK3CB,PIK3CD,PIK3R1,PIK3R2,RAF1,RB1,RHEB,RPS6KB1,SRC,TSC1,TSC2,CHRNA6,AKT3,CHRNA9,CHRNA10	AKT1,AKT2,ARRB1,CHRNA1,CHRNA2,CHRNA3,CHRNA4,CHRNA5,CHRNA7,CHRNB1,CHRNB2,CHRNB3,CHRNB4,CHRND,CHRNE,CHRNG,EIF4EBP1,FOXO1,MTOR,FYN,GSK3A,GSK3B,PDPK1,PIK3CA,PIK3CB,PIK3CD,PIK3R1,PIK3R2,RAF1,RB1,RHEB,RPS6KB1,SRC,TSC1,TSC2,CHRNA6,AKT3,CHRNA9,CHRNA10	AKT1,AKT2,ARRB1,CHRNA1,CHRNA2,CHRNA3,CHRNA4,CHRNA5,CHRNA7,CHRNB1,CHRNB2,CHRNB3,CHRNB4,CHRND,CHRNE,CHRNG,MTOR,FYN,GSK3B,PIK3CA,PIK3CB,PIK3CD,PIK3R1,PIK3R2,RAF1,RB1,RHEB,RPS6KB1,SRC,TSC1,TSC2,CHRNA6,AKT3,CHRNA9,CHRNA10	AKT1,AKT2,ARRB1,CHRNA1,CHRNA2,CHRNA3,CHRNA4,CHRNA5,CHRNA7,CHRNB1,CHRNB2,CHRNB3,CHRNB4,CHRND,CHRNE,CHRNG,EIF4EBP1,FOXO1,MTOR,FYN,GSK3A,GSK3B,PDPK1,PIK3CA,PIK3CB,PIK3CD,RAF1,RB1,RHEB,RPS6KB1,SRC,TSC1,TSC2,CHRNA6,AKT3,CHRNA9,CHRNA10	AKT1,AKT2,ARRB1,CHRNA1,CHRNA2,CHRNA3,CHRNA4,CHRNA5,CHRNA7,CHRNB1,CHRNB2,CHRNB3,CHRNB4,CHRND,CHRNE,CHRNG,EIF4EBP1,FOXO1,MTOR,FYN,GSK3A,GSK3B,PDPK1,PIK3CA,PIK3CB,PIK3CD,RAF1,RB1,RHEB,RPS6KB1,SRC,TSC1,TSC2,CHRNA6,AKT3,CHRNA9,CHRNA10	[3, 36, 380, 4939]	[0, 39, 70, 5249]	[4, 35, 628, 4691]	[2, 37, 198, 5121]	[2, 37, 197, 5122]
Apoptosis and survival_NGF signaling pathway	0	0	0.110559	1	0.829391	0.253079	0.251258	AKT1,AKT2,BAD,HRAS		GRB2,PLCG1	PIK3R1,PIK3R2	PIK3R1,PIK3R2	CASP3,CASP9,DFFA,DFFB,EPB41L1,GAB1,GRB2,NGF,NPM1,NTRK1,PIK3CA,PIK3CB,PIK3CD,PIK3R1,PIK3R2,PLCG1,SHC1,SOS1,SOS2,PIK3R3,AKT3,AGAP2	AKT1,AKT2,BAD,CASP3,CASP9,DFFA,DFFB,EPB41L1,GAB1,GRB2,HRAS,NGF,NPM1,NTRK1,PIK3CA,PIK3CB,PIK3CD,PIK3R1,PIK3R2,PLCG1,SHC1,SOS1,SOS2,PIK3R3,AKT3,AGAP2	AKT1,AKT2,BAD,CASP3,CASP9,DFFA,DFFB,EPB41L1,GAB1,HRAS,NGF,NPM1,NTRK1,PIK3CA,PIK3CB,PIK3CD,PIK3R1,PIK3R2,SHC1,SOS1,SOS2,PIK3R3,AKT3,AGAP2	AKT1,AKT2,BAD,CASP3,CASP9,DFFA,DFFB,EPB41L1,GAB1,GRB2,HRAS,NGF,NPM1,NTRK1,PIK3CA,PIK3CB,PIK3CD,PLCG1,SHC1,SOS1,SOS2,PIK3R3,AKT3,AGAP2	AKT1,AKT2,BAD,CASP3,CASP9,DFFA,DFFB,EPB41L1,GAB1,GRB2,HRAS,NGF,NPM1,NTRK1,PIK3CA,PIK3CB,PIK3CD,PLCG1,SHC1,SOS1,SOS2,PIK3R3,AKT3,AGAP2	[4, 22, 379, 4953]	[0, 26, 70, 5262]	[2, 24, 630, 4702]	[2, 24, 198, 5134]	[2, 24, 197, 5135]
Apoptosis and survival_NO signaling in apoptosis	0	0	0.0499445	1	0.203559	0.533369	0.531553	MAPK14,MAP3K5,NOS2,PAK1		MAPK14,GAPDH,PAK1,MAP2K7	MCL1	MCL1	BAK1,BAX,GAPDH,GUCY1A3,GUCY1B3,MCL1,NOS1,PRKG1,MAPK8,MAPK11,MAPK13,MAP2K6,MAP2K7,RAC1,MAPK12,SIAH1	BAK1,BAX,MAPK14,GAPDH,GUCY1A3,GUCY1B3,MCL1,MAP3K5,NOS1,NOS2,PAK1,PRKG1,MAPK8,MAPK11,MAPK13,MAP2K6,MAP2K7,RAC1,MAPK12,SIAH1	BAK1,BAX,GUCY1A3,GUCY1B3,MCL1,MAP3K5,NOS1,NOS2,PRKG1,MAPK8,MAPK11,MAPK13,MAP2K6,RAC1,MAPK12,SIAH1	BAK1,BAX,MAPK14,GAPDH,GUCY1A3,GUCY1B3,MAP3K5,NOS1,NOS2,PAK1,PRKG1,MAPK8,MAPK11,MAPK13,MAP2K6,MAP2K7,RAC1,MAPK12,SIAH1	BAK1,BAX,MAPK14,GAPDH,GUCY1A3,GUCY1B3,MAP3K5,NOS1,NOS2,PAK1,PRKG1,MAPK8,MAPK11,MAPK13,MAP2K6,MAP2K7,RAC1,MAPK12,SIAH1	[4, 16, 379, 4959]	[0, 20, 70, 5268]	[4, 16, 628, 4710]	[1, 19, 199, 5139]	[1, 19, 198, 5140]
Apoptosis and survival_p53-dependent apoptosis	0	0	0.0742568	1	0.323894	0.115397	0.114115	BAD,MAPK14,JUN,GADD45B,PRKCD		CDK1,CDKN2A,MAPK14,GADD45A,JUN	GADD45A,JUN,GADD45B	GADD45A,JUN,GADD45B	ABL1,APAF1,BARD1,BAX,BCL2,BRCA1,CASP3,CASP9,CDK1,CDKN2A,GADD45A,E2F1,SFN,MDM2,MAP3K4,POU2F1,MAPK8,MAPK9,MAPK10,RAD9A,MAP2K4,TP53,TP73,BCL2L11,YWHAQ,BMF,RAD9B	ABL1,APAF1,BAD,BARD1,BAX,BCL2,BRCA1,CASP3,CASP9,CDK1,CDKN2A,MAPK14,GADD45A,E2F1,SFN,JUN,MDM2,MAP3K4,GADD45B,POU2F1,PRKCD,MAPK8,MAPK9,MAPK10,RAD9A,MAP2K4,TP53,TP73,BCL2L11,YWHAQ,BMF,RAD9B	ABL1,APAF1,BAD,BARD1,BAX,BCL2,BRCA1,CASP3,CASP9,E2F1,SFN,MDM2,MAP3K4,GADD45B,POU2F1,PRKCD,MAPK8,MAPK9,MAPK10,RAD9A,MAP2K4,TP53,TP73,BCL2L11,YWHAQ,BMF,RAD9B	ABL1,APAF1,BAD,BARD1,BAX,BCL2,BRCA1,CASP3,CASP9,CDK1,CDKN2A,MAPK14,E2F1,SFN,MDM2,MAP3K4,POU2F1,PRKCD,MAPK8,MAPK9,MAPK10,RAD9A,MAP2K4,TP53,TP73,BCL2L11,YWHAQ,BMF,RAD9B	ABL1,APAF1,BAD,BARD1,BAX,BCL2,BRCA1,CASP3,CASP9,CDK1,CDKN2A,MAPK14,E2F1,SFN,MDM2,MAP3K4,POU2F1,PRKCD,MAPK8,MAPK9,MAPK10,RAD9A,MAP2K4,TP53,TP73,BCL2L11,YWHAQ,BMF,RAD9B	[5, 27, 378, 4948]	[0, 32, 70, 5256]	[5, 27, 627, 4699]	[3, 29, 197, 5129]	[3, 29, 196, 5130]
Apoptosis and survival_Regulation of Apoptosis by Mitochondrial Proteins	0	0	0.0312422	1	0.581583	0.0364158	0.0358462	BAD,BCL2A1,BID,IGF1R,PMAIP1,BBC3		FAS,BCL2A1,BCL2L1,BID	FAS,MCL1,PMAIP1,MOAP1	FAS,MCL1,PMAIP1,MOAP1	SLC25A4,SLC25A5,SLC25A6,APAF1,FAS,BAK1,BAX,BCL2,BCL2L1,BCL2L2,BIK,CASP8,CASP9,MCL1,RNR2,RAF1,RNR2,TNFRSF1A,VDAC1,VDAC2,HRK,AIFM1,BCL2L10,BCL2L11,CYCS,DIABLO,MOAP1,BMF	SLC25A4,SLC25A5,SLC25A6,APAF1,FAS,BAD,BAK1,BAX,BCL2,BCL2A1,BCL2L1,BCL2L2,BID,BIK,CASP8,CASP9,IGF1R,MCL1,RNR2,PMAIP1,RAF1,RNR2,TNFRSF1A,VDAC1,VDAC2,HRK,AIFM1,BCL2L10,BCL2L11,BBC3,CYCS,DIABLO,MOAP1,BMF	SLC25A4,SLC25A5,SLC25A6,APAF1,BAD,BAK1,BAX,BCL2,BCL2L2,BIK,CASP8,CASP9,IGF1R,MCL1,RNR2,PMAIP1,RAF1,RNR2,TNFRSF1A,VDAC1,VDAC2,HRK,AIFM1,BCL2L10,BCL2L11,BBC3,CYCS,DIABLO,MOAP1,BMF	SLC25A4,SLC25A5,SLC25A6,APAF1,BAD,BAK1,BAX,BCL2,BCL2A1,BCL2L1,BCL2L2,BID,BIK,CASP8,CASP9,IGF1R,RNR2,RAF1,RNR2,TNFRSF1A,VDAC1,VDAC2,HRK,AIFM1,BCL2L10,BCL2L11,BBC3,CYCS,DIABLO,BMF	SLC25A4,SLC25A5,SLC25A6,APAF1,BAD,BAK1,BAX,BCL2,BCL2A1,BCL2L1,BCL2L2,BID,BIK,CASP8,CASP9,IGF1R,RNR2,RAF1,RNR2,TNFRSF1A,VDAC1,VDAC2,HRK,AIFM1,BCL2L10,BCL2L11,BBC3,CYCS,DIABLO,BMF	[6, 28, 377, 4947]	[0, 34, 70, 5254]	[4, 30, 628, 4696]	[4, 30, 196, 5128]	[4, 30, 195, 5129]
Apoptosis and survival_Role of CDK5 in neuronal death and survival	0	0	0.016489	1	0.153362	0.0517084	0.0509282	AKT1,AKT2,BAD,ERBB3,HRAS,JUN,PRKCD		CDK1,EGR1,ERBB2,NRG1,JUN,PDPK1,MAPK3	EGR1,JUN,PIK3R1,PIK3R2	EGR1,JUN,PIK3R1,PIK3R2	APAF1,BAX,BCL2,CASP3,CASP9,CDK1,CDK5,EGR1,ERBB2,NRG1,NGF,NGFR,NTRK1,PDPK1,PIK3CA,PIK3CB,PIK3CD,PIK3R1,PIK3R2,MAPK1,MAPK3,MAPK10,MAP2K1,RAF1,SHC1,SOS1,SOS2,TP53,CDK5R1,AKT3,CYCS	AKT1,AKT2,APAF1,BAD,BAX,BCL2,CASP3,CASP9,CDK1,CDK5,EGR1,ERBB2,ERBB3,NRG1,HRAS,JUN,NGF,NGFR,NTRK1,PDPK1,PIK3CA,PIK3CB,PIK3CD,PIK3R1,PIK3R2,PRKCD,MAPK1,MAPK3,MAPK10,MAP2K1,RAF1,SHC1,SOS1,SOS2,TP53,CDK5R1,AKT3,CYCS	AKT1,AKT2,APAF1,BAD,BAX,BCL2,CASP3,CASP9,CDK5,ERBB3,HRAS,NGF,NGFR,NTRK1,PIK3CA,PIK3CB,PIK3CD,PIK3R1,PIK3R2,PRKCD,MAPK1,MAPK10,MAP2K1,RAF1,SHC1,SOS1,SOS2,TP53,CDK5R1,AKT3,CYCS	AKT1,AKT2,APAF1,BAD,BAX,BCL2,CASP3,CASP9,CDK1,CDK5,ERBB2,ERBB3,NRG1,HRAS,NGF,NGFR,NTRK1,PDPK1,PIK3CA,PIK3CB,PIK3CD,PRKCD,MAPK1,MAPK3,MAPK10,MAP2K1,RAF1,SHC1,SOS1,SOS2,TP53,CDK5R1,AKT3,CYCS	AKT1,AKT2,APAF1,BAD,BAX,BCL2,CASP3,CASP9,CDK1,CDK5,ERBB2,ERBB3,NRG1,HRAS,NGF,NGFR,NTRK1,PDPK1,PIK3CA,PIK3CB,PIK3CD,PRKCD,MAPK1,MAPK3,MAPK10,MAP2K1,RAF1,SHC1,SOS1,SOS2,TP53,CDK5R1,AKT3,CYCS	[7, 31, 376, 4944]	[0, 38, 70, 5250]	[7, 31, 625, 4695]	[4, 34, 196, 5124]	[4, 34, 195, 5125]
Arachidonic acid production	0	0	0.926051	1	0.79912	1	1	PLA2G1B		ASAH1,ACSL1,PPT1			ASAH1,CEL,ACSL1,ACSL3,ACSL4,LIPC,LIPE,FADS1,LPL,PLA2G2A,PLA2G4A,PLA2G5,PNLIP,PNLIPRP1,PNLIPRP2,PPT1,PLA2G7,PLA2G6,PLA2G10,LIPF,PLA2G4C,PPT2,LIPG,PRDX6,ACSL6,PLA2G2D,PLA2G2E,PLA2G3,PNPLA8,ACSL5,PLA2G2F,PLA2G12A,PLA2G12B,PLA2G4B	ASAH1,CEL,ACSL1,ACSL3,ACSL4,LIPC,LIPE,FADS1,LPL,PLA2G1B,PLA2G2A,PLA2G4A,PLA2G5,PNLIP,PNLIPRP1,PNLIPRP2,PPT1,PLA2G7,PLA2G6,PLA2G10,LIPF,PLA2G4C,PPT2,LIPG,PRDX6,ACSL6,PLA2G2D,PLA2G2E,PLA2G3,PNPLA8,ACSL5,PLA2G2F,PLA2G12A,PLA2G12B,PLA2G4B	CEL,ACSL3,ACSL4,LIPC,LIPE,FADS1,LPL,PLA2G1B,PLA2G2A,PLA2G4A,PLA2G5,PNLIP,PNLIPRP1,PNLIPRP2,PLA2G7,PLA2G6,PLA2G10,LIPF,PLA2G4C,PPT2,LIPG,PRDX6,ACSL6,PLA2G2D,PLA2G2E,PLA2G3,PNPLA8,ACSL5,PLA2G2F,PLA2G12A,PLA2G12B,PLA2G4B	ASAH1,CEL,ACSL1,ACSL3,ACSL4,LIPC,LIPE,FADS1,LPL,PLA2G1B,PLA2G2A,PLA2G4A,PLA2G5,PNLIP,PNLIPRP1,PNLIPRP2,PPT1,PLA2G7,PLA2G6,PLA2G10,LIPF,PLA2G4C,PPT2,LIPG,PRDX6,ACSL6,PLA2G2D,PLA2G2E,PLA2G3,PNPLA8,ACSL5,PLA2G2F,PLA2G12A,PLA2G12B,PLA2G4B	ASAH1,CEL,ACSL1,ACSL3,ACSL4,LIPC,LIPE,FADS1,LPL,PLA2G1B,PLA2G2A,PLA2G4A,PLA2G5,PNLIP,PNLIPRP1,PNLIPRP2,PPT1,PLA2G7,PLA2G6,PLA2G10,LIPF,PLA2G4C,PPT2,LIPG,PRDX6,ACSL6,PLA2G2D,PLA2G2E,PLA2G3,PNPLA8,ACSL5,PLA2G2F,PLA2G12A,PLA2G12B,PLA2G4B	[1, 34, 382, 4941]	[0, 35, 70, 5253]	[3, 32, 629, 4694]	[0, 35, 200, 5123]	[0, 35, 199, 5124]
Arginine metabolism/ Rodent version	0	0	0.535282	0.402329	0.85527	0.774407	0.772688	ASS1,GAMT,NOS2	SAT1	ALDH2,ARG1,CPS1	SAT1	SAT1	ABP1,ALDH2,ALDH1B1,ALDH9A1,AMD1,AOC2,ARG1,ARG2,ASL,CKB,CKM,CKMT1B,CKMT2,CPS1,GATM,LOXL1,LOXL2,MAOA,MAOB,NOS1,NOS3,ODC1,OTC,RARS,SAT1,SMS,SRM,AOC3,AGMAT,LOXL4,LOXL3,SAT2,ADC,NOS2P2,CKMT1A,NOS2P1	ABP1,ALDH2,ALDH1B1,ALDH9A1,AMD1,AOC2,ARG1,ARG2,ASL,ASS1,CKB,CKM,CKMT1B,CKMT2,CPS1,GAMT,GATM,LOXL1,LOXL2,MAOA,MAOB,NOS1,NOS2,NOS3,ODC1,OTC,RARS,SMS,SRM,AOC3,AGMAT,LOXL4,LOXL3,SAT2,ADC,NOS2P2,CKMT1A,NOS2P1	ABP1,ALDH1B1,ALDH9A1,AMD1,AOC2,ARG2,ASL,ASS1,CKB,CKM,CKMT1B,CKMT2,GAMT,GATM,LOXL1,LOXL2,MAOA,MAOB,NOS1,NOS2,NOS3,ODC1,OTC,RARS,SAT1,SMS,SRM,AOC3,AGMAT,LOXL4,LOXL3,SAT2,ADC,NOS2P2,CKMT1A,NOS2P1	ABP1,ALDH2,ALDH1B1,ALDH9A1,AMD1,AOC2,ARG1,ARG2,ASL,ASS1,CKB,CKM,CKMT1B,CKMT2,CPS1,GAMT,GATM,LOXL1,LOXL2,MAOA,MAOB,NOS1,NOS2,NOS3,ODC1,OTC,RARS,SMS,SRM,AOC3,AGMAT,LOXL4,LOXL3,SAT2,ADC,NOS2P2,CKMT1A,NOS2P1	ABP1,ALDH2,ALDH1B1,ALDH9A1,AMD1,AOC2,ARG1,ARG2,ASL,ASS1,CKB,CKM,CKMT1B,CKMT2,CPS1,GAMT,GATM,LOXL1,LOXL2,MAOA,MAOB,NOS1,NOS2,NOS3,ODC1,OTC,RARS,SMS,SRM,AOC3,AGMAT,LOXL4,LOXL3,SAT2,ADC,NOS2P2,CKMT1A,NOS2P1	[3, 36, 380, 4939]	[1, 38, 69, 5250]	[3, 36, 629, 4690]	[1, 38, 199, 5120]	[1, 38, 198, 5121]
Arsenite metabolism and transport	0	0	1	0.0759056	0.0248312	1	1		AQP3	AQP3,AQP9,GSTO1			AQP3,AQP7,AQP9,ABCC2,GSTO1,AS3MT	AQP7,AQP9,ABCC2,GSTO1,AS3MT	AQP7,ABCC2,AS3MT	AQP3,AQP7,AQP9,ABCC2,GSTO1,AS3MT	AQP3,AQP7,AQP9,ABCC2,GSTO1,AS3MT	[0, 6, 383, 4969]	[1, 5, 69, 5283]	[3, 3, 629, 4723]	[0, 6, 200, 5152]	[0, 6, 199, 5153]
Ascorbate metabolism	0	0	0.199516	1	1	1	1	DBH					ARSA,PAM	ARSA,DBH,PAM	ARSA,DBH,PAM	ARSA,DBH,PAM	ARSA,DBH,PAM	[1, 2, 382, 4973]	[0, 3, 70, 5285]	[0, 3, 632, 4723]	[0, 3, 200, 5155]	[0, 3, 199, 5156]
Ascorbate metabolism / Rodent version	0	0	0.523983	0.123324	0.333797	1	1	DBH	ALDH1A3	ALDH2,ALDH3A2			ALDH2,ALDH3A1,ALDH1B1,ALDH1A3,ALDH9A1,ALDH3A2,ARSA,ALDH7A1,PAM	ALDH2,ALDH3A1,ALDH1B1,ALDH9A1,ALDH3A2,ARSA,ALDH7A1,DBH,PAM	ALDH3A1,ALDH1B1,ALDH1A3,ALDH9A1,ARSA,ALDH7A1,DBH,PAM	ALDH2,ALDH3A1,ALDH1B1,ALDH1A3,ALDH9A1,ALDH3A2,ARSA,ALDH7A1,DBH,PAM	ALDH2,ALDH3A1,ALDH1B1,ALDH1A3,ALDH9A1,ALDH3A2,ARSA,ALDH7A1,DBH,PAM	[1, 9, 382, 4966]	[1, 9, 69, 5279]	[2, 8, 630, 4718]	[0, 10, 200, 5148]	[0, 10, 199, 5149]
[truncated: 443 more rows]
