# Supplementary material for: Host Response to Respiratory Bacterial Pathogens as Identified by Integrated Analysis of Human Gene Expression Data
Source: PLoS One. 2013 Sep 27;8(9):e75607. doi: 10.1371/journal.pone.0075607 (PMC3785471; doi:10.1371/journal.pone.0075607)
Supplement: Table S2 — Rejected GEO datasets and reasons for exclusive from analysis. (XLSX) [file pone.0075607.s002.xlsx]

## Sheet: Table S2
Table S2. Rejected GEO datasets and reasons for exclusive from analysis.
GSE Accession	Reason for Dataset Rejection	PMID*
923	Cystic Fibrosis model	15494517
2056	Low sample size	15701729
2357	Non standard array	16177360
4485	Low sample size	16988269
6377	Multiple clinical infections	18270561
8986	Low sample size	17908812
11051	Non standard array; Low sample size	18701636
12245	Non healthy cohort	16041053
13015	Sepsis model	19903332
17221	Non human array	19664269
23140	Low sample size	N.P.**
26295	Bacteria not used in infection	N.P.**
26482	Modified cells; Non standard array	N.P.**
30439	Cystic Fibrosis model	N.P.**
*PMID- PubMed Identification Number.
**N.P.-No publication associated with study
