# Supplementary material for: Host Response to Respiratory Bacterial Pathogens as Identified by Integrated Analysis of Human Gene Expression Data
Source: PLoS One. 2013 Sep 27;8(9):e75607. doi: 10.1371/journal.pone.0075607 (PMC3785471; doi:10.1371/journal.pone.0075607)
Supplement: Table S3 — QC and statistical analysis of gene expression. (XLSX) [file pone.0075607.s003.xlsx]

## Sheet: Table S3
Table S3. QC and statistical analysis of gene expression.
GeneSymbol	EntrezID	FC_Paeruginosa_Human_GSE1469	FC_Paeruginosa_Human_GSE6802	FC_Spneumoniae_Human_GSE6269	FC_Spneumoniae_Human_GSE8527_D39WT	FC_Spneumoniae_Human_GSE8527_TIGR4WT	PVAL_Paeruginosa_Human_GSE1469	PVAL_Paeruginosa_Human_GSE6802	PVAL_Spneumoniae_Human_GSE6269	PVAL_Spneumoniae_Human_GSE8527_D39WT	PVAL_Spneumoniae_Human_GSE8527_TIGR4WT	LSM_Paeruginosa_Human_GSE1469	LSM_Paeruginosa_Human_GSE6802	LSM_Spneumoniae_Human_GSE6269	LSM_Spneumoniae_Human_GSE8527_D39WT	LSM_Spneumoniae_Human_GSE8527_TIGR4WT
Category		FC	FC	FC	FC	FC	PVAL	PVAL	PVAL	PVAL	PVAL	LSM	LSM	LSM	LSM	LSM
GSE		GSE1469	GSE6802	GSE6269	GSE8527_D39WT	GSE8527_TIGR4WT	GSE1469	GSE6802	GSE6269	GSE8527_D39WT	GSE8527_TIGR4WT	GSE1469	GSE6802	GSE6269	GSE8527_D39WT	GSE8527_TIGR4WT
Species		Paeruginosa	Paeruginosa	Spneumoniae	Spneumoniae	Spneumoniae	Paeruginosa	Paeruginosa	Spneumoniae	Spneumoniae	Spneumoniae	Paeruginosa	Paeruginosa	Spneumoniae	Spneumoniae	Spneumoniae
A1BG	1				1.4777	1.48				0.7418	0.7418				0	0
A1CF	29974		1.09	-1.03	-2.7321	-2.73		0.2799	0.8545	0.2068	0.2068		0	1	0	0
A2BP1	54715		1.02	-1.63	-2.0186	-2.02		0.8543	0.0554	0.294	0.294		0	0	0	0
A2LD1	87769				1.0994	1.1				0.6983	0.6983				1	1
A2M	2		-1.05	-1.22	-4.4898	-4.49		0.5649	0.6347	0.0232	0.0232		0	0	0	0
A2ML1	144568				-3.1529	-3.15				0.0754	0.0754				0	0
A4GALT	53947		1.01	-1.5	1.0718	1.07		0.8304	0.3085	0.8861	0.8861		1	0	0	0
A4GNT	51146		-1.13	-1.25	-1.1647	-1.16		0.1092	0.3813	0.7931	0.7931		0	1	0	0
AAA1					5.063	5.06				0.0918	0.0918				0	0
AAAS	8086		-1.05	-1.28	1.1947	1.19		0.4667	0.4305	0.3606	0.3606		1	1	1	1
AACS	65985		1	-1.21	-1.0743	-1.07		0.9734	0.2839	0.6747	0.6747		1	1	1	1
AACSL	729522				2.7069	2.71				0.2372	0.2372				0	0
AADAC	13	-1.04	-1.03	-1.23	-3.9086	-3.91	0.9223	0.7489	0.543	0.0379	0.0379	1	0	0	0	0
AADACL2	344752				-1.1251	-1.13				0.8972	0.8972				0	0
AADAT	51166				-1.2255	-1.23				0.3053	0.3053				1	1
AAGAB	79719		-1.12	1.07	-1.0116	-1.01		0.3301	0.5986	0.9334	0.9334		1	1	1	1
AAK1	22848	2.14	1.12	-1.65	-1.3104	-1.31	0.1058	0.2002	0.0288	0.129	0.129	1	1	1	1	1
AAMP	14	2.17	-1.04	-1.07	1.162	1.16	0.0394	0.5151	0.5726	0.4316	0.4316	1	1	1	1	1
AANAT	15	-1.03	1.25	1.17	-1.2599	-1.26	0.9089	0.0379	0.5163	0.4287	0.4287	1	0	0	0	0
AARS	16	-1.04	-1.06	-1.32	-1.0023	-1	0.8967	0.3176	0.0341	0.9873	0.9873	1	1	1	1	1
AARS2	57505				1.0377	1.04				0.8232	0.8232				1	1
AARSD1	80755		-1.02	-1.34	-1.1514	-1.15		0.8397	0.0198	0.3768	0.3768		1	1	1	1
AASDH	132949				1.0449	1.04				0.7944	0.7944				1	1
AASDHPPT	60496	-1.49	-1.12	-1.37	-1.1355	-1.14	0.1498	0.1495	0.0674	0.4272	0.4272	1	1	1	1	1
AASS	10157	1.65	-1.07	-2.47	-1.2541	-1.25	0.199	0.3055	0.0808	0.3709	0.3709	1	1	0	1	1
AATF	26574	1.54	-1	-1.07	1.0817	1.08	0.1166	0.9889	0.5529	0.6239	0.6239	1	1	1	1	1
AATK	9625	1.38	-1.07	1.38	1.2924	1.29	0.2797	0.5925	0.0906	0.233	0.233	1	1	1	1	1
ABAT	18	-1.52	1.55	-1.32	-1.257	-1.26	0.3786	0.0006	0.0902	0.3156	0.3156	1	1	1	1	1
ABCA1	19	2.05	1.15	1.7	1.3947	1.39	0.233	0.2107	0.0181	0.1463	0.1463	1	1	1	1	1
ABCA11P	79963		-1	-1.34	1.0546	1.05		0.9688	0.2241	0.8452	0.8452		0	1	1	1
ABCA12	26154	1.18	-1.05	1.1	-1.4573	-1.46	0.737	0.3629	0.8306	0.039	0.039	0	0	0	1	1
ABCA13	154664				3.1095	3.11				0.1577	0.1577				0	0
ABCA17P	650655				-2.0279	-2.03				0.1728	0.1728				0	0
ABCA2	20	3.6	1.1	-1.33	-1.3226	-1.32	0.0028	0.1654	0.4517	0.1361	0.1361	1	1	1	1	1
ABCA3	21	1.2	1.06	-1.26	1.2894	1.29	0.409	0.4131	0.4969	0.6526	0.6526	1	1	0	0	0
ABCA4	24	1.35	1.03	1.38	-2.7321	-2.73	0.507	0.7803	0.1173	0.0389	0.0389	1	0	0	0	0
ABCA5	23461	1.79	1.14	-1.26	1.1147	1.11	0.3731	0.1145	0.19	0.5114	0.5114	0	1	1	1	1
ABCA6	23460	1.35	-1.08	-2.1	-5.3147	-5.31	0.5906	0.3865	0.1219	0.013	0.013	0	0	0	0	0
ABCA7	10347		-1	-1.87	1.192	1.19		0.9858	0.0056	0.5244	0.5244		1	1	1	1
ABCA8	10351	1.4	-1.11	-2.3	2.4737	2.47	0.6456	0.2408	0.0951	0.0721	0.0721	0	1	0	0	0
ABCA9	10350				-4.6375	-4.64				0.0013	0.0013				0	0
ABCB1	5243	1.78	1.14	-2.64	-7.4127	-7.41	0.1209	0.1747	0.0093	0.0031	0.0031	1	0	1	0	0
ABCB10	23456	1.25			-1.1329	-1.13	0.6655			0.5407	0.5407	1			1	1
ABCB11	8647	1.43	1.09	-1.3	4.9246	4.92	0.6324	0.2245	0.5058	0.0353	0.0353	1	0	1	0	0
ABCB4	5244	-2.17	1.1	-3.23	2.6697	2.67	0.0261	0.1544	0.01	0.1063	0.1063	0	0	1	0	0
ABCB5	11066				4.5002	4.5				0.1661	0.1661				0	0
ABCB6	10058	1.16	-1.02	-1.22	-1.0163	-1.02	0.5384	0.6864	0.5317	0.9141	0.9141	1	1	1	1	1
ABCB7	22	-1.64	-1.07	-1.27	1.2058	1.21	0.098	0.2389	0.0315	0.1738	0.1738	1	1	1	1	1
ABCB8	11194	1.7	-1.05	1.32	-1.0163	-1.02	0.1275	0.4902	0.5809	0.9231	0.9231	1	1	0	1	1
ABCB9	23457	1.16	-1.07	1.47	-1.9185	-1.92	0.5484	0.3157	0.4225	0.412	0.412	1	1	0	0	0
ABCC1	4363	2.14	-1.04	1.46	-1.2628	-1.26	0.1873	0.4374	0.014	0.1821	0.1821	1	1	1	1	1
ABCC10	89845	4.69	-1.05	-1.4	-1.1147	-1.11	0.0011	0.5801	0.0426	0.52	0.52	1	1	1	1	1
ABCC11	85320				-4.8906	-4.89				0.0435	0.0435				0	0
ABCC12	94160				2.3027	2.3				0.3158	0.3158				0	0
ABCC13	150000				-2.0467	-2.05				0.0628	0.0628				0	0
ABCC2	1244	-1.49	1.07	-1.6	-1.7695	-1.77	0.1367	0.4228	0.1922	0.5822	0.5822	1	0	0	0	0
ABCC3	8714	1.5	1.07	-1.11	-1.3134	-1.31	0.1044	0.4725	0.5006	0.1313	0.1313	1	1	1	1	1
ABCC4	10257	-1.62	1.04	2.07	-1.2455	-1.25	0.4048	0.637	0.0127	0.228	0.228	1	1	1	1	1
ABCC5	10057	-1.38	1.03	-1.3	-1.1892	-1.19	0.6184	0.6806	0.0729	0.4696	0.4696	1	1	1	1	1
ABCC6	368	1.03	-1.06	1.72	-1.1277	-1.13	0.9508	0.5297	0.0029	0.5286	0.5286	1	0	1	1	1
ABCC6P1	653190				2.1092	2.11				0.3516	0.3516				0	0
ABCC6P2	368	1.03					0.9508					1
ABCC8	6833	1.25	1.14	1.24	-2.3457	-2.35	0.4061	0.0774	0.1483	0.1205	0.1205	1	0	0	0	0
ABCC9	10060	-1.85	-1.11	1.01	4.357	4.36	0.1566	0.189	0.9619	0.0245	0.0245	1	0	1	0	0
ABCD1	215	1.36	-1.03	1.1	-1.1121	-1.11	0.4006	0.8059	0.5759	0.5451	0.5451	1	1	1	1	1
ABCD2	225	1.93	1.01	1.31	-1.2455	-1.25	0.2542	0.8076	0.3506	0.8112	0.8112	0	0	0	0	0
ABCD3	5825	-2.05	-1.02	-1.45	-1.1837	-1.18	0.0219	0.7609	0.1943	0.3267	0.3267	1	1	1	1	1
ABCD4	5826	1.34	-1.01	-2.46	-1.2541	-1.25	0.5237	0.8483	0.0076	0.1943	0.1943	1	1	1	1	1
ABCE1	6059	1.22	1.02	-1.2	-1.3629	-1.36	0.4742	0.7787	0.2674	0.1506	0.1506	1	1	1	1	1
ABCF1	23	1.14	-1.01	-1.21	-1.1225	-1.12	0.6261	0.8465	0.1814	0.4518	0.4518	1	1	1	1	1
ABCF2	10061		-1.04	-1.29	-1.4777	-1.48		0.5842	0.3455	0.2486	0.2486		1	1	1	1
ABCF3	55324	1.36	1.01	-1.09	-1.0718	-1.07	0.4505	0.8068	0.5318	0.6021	0.6021	1	1	1	1	1
ABCG1	9619	1.19	1.06	-1.17	1.0449	1.04	0.5236	0.5046	0.3007	0.8604	0.8604	1	0	1	1	1
ABCG2	9429	-1.25	1.2	-1.43	-1.0329	-1.03	0.3873	0.0788	0.2958	0.8494	0.8494	1	0	1	1	1
ABCG4	64137		1.02	1.06	1.2512	1.25		0.8388	0.7932	0.4596	0.4596		0	1	0	0
ABCG5	64240		1.06	2.01	1.3318	1.33		0.4321	0.1284	0.3386	0.3386		0	0	0	0
ABCG8	64241				-1.9634	-1.96				0.2415	0.2415				0	0
ABHD1	84696				-5.8159	-5.82				0.0067	0.0067				0	0
ABHD10	55347		-1.09	-1.53	-1.0353	-1.04		0.3454	0.024	0.7794	0.7794		1	1	1	1
ABHD11	83451		-1.21	-1.01	1.2311	1.23		0.0284	0.9528	0.1557	0.1557		1	1	1	1
ABHD12	26090				1.1647	1.16				0.4601	0.4601				1	1
ABHD12B	145447				2.5315	2.53				0.1062	0.1062				0	0
ABHD13	84945				-1.2002	-1.2				0.5207	0.5207				1	1
ABHD14A	25864	1.19	-1.06	-1.24	1.1277	1.13	0.5757	0.2878	0.1273	0.4207	0.4207	1	1	1	1	1
ABHD14B	84836				1.5052	1.51				0.0228	0.0228				1	1
ABHD15	116236				-1.0718	-1.07				0.7586	0.7586				1	1
ABHD2	11057	-1.2	1.07	1.62	-1.2086	-1.21	0.5646	0.528	0.0441	0.2919	0.2919	1	1	1	1	1
ABHD3	171586	-1.3	1.07	-1.4	-1.1514	-1.15	0.6497	0.4533	0.2384	0.5937	0.5937	0	1	1	1	1
ABHD4	63874		1.07	-1.14	1.2628	1.26		0.1904	0.335	0.3491	0.3491		1	1	1	1
ABHD5	51099	-2.89	-1.08	1.96	1.162	1.16	0.0461	0.365	0.0215	0.3896	0.3896	0	1	1	1	1
ABHD6	57406		-1.03	-2.22	3.4027	3.4		0.5392	0.054	0.1143	0.1143		1	1	0	0
ABHD8	79575		-1.04	1.83	1.1225	1.12		0.5827	0.0516	0.6401	0.6401		0	0	1	1
ABI1	10006	-1.61	1.3	-1.42	-1.0163	-1.02	0.0806	0.0084	0.0239	0.9109	0.9109	1	1	1	1	1
ABI2	10152	2.73	-1.16	-1.67	-1.2716	-1.27	0.073	0.046	0.0861	0.1575	0.1575	1	1	1	1	1
ABI3	51225				-1.5157	-1.52				0.0405	0.0405				1	1
ABI3BP	25890		1.37	1.44	-1.1892	-1.19		0.0027	0.414	0.5393	0.5393		0	0	1	1
ABL1	25	1.56	1.11	-1.5	-1.2746	-1.27	0.207	0.2173	0.0393	0.1673	0.1673	1	1	1	1	1
ABL2	27	2.23	-1.09	-1.77	1.1277	1.13	0.1035	0.2519	0.1772	0.4149	0.4149	1	0	1	1	1
ABLIM1	3983	-1.13	-1.08	-2.88	-1.2311	-1.23	0.6369	0.2288	0.0546	0.3017	0.3017	1	1	1	1	1
ABLIM2	84448				2.0139	2.01				0.2955	0.2955				0	0
ABLIM3	22885	-2.29	1.01	2.84	-1.1251	-1.13	0.0244	0.9323	0.1105	0.4279	0.4279	1	1	0	1	1
ABO	28	1.12	1.15	1.15	-1.8532	-1.85	0.7586	0.4777	0.5791	0.0722	0.0722	1	0	1	1	1
ABP1	26	-1.65	-1.02	-1.4	-1.3755	-1.38	0.4606	0.8509	0.4115	0.4727	0.4727	1	0	1	0	0
ABR	29	1.71	1.23	-1.07	1.0425	1.04	0.0814	0.273	0.7445	0.7668	0.7668	1	1	1	1	1
ABRA	137735				2.7007	2.7				0.0021	0.0021				0	0
ABT1	29777		-1.1	-1.24	-1.0546	-1.05		0.1489	0.1668	0.702	0.702		1	1	1	1
ABTB1	80325				-2.4566	-2.46				0.3322	0.3322				0	0
ABTB2	25841	3.32	1.66	-1.06	1.0943	1.09	0.0104	6.84e-05	0.7668	0.6105	0.6105	1	1	1	1	1
ACAA1	30	1.92	-1.01	-1.13	-1.1647	-1.16	0.2323	0.7968	0.29	0.3505	0.3505	1	1	1	1	1
ACAA2	10449	-1.65	-1.16	-1.23	2.8481	2.85	0.08	0.1188	0.1994	0.0176	0.0176	1	1	1	0	0
ACACA	31	1.05	-1.08	1.08	-1.3692	-1.37	0.8816	0.3074	0.8247	0.1533	0.1533	1	1	1	1	1
ACACB	32	2.19	-1.1	-2.71	-1.1892	-1.19	0.0703	0.1895	0.016	0.5528	0.5528	1	1	1	1	1
ACAD10	80724		-1.06	-1.34	-1.3013	-1.3		0.4754	0.162	0.2009	0.2009		1	1	1	1
ACAD11	27031				1.0792	1.08				0.7766	0.7766				1	1
ACAD8	27034		-1.03	-1.18	-1.0163	-1.02		0.6927	0.2511	0.9108	0.9108		1	1	1	1
ACAD9	28976				-1.0329	-1.03				0.817	0.817				1	1
ACADL	33	1.03	1.08	1.27	1.0743	1.07	0.9512	0.279	0.5554	0.566	0.566	1	0	0	1	1
ACADM	34	-1.7	1.03	-1.95	1.0994	1.1	0.2944	0.7409	0.0274	0.5956	0.5956	1	1	1	1	1
ACADS	35	1.56	1.02	-1.42	1.0619	1.06	0.1459	0.7152	0.0506	0.8244	0.8244	1	1	1	1	1
ACADSB	36	-1.33	1.03	-1.03	1.192	1.19	0.3012	0.7255	0.9245	0.4862	0.4862	1	0	0	1	1
ACADVL	37	1.76	1.04	1.08	1.0792	1.08	0.1011	0.5242	0.574	0.5633	0.5633	1	1	1	1	1
ACAN	176	2.85	1.09	-1.65	-4.0371	-4.04	0.1194	0.3718	0.0553	0.0392	0.0392	0	0	1	0	0
ACAP1	9744	1.28	-1.12	-1.48	1.7092	1.71	0.4725	0.4846	0.0416	0.525	0.525	1	1	1	0	0
ACAP2	23527	1.08	1.15	-1.26	-1.1173	-1.12	0.8147	0.1817	0.1058	0.5321	0.5321	1	1	1	1	1
ACAP3	116983				1.0892	1.09				0.6213	0.6213				1	1
ACAT1	38	-1.64	-1.03	1.08	1.1251	1.13	0.3018	0.6267	0.549	0.3707	0.3707	1	1	1	1	1
ACAT2	39	-1.49	-1.05	-1.18	-1.0093	-1.01	0.2731	0.3482	0.2856	0.9525	0.9525	1	1	1	1	1
ACBD3	64746	-1.3	-1.16	-1.5	1.0693	1.07	0.3574	0.0466	0.094	0.6795	0.6795	1	1	1	1	1
ACBD4	79777		1.01	-1.26	-1.1594	-1.16		0.9578	0.221	0.5271	0.5271		1	1	1	1
ACBD5	91452				1.1728	1.17				0.3481	0.3481				1	1
ACBD6	84320				-1.0116	-1.01				0.9324	0.9324				1	1
ACCN1	40	-1.03	1	1.29	-1.257	-1.26	0.9438	0.9944	0.3566	0.589	0.589	1	0	0	0	0
ACCN2	41	-1.14	-1.05	-1.05	2.0186	2.02	0.5683	0.4364	0.895	0.0483	0.0483	1	1	1	0	0
ACCN3	9311	1.03	1.06	-1.53	1.5404	1.54	0.8832	0.4293	0.2541	0.3831	0.3831	1	0	1	0	0
ACCN4	55515		1.01	1.49	-1.8489	-1.85		0.9319	0.2341	0.2419	0.2419		0	0	0	0
ACCN5	51802				1.7331	1.73				0.3427	0.3427				0	0
ACCS	84680				-1.3819	-1.38				0.2958	0.2958				1	1
ACD	65057	-1.04	1	-1.36	1.2687	1.27	0.8637	0.9267	0.0487	0.1032	0.1032	1	1	1	1	1
ACE	1636	1.19	1.02	1.32	3.3792	3.38	0.4797	0.7509	0.5479	0.0073	0.0073	0	0	0	0	0
ACE2	59272		-1.04	-1.72	1.617	1.62		0.4693	0.1405	0.0363	0.0363		0	0	1	1
ACER1	125981				-1.0994	-1.1				0.797	0.797				0	0
ACER3	55331				-1.1755	-1.18				0.3592	0.3592				1	1
ACHE	43	-1.13	1.09	-1.29	-1.1647	-1.16	0.7995	0.185	0.3784	0.5868	0.5868	1	0	0	0	0
ACIN1	22985	1.54	1.04	-1.28	-1.0401	-1.04	0.1174	0.5925	0.1647	0.7657	0.7657	1	1	1	1	1
ACLY	47	-1.7	-1.04	1.48	-1.1147	-1.11	0.1131	0.6766	0.0727	0.5647	0.5647	1	1	1	1	1
ACMSD	130013				-1.2864	-1.29				0.7515	0.7515				0	0
ACN9	57001		1.05	-1.3	-1.1728	-1.17		0.5951	0.2353	0.484	0.484		0	1	1	1
ACO1	48	1.42	1.1	-1.33	-1.0693	-1.07	0.2399	0.0853	0.0841	0.7255	0.7255	1	1	1	1	1
ACO2	50	1.84	-1.04	1.08	-1.1594	-1.16	0.0912	0.5863	0.5969	0.3447	0.3447	1	1	1	1	1
ACOT1	641371	1.27	-1.07	-1.22	1.0093	1.01	0.4014	0.2898	0.3137	0.9537	0.9537	1	1	1	1	1
ACOT11	26027	1.44	-1.06	-3.09	1.0521	1.05	0.3777	0.3415	0.0088	0.7643	0.7643	1	1	0	1	1
ACOT12	134526				-4.1411	-4.14				0.2062	0.2062				0	0
ACOT13	55856	-1.43	-1.09	1.07	1.0521	1.05	0.1598	0.2764	0.5949	0.6919	0.6919	1	1	1	1	1
ACOT2	10965	1.27	-1.07	-1.22	1.0093	1.01	0.4014	0.2898	0.3137	0.9537	0.9537	1	1	1	1	1
ACOT4	122970				-1.0116	-1.01				0.9322	0.9322				1	1
ACOT6	641372				-1.0449	-1.04				0.9047	0.9047				0	0
ACOT7	11332	1.08	-1.07	1.13	1.1251	1.13	0.7809	0.2254	0.6507	0.4859	0.4859	1	1	1	1	1
ACOT8	10005	1.16	-1.14	1.41	-1.1173	-1.12	0.634	0.1611	0.0124	0.5354	0.5354	1	1	1	1	1
ACOT9	23597		-1	1.05	1.0329	1.03		0.9847	0.7228	0.8394	0.8394		1	1	1	1
ACOX1	51	-1.49	-1.05	1.18	-1.0718	-1.07	0.1377	0.5068	0.4292	0.7369	0.7369	1	1	1	1	1
ACOX2	8309	1.03	1.03	1.16	-1.5052	-1.51	0.9524	0.633	0.7431	0.4835	0.4835	1	0	1	0	0
ACOX3	8310	1.25	-1.07	1.53	-1.0892	-1.09	0.3717	0.3731	0.2255	0.5869	0.5869	1	1	1	1	1
ACOXL	55289		1.02	2.13	-3.1748	-3.17		0.8002	0.0271	0.0288	0.0288		0	0	0	0
ACP1	52	-1.24	-1.06	-1.48	1.0497	1.05	0.4134	0.4262	0.217	0.7769	0.7769	1	1	1	1	1
ACP2	53	-1.05	-1.25	1.17	1.0023	1	0.8346	0.0202	0.2825	0.9874	0.9874	1	1	1	1	1
ACP5	54	1.97	-1.13	1.11	1.5052	1.51	0.1374	0.1512	0.6148	0.5716	0.5716	1	0	1	0	0
ACP6	51205		-1.13	1.05	-1.107	-1.11		0.2007	0.7482	0.5133	0.5133		1	1	1	1
ACPL2	92370				-1.0377	-1.04				0.846	0.846				1	1
ACPP	55	1.11	1	1.91	-1.1755	-1.18	0.9118	0.9765	0.0054	0.3077	0.3077	1	0	1	1	1
ACPT	93650				-1.6396	-1.64				0.1088	0.1088				1	1
ACR	49	-1.08	-1.09	-1.06	-1.6702	-1.67	0.8325	0.4445	0.86	0.5533	0.5533	1	0	0	0	0
ACRBP	84519				-1.8747	-1.87				0.0258	0.0258				0	0
ACRC	93953				-1.3256	-1.33				0.4604	0.4604				0	0
ACRV1	56	1.48	-1.09	-1.23	1.8067	1.81	0.2987	0.3048	0.2903	0.4929	0.4929	0	0	1	0	0
ACSBG1	23205	1.75	-1.08	-1.29	1.4241	1.42	0.3769	0.2593	0.3108	0.6892	0.6892	0	0	1	0	0
ACSBG2	81616		-1.03	-1.11	-1.4811	-1.48		0.7103	0.7978	0.6446	0.6446		0	1	0	0
ACSF2	80221		1.03	-1.64	1.146	1.15		0.6701	0.0344	0.4384	0.4384		1	1	1	1
ACSF3	197322				-1.107	-1.11				0.7052	0.7052				1	1
ACSL1	2180	-1.38	1.08	3.07	-1.1567	-1.16	0.3273	0.3336	0.0021	0.3539	0.3539	1	1	1	1	1
ACSL3	2181	-1.5	-1.11	1.39	-1.3165	-1.32	0.1168	0.0808	0.1557	0.1966	0.1966	1	1	1	1	1
ACSL4	2182	1.23	1.23	1.35	-1.3287	-1.33	0.585	0.2441	0.0713	0.2829	0.2829	1	1	1	1	1
ACSL5	51703		1.03	-1.17	-1.1381	-1.14		0.6485	0.3371	0.4117	0.4117		0	1	1	1
ACSL6	23305	1.15	-1.08	-1.77	-4.1892	-4.19	0.7763	0.1538	0.2299	0.0409	0.0409	1	0	1	0	0
ACSM1	116285	1.45	1.01	1.1	5.5277	5.53	0.1842	0.9237	0.7895	0.0098	0.0098	0	0	0	0	0
ACSM2A	123876	2.85	1.04	-1.02	-3.9816	-3.98	0.0271	0.6863	0.9608	0.0552	0.0552	1	0	0	0	0
ACSM2B	348158		1.04	-1.02	-3.9816	-3.98		0.6863	0.9608	0.0552	0.0552		0	0	0	0
ACSM3	6296	-2.82	-1.13	-1.06	1.8834	1.88	0.1099	0.1482	0.7974	0.2999	0.2999	1	0	1	0	0
ACSM5	54988		-1.07	-1.33	2.7195	2.72		0.2795	0.1296	0.0588	0.0588		0	1	0	0
ACSS1	84532				-1.181	-1.18				0.4518	0.4518				1	1
ACSS2	55902				1.0918	1.09				0.5463	0.5463				1	1
ACSS3	79611		-1.04	-1	1.6935	1.69		0.5397	0.9929	0.5999	0.5999		0	1	0	0
ACTA1	58	1.35	-1.09	-1.12	-1.2368	-1.24	0.4235	0.2442	0.7059	0.6412	0.6412	1	0	0	0	0
ACTA2	59	-1.68	-1.19	-1.45	-1.1019	-1.1	0.0965	0.0677	0.3013	0.5752	0.5752	1	1	1	1	1
ACTB	60	-3.45	-1.05	1.62	-1.1434	-1.14	0.0206	0.4067	0.0059	0.3097	0.3097	1	1	1	1	1
ACTC1	70	2.67	-1.1	-1.18	1.1514	1.15	0.0557	0.0774	0.2295	0.6536	0.6536	1	1	1	1	1
ACTG1	71	-1.06	-1.04	1.1	-1.1173	-1.12	0.7992	0.4195	0.443	0.4056	0.4056	1	1	1	1	1
ACTG2	72	2.8	-1.11	-1.01	1.1892	1.19	0.0456	0.1279	0.9708	0.5977	0.5977	0	1	1	0	0
ACTL6A	86	-1.93	1.08	-1.38	-1.3104	-1.31	0.0236	0.3518	0.2494	0.3196	0.3196	1	1	1	1	1
ACTL6B	51412	-1.41	-1.04	1.29	-1.632	-1.63	0.4688	0.6375	0.3688	0.0797	0.0797	1	0	0	0	0
ACTL7A	10881		1.13	-1.14	1.5369	1.54		0.1514	0.3942	0.1355	0.1355		0	0	0	0
ACTL7B	10880		1.04	1.22	-1.3787	-1.38		0.5277	0.3174	0.6218	0.6218		0	0	0	0
ACTL8	81569	1.28	-1.13	1.44	1.6702	1.67	0.5371	0.2346	0.1639	0.2856	0.2856	1	0	0	0	0
ACTL9	284382				-3.0525	-3.05				0.0076	0.0076				0	0
ACTN1	87	2.4	-1.11	1.53	-1.2894	-1.29	0.0237	0.1435	0.0806	0.1671	0.1671	1	1	1	1	1
ACTN2	88	1.04	-1.04	-1.4	-2.4566	-2.46	0.9519	0.6994	0.1123	0.2668	0.2668	1	1	1	0	0
ACTN3	89	-1.1	1	-1.17	-1.341	-1.34	0.7876	0.9572	0.5071	0.3336	0.3336	1	1	1	0	0
ACTN4	81	1.29	-1.04	-1.21	-1.1303	-1.13	0.428	0.8118	0.2509	0.445	0.445	1	1	1	1	1
ACTR10	55860		-1.04	-1.02	1.0449	1.04		0.5306	0.8759	0.7278	0.7278		1	1	1	1
ACTR1A	10121	1.07	1.02	1.27	1.3074	1.31	0.7676	0.7775	0.0288	0.0732	0.0732	1	1	1	1	1
ACTR1B	10120	1.19	-1.12	-1.35	-1.1837	-1.18	0.5808	0.0623	0.0465	0.2709	0.2709	1	1	1	1	1
ACTR2	10097	-1.9	1.06	1.6	1.1408	1.14	0.0533	0.395	0.1045	0.3399	0.3399	1	1	1	1	1
ACTR3	10096	-1.56	1.03	1.06	-1.3947	-1.39	0.1389	0.6068	0.7624	0.1466	0.1466	1	1	1	1	1
ACTR3B	57180		1.03	-1.02	-1.4306	-1.43		0.6736	0.8724	0.169	0.169		0	1	1	1
ACTR3C	653857				-1.3044	-1.3				0.6465	0.6465				0	0
ACTR5	79913		-1.18	-1.57	-1.1783	-1.18		0.0152	0.01	0.4862	0.4862		1	1	1	1
ACTR6	64431		1.08	-1.45	1.0546	1.05		0.3348	0.0834	0.7519	0.7519		1	1	1	1
ACTR8	93973		-1.05	-1.15	-1.1019	-1.1		0.5612	0.4426	0.5525	0.5525		1	1	1	1
ACTRT2	140625				-1.2894	-1.29				0.2785	0.2785				0	0
ACVR1	90	-1.24	1.08	1.12	-1.0968	-1.1	0.3374	0.2945	0.4354	0.5974	0.5974	1	1	1	1	1
ACVR1B	91	-3.7	-1.03	-1.4	1.2368	1.24	0.0047	0.7554	0.5043	0.5085	0.5085	1	1	1	1	1
ACVR1C	130399				1.2198	1.22				0.2767	0.2767				1	1
ACVR2A	92	2.03	1.01	-1.22	-1.2864	-1.29	0.0609	0.9455	0.1717	0.2465	0.2465	1	1	1	1	1
ACVR2B	93	1.8	1.02	1	-1.1975	-1.2	0.0506	0.8387	0.983	0.2832	0.2832	1	0	1	1	1
ACVRL1	94	1.41	-1.03	1.11	-4.3974	-4.4	0.5589	0.5605	0.738	0.0137	0.0137	1	0	1	0	0
ACY1	95	1.22	-1.11	-1.19	1.0867	1.09	0.4251	0.1368	0.2	0.5795	0.5795	1	1	1	1	1
ACY3	91703				-1.4077	-1.41				0.2242	0.2242				1	1
ACYP1	97	-1.32	1.01	-2.55	1.257	1.26	0.4508	0.9357	0.0005	0.1245	0.1245	1	1	1	1	1
ACYP2	98	1.11	-1.06	-1.34	1.0281	1.03	0.7254	0.2629	0.0221	0.8524	0.8524	1	1	1	1	1
ADA	100	-1.36	1.04	-2.11	1.1434	1.14	0.2075	0.5183	0.0037	0.433	0.433	1	1	1	1	1
ADAD1	132612				2.6147	2.61				0.0755	0.0755				0	0
ADAD2	161931				1.2086	1.21				0.7906	0.7906				0	0
ADAL	161823				1.1381	1.14				0.4245	0.4245				1	1
ADAM10	102	-1.97	-1.1	1.71	-1.057	-1.06	0.0773	0.1191	0.0092	0.6672	0.6672	1	1	1	1	1
ADAM11	4185	-1.36	-1.02	1.43	-3.0175	-3.02	0.3018	0.7937	0.0821	0.0087	0.0087	1	0	0	0	0
ADAM12	8038	1.26	1.33	-1.49	1.0305	1.03	0.4878	0.0004	0.152	0.8532	0.8532	1	1	1	1	1
ADAM15	8751	1.22	-1.09	2.1	-1.0918	-1.09	0.4549	0.5551	0.0502	0.6003	0.6003	1	1	1	1	1
ADAM17	6868	2.45	1.1	1.86	1.1783	1.18	0.1053	0.1271	0.0712	0.2427	0.2427	1	1	1	1	1
ADAM18	8749	1.15	1.04	-1.13	-2.5609	-2.56	0.7615	0.4371	0.5941	0.2893	0.2893	0	0	1	0	0
ADAM19	8728	1.06	-1.05	-1.07	-1.0305	-1.03	0.9043	0.6387	0.6625	0.8959	0.8959	1	1	1	1	1
ADAM2	2515	2.28	1.01	1.1	1.7532	1.75	0.2999	0.8671	0.8092	0.1864	0.1864	0	0	0	0	0
ADAM20	8748	3.18	1.14	-1.37	-1.617	-1.62	0.0594	0.0793	0.2434	0.3653	0.3653	1	0	1	0	0
ADAM21	8747	1.97	-1.14	-1.46	-1.1019	-1.1	0.3771	0.1446	0.1484	0.7887	0.7887	0	0	1	0	0
ADAM21P1	8747		-1.14	-1.46	-1.1019	-1.1		0.1446	0.1484	0.7887	0.7887		0	1	0	0
ADAM22	53616	1	-1.09	-1.92	1.192	1.19	0.9948	0.1732	0.0918	0.3714	0.3714	1	0	1	1	1
ADAM23	8745	-1.63	-1.04	-1.35	-1.0377	-1.04	0.3529	0.4794	0.1868	0.8706	0.8706	1	0	1	1	1
ADAM28	10863	-1.23	1.18	1.84	1.146	1.15	0.8102	0.1216	0.0009	0.3207	0.3207	0	1	1	1	1
ADAM29	11086		1.05	1.13	-1.9408	-1.94		0.3025	0.6466	0.1688	0.1688		0	0	0	0
ADAM30	11085		1.02	-1.16	-5.9518	-5.95		0.8557	0.7239	0.0531	0.0531		0	1	0	0
ADAM32	203102				1.3441	1.34				0.3903	0.3903				0	0
ADAM33	80332				1.2541	1.25				0.6444	0.6444				1	1
ADAM3A	1587	-1.13	1.03	1.35	-1.162	-1.16	0.8604	0.6608	0.5795	0.549	0.549	1	0	0	0	0
ADAM5P	255926	1.29	-1.06	-1.19	-1.5476	-1.55	0.6425	0.5107	0.4723	0.3173	0.3173	0	0	1	0	0
ADAM6	8755				1.9954	2				0.2791	0.2791				0	0
ADAM7	8756	1.55	-1.01	-1.31	5.9518	5.95	0.5445	0.9338	0.5564	0.0012	0.0012	0	0	0	0	0
ADAM8	101	1.21	-1.12	2.74	1.3318	1.33	0.5112	0.1129	0.0114	0.3126	0.3126	1	0	1	1	1
ADAM9	8754	-1.44	1.11	2.66	2.1337	2.13	0.159	0.2511	0.0056	0.0265	0.0265	1	1	1	1	1
ADAMDEC1	27299	1.77	-1.09	1.12	1.5984	1.6	0.4028	0.174	0.5289	0.6785	0.6785	1	0	1	0	0
ADAMTS1	9510		-1.26	-1.67	2.4005	2.4		0.0301	0.2439	0.0014	0.0014		1	0	1	1
ADAMTS10	81794				-1.411	-1.41				0.4036	0.4036				0	0
ADAMTS12	81792		-1.12	-1.03	1.3883	1.39		0.1186	0.8913	0.1978	0.1978		0	1	0	0
ADAMTS13	11093		1.06	1.09	-1.4473	-1.45		0.277	0.7053	0.4618	0.4618		1	1	0	0
ADAMTS14	140766				-1.6358	-1.64				0.3427	0.3427				0	0
ADAMTS15	170689				-1.2805	-1.28				0.3598	0.3598				0	0
ADAMTS16	170690				-9.6242	-9.62				5.68e-05	5.68e-05				0	0
ADAMTS17	170691				-2.0801	-2.08				0.2051	0.2051				0	0
ADAMTS18	170692				-2.4061	-2.41				0.1362	0.1362				0	0
ADAMTS19	171019				-4.1699	-4.17				0.0168	0.0168				0	0
ADAMTS2	9509	1.38	-1.09	1.11	-2.9349	-2.93	0.6036	0.3063	0.7831	0.0271	0.0271	1	1	1	0	0
ADAMTS20	80070		1.02	-1.34	-1.8025	-1.8		0.7938	0.5729	0.4279	0.4279		0	0	0	0
ADAMTS3	9508	-1.52	-1.03	1.07	1.3165	1.32	0.3376	0.7081	0.8652	0.132	0.132	0	1	0	1	1
ADAMTS4	9507				-1.2226	-1.22				0.6849	0.6849				0	0
ADAMTS5	11096		-1.33	-1.34	1.6208	1.62		0.0039	0.1891	0.4913	0.4913		1	1	0	0
ADAMTS6	11174		-1.01	-1.84	-1.7291	-1.73		0.8829	0.1312	0.2119	0.2119		0	0	0	0
ADAMTS7	11173		-1.06	-1.01	1.5547	1.55		0.3838	0.9574	0.1796	0.1796		1	1	0	0
ADAMTS8	11095		-1.18	1.69	1.7171	1.72		0.0257	0.1507	0.0287	0.0287		0	0	0	0
ADAMTS9	56999		-1.04	-1.35	2.4566	2.46		0.504	0.2486	0.0571	0.0571		0	1	0	0
ADAMTSL1	92949				-2.5082	-2.51				0.1488	0.1488				0	0
ADAMTSL2	9719	-1.05	1.03	1.39	1.1277	1.13	0.8921	0.7556	0.0696	0.6994	0.6994	1	0	0	0	0
ADAMTSL3	57188	1.36	-1.02	-1.24	-1.1147	-1.11	0.4281	0.6828	0.2418	0.6565	0.6565	1	0	0	1	1
ADAMTSL4	54507		-1.08	1.04	-1.4406	-1.44		0.2757	0.8342	0.5076	0.5076		0	1	0	0
ADAMTSL5	339366				-1.2716	-1.27				0.435	0.435				0	0
ADAP1	11033		-1.08	1.36	-1.1728	-1.17		0.5578	0.0355	0.3999	0.3999		1	1	1	1
ADAP2	55803		1.1	1.48	-1.632	-1.63		0.4493	0.0296	0.0835	0.0835		0	1	0	0
ADAR	103	-1.2	1.06	-1.1	-1.1783	-1.18	0.4679	0.2859	0.5261	0.226	0.226	1	1	1	1	1
ADARB1	104	2.23	1.16	-2.25	-5.5149	-5.51	0.2906	0.0545	0.0033	0.0251	0.0251	1	1	1	0	0
ADARB2	105		-1.08	1.09	1.651	1.65		0.274	0.8334	0.1366	0.1366		0	0	0	0
ADAT1	23536		1.01	-1.71	-1.3104	-1.31		0.8812	0.0269	0.2631	0.2631		1	1	1	1
ADAT2	134637				-1.398	-1.4				0.1022	0.1022				1	1
ADAT3	113179				1.3724	1.37				0.0558	0.0558				1	1
ADC	113451				-1.1147	-1.11				0.7023	0.7023				1	1
ADCK1	57143				-1.1728	-1.17				0.5182	0.5182				1	1
ADCK2	90956		-1.1	-1.18	-1.1121	1.11		0.2123	0.1966	0.4645	0.6729		1	1	1	1
ADCK4	79934		1.01	-2.06	-1.8618	-1.86		0.838	0.0369	0.0956	0.0956		0	0	1	1
ADCK5	203054				1.0305	1.03				0.8365	0.8365				0	0
ADCY1	107	1.08	-1.11	-1.16	-2.8219	-2.82	0.8549	0.1051	0.5046	0.1776	0.1776	1	0	1	0	0
ADCY10	55811	1.92	-1.1	1.78	-3.2792	-3.28	0.2388	0.118	0.1858	0.1253	0.1253	1	0	0	0	0
ADCY2	108	1.09	-1.05	-1.32	-2.2243	-2.22	0.8259	0.5064	0.1446	0.2246	0.2246	1	0	1	0	0
ADCY3	109	-1.25	-1.08	1.24	-1.0718	-1.07	0.4607	0.2022	0.1522	0.7104	0.7104	1	1	1	1	1
ADCY4	196883				-3.8106	-3.81				0.0108	0.0108				0	0
ADCY5	111				-2.0658	-2.07				0.2869	0.2869				0	0
ADCY6	112	-1.43	1.16	1.32	1.107	1.11	0.284	0.0554	0.3715	0.4926	0.4926	1	1	1	1	1
ADCY7	113	-1.82	1.05	-1.53	-1.2716	-1.27	0.0353	0.7136	0.0268	0.1591	0.1591	1	1	1	1	1
ADCY8	114	1.06	1.07	-1.17	1.1225	1.12	0.8875	0.5632	0.7771	0.8192	0.8192	0	0	0	0	0
ADCY9	115	-1.47	1.03	1.23	-1.2599	-1.26	0.188	0.6077	0.69	0.2133	0.2133	1	1	1	1	1
ADCYAP1	116	1.11	-1.04	-1.85	-2.4909	-2.49	0.769	0.5724	0.1294	0.0647	0.0647	1	0	1	0	0
ADCYAP1R1	117	2.22	-1.09	-1	-2.7007	-2.7	0.0426	0.1603	0.9865	0.013	0.013	1	0	1	0	0
ADD1	118	3.33	1.03	1.17	-1.3104	-1.31	0.0488	0.9053	0.4094	0.0742	0.0742	1	1	1	1	1
ADD2	119	-1.67	1.06	-1.54	-2.6027	-2.6	0.0959	0.6866	0.0993	0.0585	0.0585	1	1	1	0	0
ADD3	120	-1.3	-1.13	-1.27	1.0842	1.08	0.4945	0.0368	0.162	0.6062	0.6062	1	1	1	1	1
ADH1A	124	-1.79	-1.11	1.07	-1.5476	-1.55	0.4231	0.264	0.8444	0.2424	0.2424	1	0	0	0	0
ADH1B	124	1.53	1.13	-1.5	-3.9632	-3.96	0.4622	0.0558	0.2887	0.1329	0.1329	0	0	0	0	0
ADH1C	124	-1.19	1.04	-1.13	1.2628	1.26	0.7897	0.6238	0.7908	0.4821	0.4821	1	0	0	1	1
ADH4	127				1.1947	1.19				0.5165	0.5165				1	1
ADH5	128	-2.9	-1.12	-1.93	1.1173	1.12	0.003	0.0776	0.0047	0.4325	0.4325	1	1	1	1	1
ADH6	130	-2.26	-1.1	-1.31	-3.1602	-3.16	0.1409	0.2176	0.4672	0.092	0.092	1	0	1	0	0
ADH7	131	-1.26	-1.02	-1.75	1.0116	1.01	0.5371	0.6983	0.2149	0.9364	0.9364	0	0	1	0	0
ADHFE1	137872				-1.2483	-1.25				0.4489	0.4489				1	1
ADI1	55256		1.08	1.32	1.0473	1.05		0.1808	0.1116	0.7225	0.7225		1	1	1	1
ADIG	149685				-1.4675	-1.47				0.1447	0.1447				0	0
ADIPOQ	9370	1.56	1.03	-1.17	1.5192	1.52	0.5503	0.7494	0.6408	0.5743	0.5743	0	0	0	0	0
ADIPOR1	51094		-1.04	2.31	-1.0234	-1.02		0.6172	0.001	0.8787	0.8787		1	1	1	1
ADIPOR2	79602	-1.36	-1.06	-1.06	-1.2086	-1.21	0.2302	0.427	0.5588	0.2149	0.2149	1	1	1	1	1
ADK	132	1.76	1.45	-1.55	-1.6283	-1.63	0.2269	0.1679	0.0196	0.2197	0.2197	1	1	1	1	1
ADM	133	2.73	-2.33	2.96	1.9725	1.97	0.008	0.0001	0.0327	0.0048	0.0048	1	1	1	1	1
ADM2	79924		-1.04	1.74	-1.6702	-1.67		0.7427	0.0497	0.0874	0.0874		1	1	1	1
ADNP	23394	-2.05	-1.05	-1.19	-1.2894	-1.29	0.0283	0.3955	0.4068	0.1475	0.1475	1	1	1	1	1
ADNP2	22850	-1.11	1.01	1.44	1.2953	1.3	0.7164	0.8891	0.0804	0.156	0.156	1	1	1	1	1
ADO	84890	-1.44	-1.06	1.07	-1.5728	-1.57	0.1714	0.3728	0.7468	0.0811	0.0811	1	1	1	1	1
ADORA1	134	1.45	-1.1	1.12	-2.9214	-2.92	0.2909	0.0765	0.4483	0.0684	0.0684	1	0	1	0	0
ADORA2A	135	4.68	1.13	-1.08	-1.0305	-1.03	0.0049	0.1949	0.6578	0.8599	0.8599	1	1	1	1	1
ADORA2B	136	-1.27	1.06	2.13	-1.021	-1.02	0.3923	0.3633	0.0114	0.9146	0.9146	1	1	1	1	1
ADORA3	140	-1.6	1.01	-1.02	-2	-2	0.5264	0.8407	0.9508	0.3606	0.3606	0	0	1	0	0
ADPGK	83440		-1.01	1.03	-1.0595	-1.06		0.9101	0.8221	0.669	0.669		1	1	1	1
ADPRH	141	1.13	1.08	1.19	2.8547	2.85	0.8023	0.1819	0.6554	0.082	0.082	1	0	0	0	0
ADPRHL1	113622				-3.2641	-3.26				0.0416	0.0416				0	0
ADPRHL2	54936				-1.1096	-1.11				0.4308	0.4308				1	1
ADRA1A	148	1.78	1.05	2.67	1.9274	1.93	0.2382	0.5498	0.0692	0.1673	0.1673	1	0	0	0	0
ADRA1B	147	1.75	-1.01	1.69	3.6723	3.67	0.2196	0.9437	0.1105	0.1113	0.1113	1	0	0	0	0
ADRA1D	146	1.17	-1.14	-1.31	2.2921	2.29	0.5844	0.0631	0.4399	0.2771	0.2771	1	0	0	0	0
ADRA2A	150	1.68	-1.02	1.37	-1.2311	-1.23	0.1087	0.77	0.3015	0.5954	0.5954	1	0	1	0	0
ADRA2B	151		1.08	-1.77	1.2483	1.25		0.5043	0.1799	0.752	0.752		1	1	0	0
ADRA2C	152	-1	1.06	2.14	1.1019	1.1	0.9925	0.4201	0.0609	0.7217	0.7217	1	1	0	0	0
ADRB1	153	3.44	1.03	-1.38	1.3348	1.33	0.0014	0.7933	0.4747	0.1002	0.1002	0	0	0	1	1
ADRB2	154	1.12	-1.1	-1.51	3.5227	3.52	0.7309	0.1416	0.0932	0.0004	0.0004	1	1	1	1	1
ADRB3	155	1.16	-1.11	1.19	-2.5967	-2.6	0.7572	0.3264	0.5936	0.1705	0.1705	1	0	0	0	0
ADRBK1	156	-1.14	1.02	1.9	-1.1701	-1.17	0.771	0.7432	0.0023	0.5696	0.5696	1	1	1	1	1
ADRBK2	157	-2	-1.07	1.17	1.3074	1.31	0.1716	0.3752	0.3386	0.2298	0.2298	1	0	1	1	1
ADRM1	11047	1.19	-1.03	-1	-1.146	-1.15	0.5932	0.5776	0.9697	0.4229	0.4229	1	1	1	1	1
ADSL	158	-1.49	-1.08	-1.52	-1.257	-1.26	0.1122	0.4594	0.0016	0.2219	0.2219	1	1	1	1	1
ADSS	159	1.06	1.2	-1.25	-1.1096	-1.11	0.8356	0.0937	0.2888	0.5754	0.5754	1	1	1	1	1
ADSSL1	122622				-1.1019	-1.1				0.5241	0.5241				1	1
AEBP1	165	1.19	1.01	-1.95	-1.0116	-1.01	0.6817	0.8618	0.0143	0.9844	0.9844	1	1	1	0	0
AEBP2	121536				-1.0187	-1.02				0.916	0.916				1	1
AEN	64782		1.01	-1.3	-1.0305	-1.03		0.8892	0.3826	0.863	0.863		1	1	1	1
AES	166	3.59	1	-1.35	1.057	1.06	0.0227	0.9685	0.1737	0.6635	0.6635	1	1	1	1	1
AFAP1	60312	-1.16	1.08	3.22	1.0943	1.09	0.5033	0.4302	0.0137	0.7135	0.7135	1	0	0	1	1
AFAP1L1	134265				-1.1199	-1.12				0.6813	0.6813				1	1
AFAP1L2	84632				1.021	1.02				0.9139	0.9139				1	1
AFF1	4299	-1.88	1.11	-1.15	1.0943	1.09	0.1075	0.097	0.4609	0.5842	0.5842	1	1	1	1	1
AFF2	2334	-1.45	1.11	-1.28	-3.7842	-3.78	0.1395	0.1614	0.2935	0.0011	0.0011	1	0	1	0	0
AFF3	3899	1.88	1.15	-2.43	-3.1239	-3.12	0.374	0.2386	0.0111	0.1097	0.1097	1	0	0	0	0
AFF4	27125		-1.19	1.02	-1.4241	-1.42		0.3944	0.9459	0.079	0.079		1	1	1	1
AFG3L1	172				-1.7736	-1.77				0.0049	0.0049				1	1
AFG3L2	10939	-1.33	-1.06	-2.02	-1.7901	-1.79	0.331	0.2678	0.0087	0.0523	0.0523	1	1	1	1	1
AFM	173	1.06	-1.02	-2.11	-1.3074	-1.31	0.9107	0.7779	0.0755	0.7324	0.7324	0	0	0	0	0
AFMID	125061				1.0163	1.02				0.9325	0.9325				1	1
AFP	174	1.63	-1.02	-1.27	1.0968	1.1	0.3787	0.7461	0.3728	0.7284	0.7284	0	0	1	0	0
AFTPH	54812		1.02	-1.04	-1.217	-1.22		0.7835	0.7251	0.398	0.398		1	1	1	1
AG2	387763				2.8089	2.81				0.0274	0.0274				0	0
AGA	175	-1.22	-1.15	1.25	1.2226	1.22	0.4957	0.1131	0.1129	0.1774	0.1774	1	1	1	1	1
AGAP1	116987	-1.2	1.11	-1.25	-1.1173	-1.12	0.464	0.3738	0.32	0.5906	0.5906	1	1	0	1	1
AGAP10	642517	1.07	-1.03	-1.55	-1.0718	-1.07	0.8995	0.7214	0.0053	0.6057	0.6057	1	1	1	1	1
AGAP11	119385		1.07	-1.63	-1.1303	-1.13		0.398	0.0014	0.4513	0.4513		1	1	1	1
AGAP2	116986	-1.11	-1.11	-1.31	-3.0105	-3.01	0.7189	0.2311	0.1526	0.0138	0.0138	1	1	1	0	0
AGAP3	116988				-1.2628	-1.26				0.3217	0.3217				1	1
AGAP4	119016	1.07	1.07	-1.63	-1.1303	-1.13	0.8995	0.398	0.0014	0.4513	0.4513	1	1	1	1	1
AGAP5	642517	1.07	-1.03	-1.55	-1.0718	-1.07	0.8995	0.7214	0.0053	0.6057	0.6057	1	1	1	1	1
AGAP6	119016	1.07	1.07	-1.63	-1.1303	-1.13	0.8995	0.398	0.0014	0.4513	0.4513	1	1	1	1	1
AGAP7	653268	1.07	1.07	-1.63	-1.1303	-1.13	0.8995	0.398	0.0014	0.4513	0.4513	1	1	1	1	1
AGAP8	728404	1.07	1.07	-1.63	-1.1303	-1.13	0.8995	0.398	0.0014	0.4513	0.4513	1	1	1	1	1
AGAP9	642517	1.07	-1.03	-1.55	-1.0718	-1.07	0.8995	0.7214	0.0053	0.6057	0.6057	1	1	1	1	1
AGBL1	123624				-1.9862	-1.99				0.3148	0.3148				0	0
AGBL2	79841		-1.1	-1.47	1.1783	1.18		0.141	0.1181	0.7858	0.7858		0	1	0	0
AGBL3	340351		-1.12	-1.38	5.7891	5.79		0.0864	0.4941	0.026	0.026		0	0	0	0
AGBL4	84871				1.6021	1.6				0.2687	0.2687				0	0
AGBL5	60509		-1.01	-1.4	1.1096	1.11		0.8589	0.3112	0.527	0.527		1	1	1	1
AGER	177	1.08	-1.1	-1.42	-1.5052	-1.51	0.849	0.1856	0.0092	0.6512	0.6512	1	1	1	0	0
AGFG1	3267	-1.52	-1.06	2.23	-1.3226	-1.32	0.2309	0.3085	0.0096	0.2243	0.2243	1	1	1	1	1
AGFG2	3268	1.04	-1.16	-1.85	-1.3318	-1.33	0.9245	0.0328	0.0672	0.0976	0.0976	1	1	1	1	1
AGGF1	55109	1.96	-1.1	-1.34	-1.2746	-1.27	0.1201	0.3927	0.0834	0.282	0.282	1	1	1	1	1
AGK	55750		-1.13	-1.57	-1.1251	-1.13		0.1401	0.0412	0.4695	0.4695		1	1	1	1
AGL	178	-1.49	1.06	-1.4	-1.2058	-1.21	0.3095	0.4432	0.1769	0.262	0.262	1	1	1	1	1
AGMAT	79814		1.02	-1.47	-1.3819	-1.38		0.784	0.3302	0.1071	0.1071		0	1	1	1
AGPAT1	10554	-1.15	1.06	1.72	-1.181	-1.18	0.564	0.7709	0.0207	0.2989	0.2989	1	1	1	1	1
AGPAT2	10555	1.31	-1.12	1.49	-1.107	-1.11	0.2856	0.0684	0.1399	0.6522	0.6522	1	1	1	1	1
AGPAT3	56894		-1.11	1.26	-1.1674	-1.17		0.2806	0.1636	0.3019	0.3019		1	1	1	1
AGPAT4	56895		-1.03	-1.84	1.3597	1.36		0.7051	0.1155	0.2617	0.2617		1	0	0	0
AGPAT5	55326		-1.06	-1.57	-1.1594	-1.16		0.2633	0.0175	0.4328	0.4328		1	1	1	1
AGPAT6	137964				-1.217	-1.22				0.3583	0.3583				1	1
AGPAT9	84803				1.0718	1.07				0.5764	0.5764				1	1
AGPHD1	123688				1.0718	1.07				0.7737	0.7737				1	1
AGPS	8540	-1.38	-1.08	1.44	-1.6472	-1.65	0.2687	0.2689	0.0452	0.0412	0.0412	1	1	1	1	1
AGR2	10551	-1.18	1.03	1.24	1.0968	1.1	0.54	0.5657	0.3284	0.7033	0.7033	1	0	0	1	1
AGR3	155465				-1.057	-1.06				0.7593	0.7593				0	0
AGRN	375790	1.82	-1.14	-1.51	1.257	1.26	0.1124	0.2744	0.0926	0.1255	0.1255	1	1	1	1	1
AGRP	181	1.07	1.14	-1.88	-2.0326	-2.03	0.824	0.0278	0.1886	0.2375	0.2375	1	0	1	0	0
AGT	183	-1.8	-1	1.08	-1.879	-1.88	0.0776	0.9523	0.6444	0.068	0.068	1	0	1	0	0
AGTPBP1	23287	1.86	1.01	-1.38	-1.0281	-1.03	0.0803	0.9196	0.2178	0.8681	0.8681	1	1	1	1	1
AGTR1	185	1.48	-1.36	-1.44	2.1287	2.13	0.3517	0.0177	0.0567	0.3295	0.3295	1	0	1	0	0
AGTR2	186	3.89	-1.1	-1.94	-1.9453	-1.95	0.0451	0.2256	0.1525	0.3934	0.3934	0	0	1	0	0
AGTRAP	57085				-1.0968	-1.1				0.5321	0.5321				1	1
AGXT	189	1.42	-1.07	1.34	2.2038	2.2	0.5441	0.3847	0.5206	0.2979	0.2979	1	0	0	0	0
AGXT2	64902				1.6586	1.66				0.4965	0.4965				0	0
AGXT2L1	64850		1.02	-1.61	-1.2311	-1.23		0.6867	0.2861	0.4752	0.4752		0	0	0	0
AGXT2L2	85007				1.4914	1.49				0.3521	0.3521				1	1
AHCTF1	25909	1.15	1.07	-1.05	-1.651	-1.65	0.792	0.3101	0.783	0.027	0.027	1	1	1	1	1
AHCY	191	-1	-1.06	-1.28	1.1019	1.1	0.9987	0.321	0.0883	0.4724	0.4724	1	1	1	1	1
AHCYL1	10768	-1.5	1.04	-1.47	-1.1947	-1.19	0.1359	0.6302	0.0386	0.2896	0.2896	1	1	1	1	1
AHCYL2	23382	-1.14	1.03	-1.04	-1.0644	-1.06	0.5674	0.6043	0.9057	0.6935	0.6935	1	1	1	1	1
AHDC1	27245	-1.93	1.05	-1.23	1.1173	1.12	0.0321	0.624	0.5153	0.7024	0.7024	1	1	1	1	1
AHI1	54806		1.23	-1.36	1.3629	1.36		0.0041	0.1051	0.0649	0.0649		1	1	1	1
AHNAK	79026	-2.09	-1.07	1.26	1.3379	1.34	0.04	0.3476	0.6577	0.0564	0.0564	1	1	1	1	1
AHNAK2	113146	-2.98	1.02	-2.88	1.0116	1.01	0.0173	0.7554	0.0012	0.9336	0.9336	1	1	0	1	1
AHR	196	1.06	1.35	1.39	-1.1277	-1.13	0.8093	0.0218	0.1829	0.3975	0.3975	1	1	1	1	1
AHRR	10016				-1.1514	-1.15				0.5473	0.5473				0	0
AHSA1	10598	-1.24	-1.03	-2.14	1.0353	1.04	0.4443	0.6573	0.0006	0.8068	0.8068	1	1	1	1	1
AHSA2	130872				1.0842	1.08				0.6531	0.6531				1	1
AHSG	197	1.06	-1.1	-1.77	-2.6208	-2.62	0.883	0.1526	0.0747	0.0708	0.0708	1	0	0	0	0
AHSP	51327		1.02	6.79	-1.9816	-1.98		0.7135	0.0009	0.1022	0.1022		0	1	0	0
AICDA	57379		-1.02	1.05	1.1755	1.18		0.6894	0.9255	0.8781	0.8781		0	0	0	0
AIDA	64853		1.07	-1.42	-1.2541	-1.25		0.4162	0.1561	0.2081	0.2081		1	1	1	1
AIF1	199	1.17	-1.12	2.04	-1.2687	-1.27	0.7681	0.2295	0.0087	0.5193	0.5193	1	1	1	0	0
AIF1L	83543				1.6974	1.7				0.2117	0.2117				1	1
AIFM1	9131	-1.42	1.04	-1.1	1.0093	1.01	0.1728	0.6658	0.3693	0.9423	0.9423	1	1	1	1	1
AIFM2	84883				-1.0305	-1.03				0.8691	0.8691				1	1
AIFM3	150209				-7.7454	-7.75				0.0073	0.0073				0	0
AIG1	51390				-1.4473	-1.45				0.0247	0.0247				1	1
AIM1	202	1.87	1.08	1.16	-1.2058	-1.21	0.3006	0.3951	0.2375	0.2151	0.2151	0	1	1	1	1
AIM1L	55057		-1.12	-1.57	1.3044	1.3		0.2283	0.0428	0.405	0.405		1	1	0	0
AIM2	9447	1.67	1.02	-1.16	-2.6574	-2.66	0.2621	0.8709	0.4913	0.0637	0.0637	1	0	1	0	0
AIMP1	9255	-1.34	-1.09	-1.15	-1.2283	-1.23	0.2662	0.1289	0.2137	0.3361	0.3361	1	1	1	1	1
AIMP2	7965	-1.04	-1.14	-1.27	-1.1728	-1.17	0.8794	0.07	0.2216	0.321	0.321	1	1	1	1	1
AIP	9049	1.63	-1.08	-1.33	1.0693	1.07	0.0737	0.1707	0.0244	0.6448	0.6448	1	1	1	1	1
AIPL1	23746	1.05	1.01	-1	-1.9498	-1.95	0.8278	0.9019	0.9856	0.0315	0.0315	1	0	1	0	0
AIRE	326	1.65	1.07	1.44	3.1456	3.15	0.3563	0.4416	0.256	0.0237	0.0237	0	0	0	0	0
AJAP1	55966	1.45	-1.04	-1.31	-2.3894	-2.39	0.6317	0.5761	0.1659	0.3358	0.3358	1	0	1	0	0
AK1	203	-1.25	1.08	-2.04	-1.0305	-1.03	0.4019	0.3243	0.0501	0.8116	0.8116	1	1	1	1	1
AK2	204	-2.35	-1.08	-1.79	-1.1728	-1.17	0.1315	0.1992	0.0212	0.3458	0.3458	1	1	1	1	1
AK3	50808				-1.154	-1.15				0.491	0.491				1	1
AK3L1	205	1.72	-1.21	1.35	-1.2658	-1.27	0.2512	0.1403	0.2225	0.204	0.204	1	1	1	1	1
AK5	26289		1.01	-1.83	-3.3714	-3.37		0.854	0.085	0.2425	0.2425		0	1	0	0
AK7	122481				-2.7638	-2.76				0.0978	0.0978				0	0
AKAP1	8165	-2.18	1.1	-1.82	-1.3504	-1.35	0.0176	0.2357	0.0795	0.1836	0.1836	1	1	1	1	1
AKAP10	11216	-1.51	-1.04	-1.39	-1.1837	-1.18	0.2618	0.4601	0.0884	0.4663	0.4663	1	1	1	1	1
AKAP11	11215	-1.08	1.04	-1.69	-1.7053	-1.71	0.774	0.6965	0.0214	0.0237	0.0237	1	1	1	1	1
AKAP12	9590	-1.41	1.1	-2.54	1.6663	1.67	0.2044	0.0913	0.0756	0.0337	0.0337	1	1	1	1	1
AKAP13	11214	1.75	-1.12	-1.55	-1.2086	-1.21	0.3872	0.3248	0.0063	0.2199	0.2199	1	1	1	1	1
AKAP14	158798				3.7149	3.71				0.2658	0.2658				0	0
AKAP2	11217	2.68	1.17	-1.76	-1.3629	-1.36	0.0177	0.0634	0.0314	0.0545	0.0545	1	1	1	1	1
AKAP3	10566	1.06	-1.02	-1.03	-1.3165	-1.32	0.8611	0.7819	0.8732	0.19	0.19	1	0	0	0	0
AKAP4	8852	1.26	-1.07	-1.96	1.6779	1.68	0.4337	0.4566	0.0252	0.1115	0.1115	0	0	0	0	0
AKAP5	9495	1.9	1.24	-2.43	2.4794	2.48	0.3401	0.0885	0.0191	0.0843	0.0843	0	0	0	0	0
AKAP6	9472	2.76	1.07	1.09	-1.0234	-1.02	0.1075	0.2271	0.6083	0.9284	0.9284	1	0	1	0	0
AKAP7	9465		-1	-1.41	1.0644	1.06		0.9854	0.1334	0.7318	0.7318		1	1	1	1
AKAP8	10270	-1.02	-1.01	-1.34	-1.1514	-1.15	0.9583	0.9231	0.1379	0.3721	0.3721	1	1	1	1	1
AKAP8L	26993	2.08	-1.1	-1.25	1.0234	1.02	0.0515	0.2013	0.3698	0.883	0.883	1	1	1	1	1
AKAP9	10142	-1.12	1.01	-1.25	-1.0116	-1.01	0.7315	0.8243	0.2014	0.9326	0.9326	1	1	1	1	1
AKD1	221264				1.0093	1.01				0.9638	0.9638				1	1
AKIRIN1	79647		1.02	-1.17	1.454	1.45		0.846	0.2186	0.0737	0.0737		1	1	1	1
AKIRIN2	55122				1.1728	-1.17				0.3746	0.2583				1	1
AKNA	80709				-1.7901	-1.79				0.4044	0.4044				0	0
AKNAD1	254268				2.9828	2.98				0.2172	0.2172				0	0
AKR1A1	10327	-1.57	-1.06	-1.03	-1.1674	-1.17	0.1298	0.4279	0.8288	0.4246	0.4246	1	1	1	1	1
AKR1B1	231	-1.13	1.14	-1.35	-1.0449	-1.04	0.5729	0.1679	0.058	0.7341	0.7341	1	1	1	1	1
AKR1B10	57016	-1.07	-1.03	-1.81	-1.0234	-1.02	0.7981	0.5468	0.1178	0.874	0.874	1	0	0	1	1
AKR1C1	1645	-1.05	1.15	-1.13	2.8879	2.89	0.8449	0.0388	0.2896	0.0064	0.0064	1	0	1	1	1
AKR1C2	1646	-1.05	1.02	1.19	-1.0968	-1.1	0.8449	0.7992	0.3269	0.4881	0.4881	1	0	1	1	1
AKR1C3	8644	-1.06	-1.09	-4.2	1.0449	1.04	0.7975	0.1303	0.0074	0.7992	0.7992	1	0	1	1	1
AKR1C4	1109	-2.85	1.05	-1.73	1.146	1.15	0.0069	0.348	0.1674	0.755	0.755	0	0	0	0	0
AKR1D1	6718	-2	-1.02	1.03	1.7859	1.79	0.0753	0.6734	0.9069	0.1316	0.1316	0	0	0	0	0
AKR1E2	83592				-3.1748	-3.17				0.0151	0.0151				0	0
AKR7A2	8574	-1.19	-1.12	-1.16	1.0943	1.09	0.5431	0.2095	0.3364	0.6062	0.6062	1	1	1	1	1
AKR7A3	22977	1.88	-1.04	-2.08	-1.5476	-1.55	0.0473	0.4624	0.0491	0.252	0.252	1	1	1	1	1
AKT1	207	2.92	1.06	-1.45	1.0743	1.07	0.0359	0.2942	0.0688	0.6355	0.6355	1	1	1	1	1
AKT1S1	84335				-1.1783	-1.18				0.4646	0.4646				1	1
AKT2	208	3.42	-1.22	1.34	1.0281	1.03	0.0032	0.5399	0.2649	0.8899	0.8899	1	1	1	1	1
AKT3	10000	1.12	1.06	-1.51	-1.0817	-1.08	0.7341	0.6365	0.1906	0.7055	0.7055	1	1	1	1	1
AKTIP	64400		-1.02	-1.97	1.0817	1.08		0.7584	0.0042	0.5683	0.5683		1	1	1	1
ALAD	210	1.68	-1.13	1.09	1.0163	1.02	0.3459	0.0382	0.6357	0.9149	0.9149	1	1	1	1	1
ALAS1	211	1.94	1.38	1.31	-1.0425	-1.04	0.0429	0.0022	0.2135	0.7794	0.7794	1	1	1	1	1
ALAS2	212	-1.13	1.12	20.19	-1.2086	-1.21	0.6562	0.2498	0.0088	0.553	0.553	1	0	0	0	0
ALB	213	-1.59	-1.04	2.36	1.4241	1.42	0.5427	0.5948	0.1557	0.2962	0.2962	1	0	0	0	0
ALCAM	214	-1.31	1.13	1.51	-1.162	-1.16	0.3586	0.0865	0.0392	0.2941	0.2941	1	1	1	1	1
ALDH16A1	126133				-1.1225	-1.12				0.5184	0.5184				1	1
ALDH18A1	5832		-1.08	-1.49	-1.057	-1.06		0.1574	0.0541	0.6886	0.6886		1	1	1	1
ALDH1A1	216	-1	1.06	-1.04	1.1019	1.1	0.9863	0.3083	0.9004	0.6748	0.6748	1	0	1	1	1
ALDH1A2	8854	1.23	-1.1	-1.84	-1.632	-1.63	0.7252	0.1565	0.1708	0.4758	0.4758	1	0	0	0	0
ALDH1A3	220	1.07	2.68	-1.09	-1.021	-1.02	0.8222	5.18e-07	0.8256	0.8895	0.8895	1	1	0	1	1
ALDH1B1	219	1.21	-1.37	1.01	-1.5052	-1.51	0.5509	0.0133	0.9379	0.0543	0.0543	1	1	1	1	1
ALDH1L1	10840	1.32	1.11	-1.09	-1.2002	-1.2	0.2829	0.1445	0.72	0.3254	0.3254	1	0	1	1	1
ALDH1L2	160428				-1.0994	-1.1				0.5714	0.5714				1	1
ALDH2	217	-1.1	1.02	1.6	1.2397	1.24	0.7285	0.7457	0.0152	0.1304	0.1304	1	1	1	1	1
ALDH3A1	218	1.94	1.03	2.38	1.0644	1.06	0.0557	0.7757	0.0299	0.7175	0.7175	1	0	0	1	1
ALDH3A2	224	-1.51	-1.23	1.51	-1.0546	-1.05	0.1065	0.1334	0.004	0.678	0.678	1	1	1	1	1
ALDH3B1	221	-1.4	-1.04	1.49	-1.2512	-1.25	0.3622	0.5248	0.068	0.3099	0.3099	1	1	1	1	1
ALDH3B2	222	3.25	-1.06	-1.19	1.1728	1.17	0.2199	0.3765	0.5398	0.3487	0.3487	1	0	1	1	1
ALDH4A1	8659	2.64	-1.05	1.38	-1.1277	-1.13	0.0764	0.3601	0.0687	0.4456	0.4456	1	1	1	1	1
ALDH5A1	7915	-1.95	-1.05	-1.75	-1.1173	-1.12	0.0269	0.5406	0.051	0.5436	0.5436	1	1	1	1	1
ALDH6A1	4329	-1.29	-1.07	-1.2	-1.1674	-1.17	0.3595	0.2609	0.2199	0.4328	0.4328	1	1	1	1	1
ALDH7A1	501	-1.68	1.04	-1.13	1.1783	1.18	0.1714	0.4021	0.5587	0.2916	0.2916	1	1	1	1	1
ALDH8A1	64577		-1.06	-1.28	-1.5511	-1.55		0.2419	0.3629	0.5285	0.5285		0	0	0	0
ALDH9A1	223	-1.48	-1.07	-1.23	-1.007	-1.01	0.1547	0.4204	0.3522	0.9599	0.9599	1	1	1	1	1
ALDOA	226	1.96	-1.06	1.55	-1.1303	-1.13	0.0525	0.2743	0.0106	0.4342	0.4342	1	1	1	1	1
ALDOAP2	228		1.1	2.45	1.5837	1.58		0.3673	0.0253	0.6085	0.6085		0	0	0	0
ALDOB	229	1.38	1.01	-1.47	-1.2455	-1.25	0.3629	0.8699	0.1498	0.1904	0.1904	1	1	1	1	1
ALDOC	230	1.4	-1.18	-1.13	1.2512	1.25	0.3979	0.0143	0.4668	0.1423	0.1423	1	1	1	1	1
ALG1	56052				-1.0918	-1.09				0.5701	0.5701				1	1
ALG10	84920				-1.2283	-1.23				0.3592	0.3592				1	1
ALG10B	144245				-1.5511	-1.55				0.0646	0.0646				1	1
ALG12	79087		-1.08	-1.33	-1.8834	-1.88		0.1628	0.239	0.0213	0.0213		1	1	1	1
ALG13	79868	1.09	-1.22	-1.84	-1.2226	-1.22	0.9041	0.0121	0.0061	0.3004	0.3004	0	1	1	1	1
ALG14	199857				1.0767	1.08				0.5911	0.5911				1	1
ALG2	85365				-1.1251	-1.13				0.4721	0.4721				1	1
ALG3	10195	1.08	-1.11	-1.11	-1.162	-1.16	0.7535	0.1985	0.4133	0.2714	0.2714	1	1	1	1	1
ALG5	29880		-1.05	-1.11	1.0546	1.05		0.4618	0.373	0.7057	0.7057		1	1	1	1
ALG6	29929		-1.09	-1.23	1.0281	1.03		0.2516	0.131	0.8568	0.8568		1	1	1	1
ALG8	79053	-2.26	-1.03	-1.28	-1.007	-1.01	0.0104	0.6774	0.0619	0.9607	0.9607	1	1	1	1	1
ALG9	79796		-1.1	-1.16	-1.2142	-1.21		0.1827	0.3803	0.3477	0.3477		1	1	1	1
ALK	238	1.91	-1.12	-1.04	2.1886	2.19	0.2433	0.1052	0.8662	0.3616	0.3616	1	0	1	0	0
ALKBH1	8846	1.15	-1.02	-1.14	-1.203	-1.2	0.5464	0.7902	0.481	0.2897	0.2897	1	1	1	1	1
ALKBH2	121642				-1.0305	-1.03				0.8384	0.8384				1	1
ALKBH3	221120				-1.0644	-1.06				0.6837	0.6837				1	1
ALKBH4	54784		-1.08	-1.21	-1.5122	-1.51		0.1902	0.2798	0.0376	0.0376		1	1	1	1
ALKBH5	54890				1.2226	1.22				0.2657	0.2657				1	1
ALKBH6	84964				-1.0817	-1.08				0.576	0.576				1	1
ALKBH7	84266				1.2198	1.22				0.14	0.14				1	1
ALKBH8	91801				-1.2687	-1.27				0.3497	0.3497				1	1
ALLC	55821		-1.18	-1.4	2.8154	2.82		0.0633	0.4779	0.2588	0.2588		0	0	0	0
ALMS1	7840	1.16	1.18	-1.9	-1.4641	-1.46	0.5642	0.1256	0.0058	0.0705	0.0705	1	1	1	1	1
ALMS1P	200420				-3.6553	-3.66				0.1896	0.1896				0	0
ALOX12	239	-1.01	-1.13	1.83	1.1865	1.19	0.9697	0.1583	0.0915	0.5421	0.5421	1	0	1	0	0
ALOX12B	242	1.15	1.01	1.32	-1.6779	-1.68	0.6209	0.8525	0.3207	0.3375	0.3375	1	0	0	0	0
ALOX12P2	245	1.9	1.05	1.38	2.0326	2.03	0.0977	0.387	0.245	0.0185	0.0185	1	0	0	0	0
ALOX15	246	-1.11	-1.08	1.34	1.1701	1.17	0.8304	0.3307	0.3212	0.818	0.818	1	0	0	0	0
ALOX15B	247	1.86	1.01	-1.09	-1.8965	-1.9	0.0689	0.8911	0.7486	0.0406	0.0406	0	0	1	0	0
ALOX5	240	1.55	1.1	1.66	-1.2716	-1.27	0.1913	0.126	0.0359	0.2286	0.2286	0	0	1	1	1
ALOX5AP	241	-1.21	1.04	1.46	-1.181	-1.18	0.6506	0.497	0.1324	0.6473	0.6473	1	0	1	0	0
ALOXE3	59344		-1.12	-1.05	-2.4172	-2.42		0.1328	0.8426	0.0089	0.0089		0	1	0	0
ALPI	248	1.88	-1.08	1.51	-1.2746	-1.27	0.2902	0.3674	0.2224	0.5944	0.5944	1	0	0	0	0
ALPK1	80216		1.11	1.12	-1.2805	-1.28		0.12	0.5193	0.3238	0.3238		1	1	1	1
ALPK2	115701				1.6434	1.64				0.4221	0.4221				0	0
ALPK3	57538	1.36	1.23	-1.32	-2.6574	-2.66	0.3944	0.0051	0.4195	0.1581	0.1581	1	0	0	0	0
ALPL	249	1.05	-1.02	2.66	-3.0596	-3.06	0.9441	0.7276	0.0475	0.0246	0.0246	1	0	1	0	0
ALPP	250		-1.05	1.17	2.0373	2.04		0.6247	0.6805	0.0948	0.0948		0	0	0	0
ALPPL2	251	-1.1	-1.04	-1.25	-1.0595	-1.06	0.7217	0.527	0.2018	0.75	0.75	1	1	1	1	1
ALS2	57679				-1.5263	-1.53				0.1003	0.1003				1	1
ALS2CL	259173		-1.01	-1.2	-1.4175	-1.42		0.9511	0.2586	0.0735	0.0735		1	1	1	1
ALS2CR10	65072				-4.0093	-4.01				0.1384	0.1384				0	0
ALS2CR11	151254				-4.1602	-4.16				0.0438	0.0438				0	0
ALS2CR12	130540				-2.5432	-2.54				0.0242	0.0242				0	0
ALS2CR4	65062				-1.1329	-1.13				0.4741	0.4741				1	1
ALS2CR8	79800		1.04	-1.24	1.3287	1.33		0.4268	0.2816	0.5185	0.5185		0	1	0	0
ALX1	8092	-1.98	-1.04	1.25	-2.8613	-2.86	0.0231	0.5198	0.1187	0.0264	0.0264	1	0	0	0	0
ALX3	257	1.1	1.06	-1.04	-1.5583	-1.56	0.8272	0.48	0.9084	0.5775	0.5775	1	1	0	0	0
ALX4	60529		1.14	-1.72	-1.2483	-1.25		0.0738	0.0888	0.6833	0.6833		0	0	0	0
AMAC1	83650				2.7132	2.71				0.1479	0.1479				0	0
AMAC1L1	83650				2.7132	2.71				0.1479	0.1479				0	0
AMAC1L2	83650				2.7132	2.71				0.1479	0.1479				0	0
AMACR	23600	1.04	-1.19	-1.58	-1.1647	-1.16	0.885	0.1346	0.0666	0.4345	0.4345	1	1	1	1	1
AMBN	258		1.02	-1.15	-1.203	-1.2		0.771	0.6081	0.6685	0.6685		0	0	0	0
AMBP	259	-1.12	-1.06	-1.16	-2.5728	-2.57	0.8172	0.5222	0.226	0.1274	0.1274	1	0	1	0	0
AMBRA1	55626		1.05	-1.98	-1.6396	-1.64		0.5215	0.0209	0.0513	0.0513		1	1	1	1
AMD1	262	-1.47	-1.04	-1.31	-1.1567	-1.16	0.1999	0.4912	0.0905	0.4373	0.4373	1	1	1	1	1
AMDHD1	144193				1.2628	1.26				0.7921	0.7921				0	0
AMDHD2	51005		-1.01	1.2	-1.0425	-1.04		0.8035	0.3249	0.7973	0.7973		1	1	1	1
AMELX	265	1.17	-1.03	1.6	-1.1567	-1.16	0.8217	0.6632	0.0137	0.7546	0.7546	1	0	0	0	0
AMELY	266	1.72	-1.01	2.48	3.4184	3.42	0.171	0.8412	0.0036	0.0467	0.0467	1	0	0	0	0
AMFR	267	-1.8	-1.05	-1.17	-1.1594	-1.16	0.0683	0.6813	0.6121	0.4474	0.4474	1	1	1	1	1
AMH	268	1.13	1.21	1.22	-1.0473	-1.05	0.8322	0.0957	0.5122	0.9639	0.9639	1	1	0	0	0
AMHR2	269	1.2	1.01	1.03	-2.4623	-2.46	0.6158	0.9301	0.8976	0.1899	0.1899	0	1	0	0	0
AMICA1	120425				1.4473	1.45				0.4672	0.4672				0	0
AMIGO1	57463				-1.0116	-1.01				0.9834	0.9834				0	0
AMIGO2	347902	-1.43	-1.17	-1.88	-1.1225	-1.12	0.2245	0.0497	0.0242	0.6484	0.6484	1	1	1	1	1
AMIGO3	386724				1.2142	1.21				0.4819	0.4819				0	0
AMMECR1	9949	-1.11	1.02	-1.61	-1.1173	-1.12	0.7522	0.8347	0.0352	0.5872	0.5872	1	1	1	1	1
AMMECR1L	83607				1.1019	1.1				0.5115	0.5115				1	1
AMN	81693		1.01	-1.31	-1.3566	-1.36		0.9478	0.2714	0.2637	0.2637		1	1	1	1
AMN1	196394				1.2198	1.22				0.6438	0.6438				0	0
AMOT	154796	1.59	-1.03	-1.33	-1.1019	-1.1	0.3319	0.7333	0.487	0.8924	0.8924	1	0	0	0	0
AMOTL1	154810				-1.5227	-1.52				0.027	0.027				1	1
AMOTL2	51421	-1.75	-1.53	-1.84	1.3597	1.36	0.0422	0.0039	0.1252	0.1636	0.1636	1	1	0	1	1
AMPD1	270	1.67	1.03	-1.11	-1.2775	-1.28	0.1906	0.6226	0.774	0.7321	0.7321	1	0	1	0	0
AMPD2	271	1.15	-1.09	-1.34	-1.3044	-1.3	0.5793	0.1455	0.1395	0.0864	0.0864	1	1	1	1	1
AMPD3	272	2.47	1.19	1.18	-1.3318	-1.33	0.084	0.0766	0.473	0.1482	0.1482	1	0	1	1	1
AMPH	273	1.03	1.01	1.78	1.1173	1.12	0.9702	0.8409	0.1241	0.7611	0.7611	1	0	0	0	0
AMT	275	-1.25	1.02	-1.7	-1.1019	-1.1	0.6575	0.7791	0.0081	0.7596	0.7596	1	1	1	1	1
AMY1A	276	1.33	-1.05	-1.68	1.1147	1.11	0.4121	0.3942	0.0293	0.7412	0.7412	0	0	1	0	0
AMY1B	276	1.33	-1.05	-1.68	1.1147	1.11	0.4121	0.3942	0.0293	0.7412	0.7412	0	0	1	0	0
AMY1C	276	1.33	-1.05	-1.68	1.1147	1.11	0.4121	0.3942	0.0293	0.7412	0.7412	0	0	1	0	0
AMY2A	279	1.33	-1.05	-1.68	1.1147	1.11	0.4121	0.3942	0.0293	0.7412	0.7412	0	0	1	0	0
AMY2B	280	1.33	-1.05	-1.68	-1.7983	-1.8	0.4121	0.3942	0.0293	0.0036	0.0036	0	0	1	1	1
AMZ1	155185				-1.1045	-1.1				0.6614	0.6614				1	1
AMZ2	51321		-1.08	-1.27	-1.007	-1.01		0.2069	0.044	0.9639	0.9639		1	1	1	1
AMZ2P1	201283				1.0619	1.06				0.6823	0.6823				1	1
ANAPC1	64682		-1.01	-1.2	-1.3915	-1.39		0.8934	0.2643	0.0781	0.0781		1	1	1	1
ANAPC10	10393	-1.96	-1.04	-1.46	1.0449	1.04	0.0348	0.5933	0.0972	0.8069	0.8069	1	1	1	1	1
ANAPC11	51529				-1.0305	-1.03				0.811	0.811				1	1
ANAPC13	25847	-2.18	-1.06	1.11	-1.0473	-1.05	0.0131	0.441	0.404	0.7479	0.7479	1	1	1	1	1
ANAPC16	119504				-1.2716	-1.27				0.2445	0.2445				1	1
ANAPC2	29882		-1.03	-1.31	-1.0968	-1.1		0.7569	0.1287	0.5097	0.5097		1	1	1	1
ANAPC4	29945				-1.1019	-1.1				0.5741	0.5741				1	1
ANAPC5	51433	-1.17	-1.12	-1.29	-1.0817	-1.08	0.5147	0.0934	0.054	0.5684	0.5684	1	1	1	1	1
ANAPC7	51434				-1.3883	-1.39				0.0656	0.0656				1	1
ANG	283	-1.23	1.05	1.91	-1.1434	-1.14	0.5499	0.5029	0.0527	0.6155	0.6155	1	1	1	1	1
ANGEL1	23357	-1.39	-1.05	-1.35	-1.1783	-1.18	0.2652	0.4275	0.0404	0.2838	0.2838	1	1	1	1	1
ANGEL2	90806	-1.44	-1.33	-1.56	-1.3379	-1.34	0.4371	0.0016	0.0443	0.121	0.121	1	1	1	1	1
ANGPT1	284	1.12	-1.08	-1.17	-1.1594	-1.16	0.7409	0.3093	0.3712	0.4602	0.4602	1	0	1	1	1
ANGPT2	285	-1.18	1.03	-1.94	3.8194	3.82	0.7622	0.6644	0.0495	0.173	0.173	1	0	0	0	0
ANGPT4	51378		1.07	-1.41	-1.4077	-1.41		0.3461	0.2431	0.4865	0.4865		0	1	0	0
ANGPTL1	9068				-1.4273	-1.43				0.2876	0.2876				0	0
ANGPTL2	23452	1.32	1.17	-1.3	-1.8921	-1.89	0.6143	0.1478	0.1356	0.4569	0.4569	1	0	1	0	0
ANGPTL3	27329		-1.04	1.47	3.088	3.09		0.4519	0.437	0.181	0.181		0	0	0	0
ANGPTL4	51129		-1.04	-1.07	3.8906	3.89		0.7233	0.8302	0.0164	0.0164		1	0	0	0
ANGPTL6	83854				1.5263	1.53				0.2924	0.2924				0	0
ANGPTL7	10218	2.31	1.13	1.01	-1.1199	-1.12	0.0531	0.065	0.9637	0.8858	0.8858	0	0	0	0	0
ANK1	286	-1.17	-1.26	1.51	-1.7132	-1.71	0.6355	0.0209	0.1779	0.4109	0.4109	1	1	1	0	0
ANK2	287	-2.2	1.05	1.09	-3.5718	-3.57	0.2982	0.5829	0.7957	0.1014	0.1014	0	0	1	0	0
ANK3	288	-1.47	-1.02	1.26	-1.0595	-1.06	0.2137	0.7584	0.2981	0.8097	0.8097	1	0	1	1	1
ANKAR	150709				-1.9274	-1.93				0.3843	0.3843				0	0
ANKDD1A	348094				-3.5718	-3.57				0.1292	0.1292				0	0
ANKFN1	162282				5.5149	5.51				0.0334	0.0334				0	0
ANKFY1	51479		1.01	-1.02	-1.5476	-1.55		0.9183	0.946	0.0122	0.0122		1	1	1	1
ANKH	56172		1.02	-3.64	-1.1647	-1.16		0.7819	0.0304	0.35	0.35		0	0	1	1
ANKHD1	8637		-1.11	-1.21	-1.411	-1.41		0.1864	0.1491	0.1136	0.1136		1	1	1	1
ANKHD1-EIF4EBP3	8637	-3.08	1.14	-1.21	-1.411	-1.41	0.0146	0.1185	0.1491	0.1136	0.1136	1	1	1	1	1
ANKIB1	54467				-1.1594	-1.16				0.4341	0.4341				1	1
ANKLE1	126549				-1.5583	-1.56				0.518	0.518				0	0
ANKLE2	23141	1.13	1.2	-1.33	-1.1567	-1.16	0.6611	0.019	0.0715	0.3379	0.3379	1	1	1	1	1
ANKMY1	51281		1.05	-2.54	3.3404	3.34		0.5039	0.0182	0.0624	0.0624		0	1	0	0
ANKMY2	57037	-1.98	-1.03	-1.5	-1.0644	-1.06	0.0262	0.5783	0.0101	0.6816	0.6816	1	1	1	1	1
ANKRA2	57763		1.17	-1.5	1.2086	1.21		0.1122	0.0291	0.3642	0.3642		1	1	1	1
ANKRD1	27063	-1.72	-1.89	-1.15	2.0373	2.04	0.4089	0.0027	0.7134	0.1705	0.1705	0	0	0	1	1
ANKRD10	55608		1.61	-1.26	1.2924	1.29		0.0002	0.1692	0.1357	0.1357		1	1	1	1
ANKRD11	29123		1.04	-1.52	-1.7053	-1.71		0.7985	0.1972	0.0215	0.0215		1	1	1	1
ANKRD12	23253	-1.11	1.09	-2.62	1.4743	1.47	0.8225	0.2191	0.0199	0.0235	0.0235	1	1	1	1	1
ANKRD13A	88455				-1.0377	-1.04				0.7907	0.7907				1	1
ANKRD13B	124930				1.1355	1.14				0.7014	0.7014				0	0
ANKRD13C	81573				-1.2198	-1.22				0.363	0.363				1	1
ANKRD13D	338692				1.0595	1.06				0.6991	0.6991				1	1
ANKRD16	54522				-1.2628	-1.26				0.2128	0.2128				1	1
ANKRD17	26057	-1.91	1.08	-1.11	-1.1594	-1.16	0.0475	0.2374	0.6245	0.2888	0.2888	1	1	1	1	1
ANKRD18A	253650				-1.2894	-1.29				0.2194	0.2194				1	1
ANKRD18B	441459				1.0329	1.03				0.8581	0.8581				1	1
ANKRD19	138649				1.7013	1.7				0.2043	0.2043				0	0
ANKRD2	26287		-1.06	1.32	-1.1947	-1.19		0.5744	0.4261	0.6845	0.6845		0	0	1	1
ANKRD20A1	84210				3.793	3.79				0.1682	0.1682				0	0
ANKRD20A2	84210				3.793	3.79				0.1682	0.1682				0	0
ANKRD20A3	84210				3.793	3.79				0.1682	0.1682				0	0
ANKRD20A4	284232				3.793	3.79				0.1682	0.1682				0	0
ANKRD20A5	391269				1.0595	1.06				0.8675	0.8675				0	0
ANKRD20B	284232				-1.4044	-1.4				0.4211	0.4211				0	0
ANKRD22	118932				1.3947	1.39				0.1739	0.1739				1	1
ANKRD23	200539				1.5692	1.57				0.5188	0.5188				0	0
ANKRD24	170961				-1.4473	-1.45				0.2934	0.2934				0	0
ANKRD26	22852	-1.01	1.03	-1.29	-1.5087	-1.51	0.9749	0.6352	0.4899	0.2048	0.2048	1	1	1	0	0
ANKRD27	84079		1.03	-1.22	-1.1225	-1.12		0.6907	0.2405	0.4402	0.4402		1	1	1	1
ANKRD28	23243	-2.92	1.13	-1.21	1.1173	1.12	0.0705	0.0373	0.2692	0.569	0.569	1	1	1	1	1
ANKRD29	147463				2.0326	2.03				0.4123	0.4123				0	0
ANKRD30A	91074				-8.3205	-8.32				0.0156	0.0156				0	0
ANKRD30B	374860				-2.2553	-2.26				0.4861	0.4861				0	0
ANKRD31	256006				-1.0994	-1.1				0.7385	0.7385				0	0
ANKRD32	84250				1.0425	1.04				0.7871	0.7871				1	1
ANKRD33	341405				-1.3787	-1.38				0.4559	0.4559				0	0
ANKRD33B	651746				-1.3195	-1.32				0.2696	0.2696				1	1
ANKRD34A	284615				-2.6208	-2.62				0.1013	0.1013				0	0
ANKRD34C	390616	2.07	-1.06	-1.05	1.1728	1.17	0.0993	0.2449	0.8906	0.8198	0.8198	1	0	0	0	0
ANKRD35	148741				-1.7411	-1.74				0.3861	0.3861				0	0
ANKRD36	375248	-1.17	1.06	1.39	-1.146	-1.15	0.7483	0.4393	0.1496	0.4162	0.4162	1	0	1	0	0
ANKRD36B	57730	-1.17	1.33	-1.72	-1.5052	-1.51	0.7483	0.1705	0.0917	0.072	0.072	1	1	1	0	0
ANKRD37	353322				15.102	15.1				7.24e-06	7.24e-06				1	1
ANKRD39	51239				-1.2455	-1.25				0.2221	0.2221				1	1
ANKRD40	91369	-1.11	-1	-1.07	-1.1381	-1.14	0.7737	0.9471	0.8092	0.4035	0.4035	1	1	1	1	1
ANKRD42	338699				-4.2772	-4.28				0.0437	0.0437				0	0
ANKRD43	134548				-1.3104	-1.31				0.1292	0.1292				1	1
ANKRD44	91526				-2.9214	-2.92				0.1817	0.1817				0	0
ANKRD45	339416				1.4044	1.4				0.7402	0.7402				0	0
ANKRD46	157567	-1.57	-1.05	-1.54	-1.5298	-1.53	0.1439	0.7495	0.0638	0.0484	0.0484	1	1	1	1	1
ANKRD49	54851		-1.08	-1.09	-1.3629	-1.36		0.2892	0.4021	0.0628	0.0628		1	1	1	1
ANKRD5	63926		1.04	-1.03	-1.2924	-1.29		0.4744	0.9331	0.4369	0.4369		0	0	1	1
ANKRD50	57182				-1.5157	-1.52				0.0697	0.0697				1	1
ANKRD52	283373				-1.5087	-1.51				0.0978	0.0978				1	1
ANKRD53	79998		-1.01	-1.16	-1.3504	-1.35		0.8376	0.5524	0.7017	0.7017		0	0	0	0
ANKRD54	129138				-1.0449	-1.04				0.7654	0.7654				1	1
ANKRD55	79722		-1.02	-1.72	-1.181	-1.18		0.7002	0.0566	0.5192	0.5192		0	1	0	0
ANKRD57	65124		1.05	1.28	2.3241	2.32		0.3829	0.1257	0.001	0.001		1	1	1	1
ANKRD6	22881	1.03	-1.05	1.14	1.1975	1.2	0.958	0.3701	0.3986	0.1944	0.1944	0	0	1	1	1
ANKRD60	140731				-1.2834	-1.28				0.5192	0.5192				0	0
ANKRD7	56311	1.15	1.06	1.28	-3.4822	-3.48	0.8137	0.2803	0.5865	0.0755	0.0755	0	0	0	0	0
ANKRD9	122416				1.162	1.16				0.2786	0.2786				1	1
ANKS1A	23294	-1.03	1.03	-1.09	1.1487	1.15	0.9046	0.5701	0.47	0.5757	0.5757	1	1	1	1	1
ANKS1B	56899		-1.01	-1.27	5.4642	5.46		0.8781	0.5906	0.05	0.05		0	0	0	0
ANKS3	124401				-1.544	-1.54				0.0883	0.0883				0	0
ANKS4B	257629				3.0809	3.08				0.1228	0.1228				0	0
ANKS6	203286				1.411	1.41				0.1058	0.1058				1	1
ANKZF1	55139		1.06	-1.78	-1.1865	-1.19		0.3708	0.024	0.2777	0.2777		1	1	1	1
ANLN	54443				-1.1594	-1.16				0.3385	0.3385				1	1
ANO1	55107		1.06	-1.78	1.6625	1.66		0.3338	0.3124	0.4088	0.4088		0	0	0	0
ANO10	55129		-1.11	2.38	-1.1173	-1.12		0.1323	0.0038	0.7342	0.7342		1	1	1	1
ANO2	57101		1.01	-1.07	-1.5984	-1.6		0.9115	0.8358	0.1862	0.1862		0	0	0	0
ANO3	63982	-1.06	1.02	-1.4	-1.3724	-1.37	0.9163	0.7716	0.5482	0.6268	0.6268	0	0	0	0	0
ANO4	121601				6.3203	6.32				0.0493	0.0493				0	0
ANO5	203859				-1.9274	-1.93				0.1227	0.1227				0	0
ANO6	196527				-1.1728	-1.17				0.3698	0.3698				1	1
ANO7	50636				1.0305	1.03				0.9609	0.9609				0	0
ANO8	57719				-1.2541	-1.25				0.2379	0.2379				1	1
ANO9	338440				-1.2924	-1.29				0.1272	0.1272				1	1
ANP32A	8125	-2.48	-1.53	2.08	-1.2198	-1.22	0.0073	0.0735	0.0462	0.3761	0.3761	1	1	1	1	1
ANP32B	10541	-1.3	-1.08	1.05	-1.1096	-1.11	0.2961	0.1425	0.6869	0.4181	0.4701	1	1	1	1	1
ANP32C	23520		1.01	1.98	-1.9363	-1.94		0.939	0.0104	0.0277	0.0277		0	0	0	0
ANP32D	23519		1.02	2.07	-8.6338	-8.63		0.8127	0.0451	0.0085	0.0085		0	0	0	0
ANP32E	81611	-1.75	1.05	1.32	-1.0521	-1.05	0.0481	0.6428	0.1305	0.7608	0.7608	1	1	1	1	1
ANPEP	290	1.71	-1.11	3.25	2.2346	2.23	0.078	0.1551	0.0031	0.0076	0.0076	1	0	1	0	0
ANTXR1	84168		-1.04	1.59	-1.398	-1.4		0.4604	0.143	0.1654	0.1654		1	0	1	1
ANTXR2	118429				1.1837	1.18				0.367	0.367				1	1
ANUBL1	93550				2.6945	2.69				0.0644	0.0644				0	0
ANXA1	301	-1.54	-1.03	1.18	2.2763	2.28	0.0878	0.6229	0.3708	0.0226	0.0226	1	1	1	1	1
ANXA10	11199	-1.16	1.77	2.07	-1.1225	-1.12	0.7544	3.34e-05	0.0633	0.6193	0.6193	1	0	0	1	1
ANXA11	311	-1.43	-1.05	-1.24	1.2086	1.21	0.1608	0.4027	0.1511	0.1945	0.1945	1	1	1	1	1
ANXA13	312	-1.35	1.01	1.08	1.4175	1.42	0.2166	0.9108	0.818	0.668	0.668	1	0	0	0	0
ANXA2	302	-1.9	-1.03	1.54	-1.1045	-1.1	0.2997	0.5843	0.0228	0.4359	0.4359	1	1	1	1	1
ANXA2P1	302	-1.79	1.06	-1.26	-1.454	-1.45	0.0468	0.4201	0.4827	0.0774	0.0774	1	1	1	1	1
ANXA2P2	304		-1.04	1.22	-1.0425	-1.04		0.475	0.2363	0.7489	0.7489		1	1	1	1
ANXA2P3	302	-1.24	1.02	-1.3	-1.7777	-1.78	0.3964	0.7516	0.4256	0.0692	0.0692	1	1	1	1	1
ANXA3	306	-2.01	-1.09	9.79	-1.0693	-1.07	0.0399	0.1525	0.0005	0.6826	0.6826	1	1	1	1	1
ANXA4	307	-1.38	-1.06	1.19	1.0595	1.06	0.2189	0.3795	0.1946	0.6532	0.6532	1	1	1	1	1
ANXA5	308	-1.18	1.06	1.25	1.0305	1.03	0.519	0.2584	0.1585	0.8326	0.8326	1	1	1	1	1
ANXA6	309	-1.31	-1.28	1.01	-3.2868	-3.29	0.3559	0.0146	0.953	0.077	0.077	1	1	1	0	0
ANXA7	310	-1.14	1.1	1.35	1.0693	1.07	0.5935	0.0933	0.0142	0.727	0.727	1	1	1	1	1
ANXA8	653145	-1.1	-1.03	1.15	-1.107	-1.11	0.747	0.5886	0.3335	0.4418	0.4418	1	1	1	1	1
ANXA8L1	728113	-1.1	-1.03	1.15	-1.107	-1.11	0.747	0.5886	0.3335	0.4418	0.4418	1	1	1	1	1
ANXA8L2	244	-1.1	-1.03	1.15	-1.107	-1.11	0.747	0.5886	0.3335	0.4418	0.4418	1	1	1	1	1
ANXA9	8416	-1.16	-1.05	-1.25	1.0644	1.06	0.5781	0.5584	0.3772	0.6911	0.6911	1	0	0	1	1
AOAH	313	1.41	-1.01	1.43	2.1485	2.15	0.3382	0.8944	0.1706	0.2524	0.2524	0	0	1	0	0
AOC2	314	1.26	1.03	-1.24	1.4306	1.43	0.3344	0.7239	0.4392	0.2268	0.2268	1	0	1	0	0
AOC3	8639	1.01	-1.09	-1.4	1.7901	1.79	0.9853	0.15	0.2241	0.422	0.422	1	0	0	0	0
AOX1	316	4.41	-1.07	1.55	-1.7573	-1.76	0.0049	0.3878	0.2738	0.1155	0.1155	0	1	0	0	0
AP1AR	55435		1.12	-1.67	-1.162	-1.16		0.2453	0.0261	0.2969	0.2969		0	1	1	1
AP1B1	162	-1.12	1.01	-1.01	-1.0743	-1.07	0.6927	0.8603	0.9645	0.6498	0.6498	1	1	1	1	1
AP1G1	164	-1.66	-1.06	1.42	-1.1408	-1.14	0.087	0.3892	0.0748	0.4244	0.4244	1	1	1	1	1
AP1G2	8906	1.21	1.05	-1.46	-1.1755	-1.18	0.6723	0.39	0.0399	0.3678	0.3678	1	1	1	1	1
AP1M1	8907				-1.1892	-1.19				0.2125	0.2125				1	1
AP1M2	10053		-1.26	1.99	-1.1647	-1.16		0.1253	0.0232	0.3195	0.3195		1	1	1	1
AP1S1	1174	1.24	-1.23	1.56	-1.3535	-1.35	0.6812	0.2122	0.0455	0.0858	0.0858	1	1	1	1	1
AP1S2	8905	-1.04	1.05	1.22	1.2086	1.21	0.873	0.6077	0.2633	0.2669	0.2669	1	1	1	1	1
AP1S3	130340				1.4142	1.41				0.0814	0.0814				1	1
AP2A1	160				-1.1647	-1.16				0.4396	0.4396				1	1
AP2A2	161	-1.05	-1.08	-1.85	-1.1837	-1.18	0.8756	0.1962	0.0105	0.2267	0.2267	1	1	1	1	1
AP2B1	163	-1.24	-1.16	1.47	-1.1225	-1.12	0.6583	0.4341	0.0076	0.4244	0.4244	1	1	1	1	1
AP2M1	1173	-1.02	-1.01	1.39	-1.2397	-1.24	0.9424	0.8703	0.0557	0.1352	0.1352	1	1	1	1	1
AP2S1	1175	1.83	-1.03	1.43	1.0401	1.04	0.0646	0.6319	0.0357	0.7599	0.7599	1	1	1	1	1
AP3B1	8546	-1.6	-1.02	1.46	-1.0401	-1.04	0.1004	0.8068	0.1343	0.762	0.762	1	1	1	1	1
AP3B2	8120	1.33	1.01	1.08	-1.7371	-1.74	0.4141	0.8358	0.727	0.4806	0.4806	1	0	1	0	0
AP3D1	8943	-1.06	-1.12	-1.61	-1.7492	-1.75	0.8218	0.599	0.334	0.0138	0.0138	1	1	1	1	1
AP3M1	26985				1.0353	1.04				0.8697	0.8697				1	1
AP3M2	10947	-1.13	-1.08	-1.36	-1.3787	-1.38	0.6421	0.303	0.1731	0.0489	0.0489	1	1	1	1	1
AP3S1	1176	-1.26	-1.04	1.01	-1.0743	-1.07	0.3398	0.3941	0.9439	0.6708	0.6708	1	1	1	1	1
AP3S2	10239	1.64	-1.11	-1.48	-1.2864	-1.29	0.0683	0.1972	0.0258	0.1145	0.1145	1	1	1	1	1
AP4B1	10717				-1.0892	-1.09				0.546	0.546				1	1
AP4E1	23431	1.3	-1.11	-1.33	-1.2002	-1.2	0.508	0.3896	0.5055	0.2963	0.2963	0	0	0	1	1
AP4M1	9179	1.32	-1.18	-1.38	1.2368	1.24	0.3197	0.1162	0.2348	0.1377	0.1377	1	1	1	1	1
AP4S1	11154	-1.7	-1.19	-1.47	-1.3074	-1.31	0.1069	0.0887	0.1461	0.1541	0.1541	1	1	1	1	1
APAF1	317	1.94	1.16	1.73	1.1865	1.19	0.1439	0.2103	0.0543	0.3493	0.3493	1	1	1	1	1
APBA1	320	-1.87	1.06	-1.2	-1.1434	-1.14	0.5089	0.3354	0.6012	0.638	0.638	0	1	0	0	0
APBA2	321	1.17	1.06	-1.65	-1.5018	-1.5	0.5464	0.3169	0.0322	0.2542	0.2542	1	1	1	0	0
APBA3	9546	1.11	1.17	-1.69	1.2426	1.24	0.8118	0.1178	0.2082	0.3109	0.3109	1	1	1	1	1
APBB1	322	1.5	-1.09	-1.48	2.5491	2.55	0.1723	0.1345	0.0533	0.0672	0.0672	1	1	1	0	0
APBB1IP	54518		-1.08	1.22	-5.0281	-5.03		0.6889	0.4053	0.0783	0.0783		0	1	0	0
APBB2	323	-1.37	-1.27	-1.67	-1.3379	-1.34	0.4095	0.0296	0.0765	0.1777	0.1777	1	1	1	1	1
APBB3	10307	2.06	-1.08	-1.35	-1.5583	-1.56	0.0949	0.1712	0.1611	0.0734	0.0734	1	1	1	1	1
APC	324	-1.44	1.04	-1.24	-1.4175	-1.42	0.6181	0.5541	0.175	0.0529	0.0529	1	1	1	1	1
APC2	10297	1.02	-1	-1.37	-1.203	-1.2	0.9343	0.9992	0.418	0.6269	0.6269	1	1	1	0	0
APCDD1	147495				-1.3915	-1.39				0.3088	0.3088				0	0
APCDD1L	164284				1.0792	1.08				0.8595	0.8595				0	0
APCS	325	1.26	-1.01	-1.2	-3.1239	-3.12	0.5629	0.8789	0.4425	0.0357	0.0357	1	0	1	0	0
APEH	327		-1.08	-1.08	-1.1594	-1.16		0.2361	0.5429	0.3616	0.3616		1	1	1	1
APEX1	328	-1.32	-1.08	-1.29	-1.0425	-1.04	0.5195	0.3106	0.1105	0.7583	0.7583	1	1	1	1	1
APEX2	27301	2.16	-1.01	-1.05	-1.0817	-1.08	0.015	0.8139	0.7412	0.6711	0.6711	1	1	1	1	1
APH1A	51107		-1.18	1.05	-1.0377	-1.04		0.0222	0.7614	0.7836	0.7836		1	1	1	1
APH1B	83464		-1.1	1.32	-1.3318	-1.33		0.2442	0.0221	0.101	0.101		1	1	1	1
API5	8539	-1.59	-1.1	-1.48	-1.3597	-1.36	0.1614	0.3565	0.1012	0.1161	0.1161	1	1	1	1	1
APIP	51074		-1.04	1.12	-1.0401	-1.04		0.5088	0.5526	0.779	0.779		1	1	1	1
APITD1	1325	-2.18	-1.15	-1.86	-1.0918	-1.09	0.0463	0.0646	0.0106	0.5662	0.5662	1	1	1	1	1
APLF	200558				1.9453	1.95				0.2173	0.2173				0	0
APLN	8862				2.2974	2.3				0.121	0.121				0	0
APLNR	187	1.71	-1.07	1.05	1.7492	1.75	0.2011	0.5678	0.8331	0.1138	0.1138	1	0	0	0	0
APLP1	333	2.04	-1.05	1.14	-1.6625	-1.66	0.0256	0.4693	0.3908	0.3967	0.3967	1	1	0	0	0
APLP2	334	1.73	-1.11	1.98	-1.2368	-1.24	0.1233	0.1274	0.0052	0.1785	0.1785	1	1	1	1	1
APOA1	335	1.36	-1.04	-1.98	-2.3565	-2.36	0.3664	0.5859	0.1426	0.024	0.024	0	0	0	0	0
APOA1BP	128240				-1.1045	-1.1				0.4787	0.4787				1	1
APOA2	336		1.22	-1.13	2.0093	2.01		0.0117	0.7764	0.2588	0.2588		0	1	0	0
APOA4	337	-1.47	-1.02	1.93	2.2089	2.21	0.509	0.8067	0.1475	0.2142	0.2142	1	1	0	0	0
APOA5	116519				1.0668	1.07				0.9256	0.9256				0	0
APOB	338	1.12	-1.02	1	-1.651	-1.65	0.7912	0.7365	0.9941	0.3919	0.3919	1	0	1	0	0
APOB48R	55911		1.08	1.01	-1.5369	-1.54		0.2394	0.9624	0.6069	0.6069		0	1	0	0
APOBEC1	339	1.74	-1.06	-1.09	-1.4811	-1.48	0.2987	0.5304	0.781	0.0401	0.0401	1	0	1	0	0
APOBEC2	10930	2.21	-1.03	-1.12	-1.257	-1.26	0.0744	0.7671	0.5116	0.1241	0.1241	0	0	1	0	0
APOBEC3A	200315		-1.03	2.21	-1.0817	-1.08		0.6725	0.0329	0.7184	0.7184		0	1	0	0
APOBEC3B	9582	-1.58	1.08	1.15	-1.0918	-1.09	0.075	0.2096	0.6183	0.5765	0.5765	1	1	1	1	1
APOBEC3C	27350	1.13	1.04	-1.09	-1.0234	-1.02	0.6081	0.5485	0.6573	0.8633	0.8633	1	1	1	1	1
APOBEC3D	140564				1.0401	1.04				0.9347	0.9347				0	0
APOBEC3F	200316	1.21	-1.04	-1.1	-1.0234	-1.02	0.7293	0.5031	0.6769	0.8699	0.8699	1	1	1	1	1
APOBEC3G	60489	1	-1.1	-1.43	1.0943	1.09	0.9942	0.4948	0.0975	0.5821	0.5821	1	1	1	1	1
APOBEC4	403314				-1.2541	-1.25				0.4624	0.4624				0	0
APOC1	341	-1.27	-1.15	-1.37	-3.2191	-3.22	0.436	0.2182	0.3578	0.0799	0.0799	1	1	1	0	0
APOC2	344	1.7	1.11	-1.13	2.5432	2.54	0.1424	0.187	0.522	0.0485	0.0485	1	1	0	0	0
APOC3	345	1.06	-1.02	1.31	-2.8481	-2.85	0.935	0.8144	0.271	0.0493	0.0493	1	0	0	0	0
APOC4	346	1.79	1.01	-1.43	-1.4743	-1.47	0.1942	0.9042	0.181	0.2615	0.2615	1	1	1	0	0
APOD	347	1.45	1.06	1.19	-1.021	-1.02	0.3918	0.2921	0.2043	0.9114	0.9114	1	0	1	1	1
APOE	348	2.6	1.14	1.07	-1.1199	-1.12	0.0249	0.0336	0.6101	0.5769	0.5769	1	1	1	1	1
APOF	319	1.59	-1.09	-1.28	1.8361	1.84	0.1327	0.1433	0.5625	0.2629	0.2629	1	0	0	0	0
APOH	350	-1.3	1.07	-8.29	-4.8906	-4.89	0.3335	0.1704	2.34e-09	0.0382	0.0382	1	0	0	0	0
APOL1	8542	-1.51	1.05	-1.53	1.2226	1.22	0.4133	0.5985	0.1352	0.3662	0.3662	1	1	1	1	1
APOL2	23780		1.12	-1.53	-1.0817	-1.08		0.239	0.1606	0.6746	0.6746		1	1	1	1
APOL3	80833		1.08	-1.54	-1.2716	-1.27		0.3811	0.0121	0.3533	0.3533		1	1	1	1
APOL4	80832				3.1167	3.12				0.0099	0.0099				0	0
APOL5	80831		-1.02	-1.65	1.3724	1.37		0.7845	0.0456	0.4734	0.4734		0	0	0	0
APOL6	80830		1.12	1.62	-1.6702	-1.67		0.0957	0.0628	0.0824	0.0824		1	1	1	1
APOLD1	81575		1.34	-2	1.4914	1.49		0.0089	0.1624	0.1375	0.1375		1	0	1	1
APOM	55937	1.67	-1.09	-1.35	1.0546	1.05	0.509	0.2115	0.2571	0.8011	0.8011	1	1	1	1	1
APOO	79135		-1.07	-1.23	1.0644	1.06		0.4101	0.0789	0.7266	0.7266		1	1	1	1
APOOL	139322	1.6	1.03	-1.35	-1.9588	-1.96	0.1216	0.7396	0.0918	0.0213	0.0213	1	1	1	1	1
APP	351	-1.47	-1.46	1.73	-1.2746	-1.27	0.1535	0.0596	0.0512	0.202	0.202	1	1	1	1	1
APPBP2	10513	1.39	-1.18	-1.41	1.2114	-1.21	0.2514	0.0457	0.3676	0.2613	0.1801	1	1	1	1	1
APPL1	26060		1.08	-1.37	-1.162	-1.16		0.4654	0.1351	0.3955	0.3955		1	1	1	1
APPL2	55198		-1.08	-1.09	-1.2368	-1.24		0.4527	0.5582	0.1249	0.1249		1	1	1	1
APRT	353	1.07	-1.09	-1.55	1.1251	1.13	0.8195	0.1186	0.0353	0.4348	0.4348	1	1	1	1	1
APTX	54840		-1.14	-1.11	-1.1303	-1.13		0.0707	0.4359	0.4154	0.4154		1	1	1	1
AQP1	358	1.21	1.11	-1.32	1.1147	1.11	0.7108	0.2094	0.2598	0.8718	0.8718	1	0	1	0	0
AQP10	89872				-2.061	-2.06				0.052	0.052				0	0
AQP11	282679				-1.1277	-1.13				0.4718	0.4718				0	0
AQP12A	375318				1.0046	1				0.9856	0.9856				1	1
AQP12B	653437				1.0046	1				0.9856	0.9856				1	1
AQP2	359	-1.59	1.01	-1.52	3.9816	3.98	0.2375	0.9271	0.1809	0.0056	0.0056	1	1	1	0	0
AQP3	360	2.67	1.74	-1.83	-1.1514	-1.15	0.0564	0.0002	0.0301	0.316	0.316	1	1	1	1	1
AQP4	361	-2.32	1.12	2.04	-2.4509	-2.45	0.2357	0.0854	0.1411	0.2794	0.2794	0	0	0	0	0
AQP5	362	1.18	-1.03	1.1	1.1947	1.19	0.544	0.8461	0.6293	0.7577	0.7577	1	0	0	0	0
AQP6	363	-1.12	1.16	-1.39	-1.9363	-1.94	0.6789	0.1002	0.2603	0.0256	0.0256	1	1	1	0	0
AQP7	364	1.54	1.01	1.54	1.0497	1.05	0.217	0.8867	0.1527	0.9457	0.9457	1	1	0	0	0
AQP8	343	1.04	-1.03	-2.91	-1.3074	-1.31	0.8808	0.7122	0.0082	0.6608	0.6608	1	0	0	0	0
AQP9	366	2.28	-1.09	3.07	-1.3074	-1.31	0.0789	0.2575	0.0037	0.3477	0.3477	1	0	1	0	0
AQPEP	206338				-1.4573	-1.46				0.4767	0.4767				0	0
AQR	9716	-1.48	-1.13	-3.12	-1.1975	-1.2	0.2475	0.0642	0.0145	0.2411	0.2411	1	1	1	1	1
AR	367	-1.86	1.06	-1.11	-1.4811	-1.48	0.1366	0.4864	0.5284	0.0577	0.0577	1	1	1	1	1
ARAF	369	1.22	-1.03	1.13	-1.2255	-1.23	0.4129	0.6756	0.226	0.3303	0.3303	1	1	1	1	1
ARAP1	116985	1.14	-1.03	-1.08	-1.3441	-1.34	0.576	0.5527	0.6178	0.0944	0.0944	1	1	1	1	1
ARAP2	116984	-1.25	-1.17	-1.64	-1.1947	-1.19	0.4341	0.2398	0.0284	0.2971	0.2971	1	1	1	1	1
ARAP3	64411		-1	1.28	1.2283	1.23		0.9707	0.207	0.2209	0.2209		1	1	1	1
ARC	23237	1.54	1.02	1.62	6.4086	6.41	0.2147	0.7562	0.0623	0.0268	0.0268	1	0	0	0	0
ARCN1	372	-1.32	1	-1.22	1.0046	1	0.3128	0.981	0.3439	0.9757	0.9757	1	1	1	1	1
AREG	374	5.05	-1.09	1.17	2.4737	2.47	0.0015	0.1427	0.7831	0.0071	0.0071	1	0	1	1	1
AREGB	374				3.325	3.32				0.0275	0.0275				0	0
ARF1	375	1.32	-1.05	1.73	-1.1514	-1.15	0.3269	0.3562	0.0185	0.4685	0.4685	1	1	1	1	1
ARF3	377	-1.29	-1.09	1.8	-1.107	-1.11	0.3346	0.2862	0.0034	0.4822	0.4822	1	1	1	1	1
ARF4	378	-1.38	-1.03	1.91	1.0281	1.03	0.2016	0.6769	0.0038	0.8257	0.8257	1	1	1	1	1
ARF5	381	1.38	-1.06	-1.03	-1.1567	-1.16	0.2547	0.4021	0.8699	0.2873	0.2873	1	1	1	1	1
ARF6	382	-1.05	1.14	1.66	-1.1277	-1.13	0.8264	0.1979	0.0499	0.5027	0.5027	1	1	1	1	1
ARFGAP1	55738		1.06	-1.15	-1.3597	-1.36		0.362	0.262	0.1618	0.1618		1	1	1	1
ARFGAP2	84364	1.31	-1.2	-1.28	-1.1947	-1.19	0.3549	0.0149	0.1107	0.2607	0.2607	1	1	1	1	1
ARFGAP3	26286	1.55	1.26	1.15	-1	-1	0.2012	0.0868	0.3543	1	1	1	1	1	1	1
ARFGEF1	10565	-1.74	1.08	1.11	-1.2198	-1.22	0.088	0.4107	0.5969	0.3053	0.3053	1	1	1	1	1
ARFGEF2	10564	-1.47	1.11	1.81	-1.4142	-1.41	0.4278	0.3119	0.0555	0.0512	0.0512	1	1	1	1	1
ARFIP1	27236	1.29	-1.03	-1.3	-1.0867	-1.09	0.6956	0.7372	0.3294	0.5761	0.5761	1	1	1	1	1
ARFIP2	23647	-1.04	-1.06	-1.11	-1.4811	-1.48	0.8837	0.4429	0.4126	0.0329	0.0329	1	1	1	1	1
ARFRP1	10139	1.93	1.05	-1.4	1.5157	1.52	0.327	0.583	0.1293	0.185	0.185	1	1	1	1	1
ARG1	383	1.83	-1.11	6.6	3.249	3.25	0.4573	0.1624	0.0257	0.1225	0.1225	0	0	1	0	0
ARG2	384	1.15	1.1	-1.07	1.3256	1.33	0.8495	0.1423	0.7513	0.1333	0.1333	1	1	1	1	1
ARGLU1	55082		1.12	-1.7	-1.2311	-1.23		0.0856	0.0083	0.2317	0.2317		1	1	1	1
ARHGAP1	392	1.46	-1.09	1.46	-1.3504	-1.35	0.6335	0.6029	0.0865	0.1298	0.1298	1	1	1	1	1
ARHGAP10	79658		-1.07	-1.1	1.1647	1.16		0.3026	0.5615	0.4422	0.4422		1	1	1	1
ARHGAP11A	9824	-1.88	-1.1	-1.07	-1.5122	-1.51	0.1257	0.2933	0.8892	0.1344	0.1344	1	1	0	1	1
ARHGAP12	94134	-1.58	-1.02	-1.35	1.1303	1.13	0.2727	0.8616	0.1532	0.4436	0.4436	1	1	1	1	1
ARHGAP15	55843		1.01	-1.44	1.0234	1.02		0.904	0.0229	0.9721	0.9721		0	1	0	0
ARHGAP17	55114		1.14	-1.2	-1.0994	-1.1		0.3298	0.305	0.5313	0.5313		1	1	1	1
ARHGAP18	93663				-1.1783	-1.18				0.2678	0.2678				1	1
ARHGAP19	84986	-1.4	-1.08	1.21	-1.2142	-1.21	0.3029	0.3016	0.1641	0.1713	0.1713	1	1	1	1	1
ARHGAP20	57569				1.0521	1.05				0.7228	0.7228				1	1
ARHGAP21	57584				-1.5052	-1.51				0.0677	0.0677				1	1
ARHGAP22	58504	2.27	-1.16	-1.36	-1.3724	-1.37	0.0562	0.1389	0.3268	0.1611	0.1611	1	0	0	1	1
ARHGAP23	57636				-1.5837	-1.58				0.0903	0.0903				1	1
ARHGAP24	83478		-1.1	-1.05	-2.1886	-2.19		0.3692	0.7987	0.1601	0.1601		0	1	1	1
ARHGAP25	9938	1.11	-1.12	-1.76	-3.7321	-3.73	0.67	0.1787	0.0179	0.0153	0.0153	1	0	1	0	0
ARHGAP26	23092	1.15	-1.03	1.36	-1.4473	-1.45	0.6918	0.7149	0.0598	0.0738	0.0738	1	1	1	1	1
ARHGAP27	201176				1.2198	1.22				0.3678	0.3678				1	1
ARHGAP28	79822		1.11	1.73	1.4439	1.44		0.4121	0.1462	0.576	0.576		1	0	0	0
ARHGAP29	9411	-1.48	-1.06	1.02	-1.1487	-1.15	0.2338	0.3887	0.9116	0.4251	0.4251	1	1	1	1	1
ARHGAP30	257106				-2.2501	-2.25				0.0624	0.0624				0	0
ARHGAP31	57514				-1.5369	-1.54				0.6573	0.6573				0	0
ARHGAP32	9743	-1.35	-1.07	-2.28	1.4077	1.41	0.5399	0.5832	0.0155	0.2304	0.2304	1	1	1	1	1
ARHGAP33	115703	-1.48	-1.06	-1	2.3839	2.38	0.221	0.5217	0.9891	0.0668	0.0668	1	1	1	0	0
ARHGAP36	158763				-1.3287	-1.33				0.7068	0.7068				0	0
ARHGAP39					1.1045	1.1				0.4864	0.4864				1	1
ARHGAP4	393	3.56	-1.06	-1.04	-1.6935	-1.69	0.0121	0.5153	0.8314	0.4574	0.4574	1	0	1	0	0
ARHGAP42					-1.0994	-1.1				0.4583	0.4583				1	1
ARHGAP5	394	-2.19	-1	-1.07	-1.5948	-1.59	0.0273	0.9949	0.7935	0.0352	0.0352	1	1	1	1	1
ARHGAP6	395	1.42	1.18	1.76	-1.6208	-1.62	0.3906	0.0558	0.18	0.1611	0.1611	1	0	1	0	0
ARHGAP8	23779	1.4	-1.05	-1.49	-1.2805	-1.28	0.4541	0.4162	0.0677	0.2187	0.2187	1	0	0	1	1
ARHGAP9	64333				3.1095	3.11				0.0029	0.0029				0	0
ARHGDIA	396	1.62	-1.16	2.97	-1.2368	-1.24	0.1151	0.7391	0.0006	0.2392	0.2392	1	1	1	1	1
ARHGDIB	397	1.92	-1.08	1.2	-1.0595	-1.06	0.3295	0.1735	0.157	0.6558	0.6558	0	1	1	1	1
ARHGDIG	398		1.04	-1.42	-1.1173	-1.12		0.6224	0.1352	0.7641	0.7641		1	1	0	0
ARHGEF1	9138	1.39	-1.02	-1.27	-1.217	-1.22	0.296	0.6628	0.1451	0.3551	0.3551	1	1	1	1	1
ARHGEF10	9639	-1.25	-1.06	-1.43	1.0093	1.01	0.5627	0.4696	0.3883	0.9467	0.9467	1	1	1	1	1
ARHGEF10L	55160		-1.06	1.09	1.0546	1.05		0.5168	0.6599	0.8121	0.8121		1	1	1	1
ARHGEF11	9826	1.39	1.06	1.26	-1.4306	-1.43	0.4684	0.7541	0.1682	0.2622	0.2622	1	1	1	1	1
ARHGEF12	23365	1.53	1.11	1.2	-1.4914	-1.49	0.2029	0.0633	0.2987	0.0321	0.0321	1	1	1	1	1
ARHGEF15	22899	-1.12	1.01	-1.6	-3.5554	-3.56	0.7849	0.9246	0.306	0.1248	0.1248	1	0	1	0	0
ARHGEF16	27237	2.5	1.01	-1.1	1.1947	1.19	0.0888	0.8708	0.6851	0.2673	0.2673	1	1	1	1	1
ARHGEF17	9828	1.25	-1.13	-1.17	-1.0619	-1.06	0.7112	0.1	0.4672	0.8107	0.8107	1	1	0	1	1
ARHGEF18	23370	1.27	-1.03	-1.53	1.146	1.15	0.3584	0.6837	0.0293	0.3672	0.3672	1	1	1	1	1
ARHGEF19	128272				-1.0187	-1.02				0.9185	0.9185				1	1
ARHGEF2	9181	2.54	1.17	-1.12	1.2483	1.25	0.0178	0.023	0.4815	0.2612	0.2612	1	1	1	1	1
ARHGEF3	50650		-1.12	-1.42	-1.2397	-1.24		0.2748	0.0379	0.3635	0.3635		0	1	1	1
ARHGEF37					-1.0425	-1.04				0.8114	0.8114				1	1
ARHGEF38			-1.01	-1.7	-1.4473	-1.45		0.9158	0.1339	0.6068	0.6068		0	1	0	0
ARHGEF4	50649	1.29	1.04	-1.58	-1.3165	-1.32	0.7198	0.4946	0.1417	0.192	0.192	1	0	1	1	1
ARHGEF5	7984	-1.1	-1.09	1.18	-1.1019	-1.1	0.6688	0.1996	0.5386	0.4653	0.4653	1	1	0	1	1
ARHGEF6	9459	1.41	-1.03	-1.28	1.1594	1.16	0.359	0.5398	0.04	0.686	0.686	1	1	1	0	0
ARHGEF7	8874	-1.03	-1.12	-1.58	-1.3755	-1.38	0.9347	0.3518	0.0046	0.364	0.364	1	1	1	1	1
ARHGEF9	23229	1.23	-1.09	-2.13	-1.2311	-1.23	0.5219	0.5793	0.059	0.2959	0.2959	1	1	1	1	1
ARID1A	8289	-1.08	-1.08	2.09	1.2058	1.21	0.8303	0.177	0.0106	0.2254	0.2254	1	1	1	1	1
ARID1B	57492				-2.0467	-2.05				0.1266	0.1266				1	1
ARID2	196528				-1.192	-1.19				0.283	0.283				1	1
ARID3A	1820	-1.26	1.13	-1.12	1.0305	1.03	0.3698	0.0642	0.4736	0.8574	0.8574	1	0	1	0	0
ARID3B	10620		1.14	-1.02	1.2628	1.26		0.1496	0.9273	0.2817	0.2817		1	1	0	0
ARID4A	5926	-1.11	1.03	1.11	1.6096	1.61	0.8168	0.7657	0.5132	0.0983	0.0983	1	1	1	1	1
ARID4B	51742	1.32	1.23	-1.34	1.3134	1.31	0.5285	0.0086	0.0616	0.1561	0.1561	1	1	1	1	1
ARID5A	10865	1.84	1.08	1.2	1.7451	1.75	0.0442	0.237	0.406	0.3082	0.3082	1	1	1	0	0
ARID5B	84159	-2.72	-1.12	-1.29	-1.2983	-1.3	0.0083	0.0769	0.2857	0.1659	0.1659	1	1	1	1	1
ARIH1	25820	-1.72	1.05	1.36	-1.2894	-1.29	0.0897	0.4811	0.0219	0.0993	0.0993	1	1	1	1	1
ARIH2	10425	-1.09	1.06	-1.54	-1.3504	-1.35	0.7953	0.4591	0.0185	0.155	0.155	1	1	1	1	1
ARL1	400	-1.45	-1.12	-1.21	-1.0943	-1.09	0.1569	0.1103	0.2727	0.5018	0.5018	1	1	1	1	1
ARL10	285598				-2.214	-2.21				0.0792	0.0792				0	0
ARL11	115761				2.0705	2.07				0.1572	0.1572				0	0
ARL13B	200894				-1.0093	-1.01				0.9454	0.9454				1	1
ARL14	80117		1.15	1.64	3.2792	3.28		0.038	0.3446	0.0013	0.0013		0	0	1	1
ARL15	54622		-1.15	1.27	-1.0994	-1.1		0.1394	0.3541	0.5568	0.5568		0	0	1	1
ARL16	339231				1.0353	1.04				0.8366	0.8366				1	1
ARL17A	51326		1.06	1.16	1.3195	1.32		0.4218	0.4318	0.1434	0.1434		0	1	1	1
ARL17B	51326		-1.02	-1.63	1.3195	1.32		0.839	0.3365	0.1434	0.1434		0	0	1	1
ARL2	402	1.94	-1.08	-1.04	1	1	0.025	0.3022	0.8167	1	1	1	1	1	1	1
ARL2BP	23568	-1.89	-1.09	-2.12	-1.257	-1.26	0.0204	0.2999	0.0566	0.1112	0.1112	1	1	1	1	1
ARL3	403	1.65	-1.01	-1.37	1.1701	1.17	0.4491	0.7913	0.1418	0.3012	0.3012	1	1	1	1	1
ARL4A	10124	-1.93	-1.27	1.16	1.6779	1.68	0.0261	0.0149	0.5567	0.0239	0.0239	1	1	1	1	1
ARL4C	10123	2.48	-1.12	-2.05	1.2834	1.28	0.0356	0.2406	0.0287	0.143	0.143	1	1	1	1	1
ARL4D	379	1.06	1.09	-1.14	1.4208	1.42	0.9017	0.336	0.3435	0.1233	0.1233	1	1	1	1	1
ARL5A	26225		-1.04	-1.11	-1.0918	-1.09		0.6344	0.4831	0.6169	0.6169		1	1	1	1
ARL5B	221079				1.3947	1.39				0.1109	0.1109				1	1
ARL5C	390790				-1.021	-1.02				0.9556	0.9556				1	1
ARL6	84100				-1.0046	-1				0.9781	0.9781				1	1
ARL6IP1	23204	-1.67	1.04	-1.05	1.1329	1.13	0.0787	0.4802	0.6521	0.346	0.346	1	1	1	1	1
ARL6IP4	51329		-1.07	-1.56	1.1783	1.18		0.3095	0.0037	0.2096	0.2096		1	1	1	1
ARL6IP5	10550	-1.5	1.04	-1.14	1.1199	1.12	0.1439	0.5019	0.3315	0.4411	0.4411	1	1	1	1	1
ARL6IP6	151188				1.2058	1.21				0.6445	0.6445				1	1
ARL8A	127829				1.341	1.34				0.3152	0.3152				1	1
ARL8B	55207		-1.04	1.3	-1.0668	-1.07		0.4305	0.0344	0.6584	0.6584		1	1	1	1
ARL9	132946				-1.2834	-1.28				0.4485	0.4485				0	0
ARMC1	55156		-1.07	1.14	1.0401	-1.04		0.2821	0.4878	0.8376	0.7931		1	1	1	1
ARMC10	83787				-1.2198	-1.22				0.2126	0.2126				1	1
ARMC2	84071				1.2483	1.25				0.8209	0.8209				0	0
ARMC3	219681				-5.278	-5.28				0.0268	0.0268				0	0
ARMC4	55130		-1.04	-1.68	-1.7251	-1.73		0.5553	0.0634	0.0128	0.0128		0	1	0	0
ARMC5	79798				-1.0305	-1.03				0.8555	0.8555				1	1
ARMC6	93436	1.69	-1.17	-1.13	-1.2687	-1.27	0.0594	0.0993	0.3767	0.191	0.191	1	1	1	1	1
ARMC7	79637		-1.01	1.19	-1.3318	-1.33		0.9357	0.3661	0.0573	0.0573		1	1	1	1
ARMC8	25852	-3.83	-1.11	1.21	-1.366	-1.37	0.0145	0.3313	0.3303	0.0839	0.0839	0	1	1	1	1
ARMC9	80210		1.03	1.38	1.3787	1.38		0.539	0.1888	0.0552	0.0552		1	0	1	1
ARMCX1	51309		1.15	-1.08	1.5837	1.58		0.0505	0.6949	0.5667	0.5667		1	1	0	0
ARMCX2	9823	1.22	-1.24	-1.53	1.007	1.01	0.719	0.1515	0.2396	0.9936	0.9936	0	0	1	0	0
ARMCX3	51566		1.05	-1.23	1.2746	1.27		0.5423	0.2306	0.216	0.216		1	1	1	1
ARMCX4	100131755	-1.05	1.06	1.34	-2.7766	-2.78	0.9468	0.3064	0.2997	0.1552	0.1552	0	0	0	0	0
ARMCX5	64860		-1.11	1	-1.1329	-1.13		0.2468	0.994	0.4588	0.4588		1	1	1	1
ARMCX6	54470	-2.01	-1.11	-1.29	1.1225	1.12	0.0241	0.3877	0.0903	0.4145	0.4145	1	1	1	1	1
ARNT	405	1.56	-1.12	1.59	-1.2142	-1.21	0.3253	0.3314	0.0931	0.3087	0.3138	1	1	1	1	1
ARNT2	9915	-1.2	1.16	-1.23	2.4228	2.42	0.5652	0.0397	0.4646	0.1799	0.1799	1	1	0	0	0
ARNTL	406	-2.49	1.11	-1.24	1.0943	1.09	0.0919	0.1815	0.2003	0.5527	0.5527	1	1	1	1	1
ARNTL2	56938		1.11	-1.57	-1.1303	-1.13		0.2674	0.2977	0.4067	0.4067		1	0	1	1
ARPC1A	10552	-1.26	-1.12	1.35	-1.021	-1.02	0.4208	0.0514	0.1026	0.8716	0.8716	1	1	1	1	1
ARPC1B	10095	1.33	-1.09	1.1	-1.0968	-1.1	0.323	0.2574	0.4978	0.4945	0.4945	1	1	1	1	1
ARPC2	10109	-1.36	1.03	1.1	-1.2255	-1.23	0.205	0.7466	0.4184	0.1752	0.1752	1	1	1	1	1
ARPC3	10094	-1.18	1.03	1.2	-1.1045	-1.1	0.5464	0.5667	0.2143	0.5321	0.5321	1	1	1	1	1
ARPC4	10093	2.05	-1.14	2.84	1.1892	1.19	0.0947	0.1612	0.1223	0.4511	0.4511	1	1	1	1	1
ARPC5	10092	-1.4	-1.06	1.33	-1.1837	-1.18	0.1845	0.2203	0.0745	0.2277	0.2277	1	1	1	1	1
ARPC5L	81873		-1.1	-1.22	1.3629	1.36		0.2765	0.2169	0.0761	0.0761		1	1	1	1
ARPM1	84517				-1.1045	-1.1				0.5411	0.5411				1	1
ARPP19	10776	1.14	-1.08	1.3	-1.2687	-1.27	0.626	0.1983	0.1211	0.2877	0.2877	1	1	1	1	1
ARPP21	10777		1.07	1.01	-4.3974	-4.4		0.4755	0.9843	0.1124	0.1124		0	0	0	0
ARR3	407	-1.33	-1.09	-1.25	-1.488	-1.49	0.5597	0.3463	0.3914	0.0707	0.0707	1	0	1	0	0
ARRB1	408		1.07	2.67	1.3566	1.36		0.3803	0.0567	0.1815	0.1815		0	1	1	1
ARRB2	409	1.72	-1.13	1.75	1.1755	1.18	0.1741	0.3069	0.0097	0.2204	0.2204	1	1	1	1	1
ARRDC1	92714				-1.0377	-1.04				0.7817	0.7817				1	1
ARRDC2	27106				1.0046	1				0.9714	0.9714				1	1
ARRDC3	57561				1.181	1.18				0.3136	0.3136				1	1
ARRDC4	91947				-1.8277	-1.83				0.0117	0.0117				1	1
ARSA	410	1.46	-1.02	1.01	4.0465	4.05	0.1544	0.7353	0.9802	0.0062	0.0062	1	1	1	0	0
ARSB	411	-1.21	-1.12	1.23	-1.5333	-1.53	0.7113	0.484	0.2822	0.1237	0.1237	1	0	1	1	1
ARSD	414	2.89	-1	1.25	3.1167	3.12	0.0386	1	0.5511	0.0981	0.0981	1	1	0	0	0
ARSE	415	1	1.1	-1.03	-1.5333	-1.53	0.9881	0.1914	0.8746	0.5114	0.5114	1	0	1	0	0
ARSF	416	1.92	-1.01	1.05	-1.7171	-1.72	0.1768	0.9359	0.8859	0.1571	0.1571	1	0	0	0	0
ARSG	22901				-1.6472	-1.65				0.2045	0.2045				0	0
ARSI	340075				1.3104	1.31				0.5174	0.5174				0	0
ARSJ	79642		-1.09	-1.85	-1.1355	-1.14		0.2398	0.2034	0.6365	0.6365		1	0	1	1
ARSK	153642				1.4373	1.44				0.2084	0.2084				1	1
ART1	417	-2.03	-1.02	-1.22	-2.9759	-2.98	0.0942	0.8624	0.2757	0.1008	0.1008	0	0	1	0	0
ART3	419	1.13	1.01	-1.23	7.21	7.21	0.6635	0.9067	0.5827	0.0045	0.0045	0	0	1	0	0
ART4	420	1.6	-1.03	-1.21	1.1019	1.1	0.1645	0.5529	0.3786	0.771	0.771	1	0	0	0	0
ART5	116969				2.2868	2.29				0.209	0.209				0	0
ARTN	9048	-1.22	1.15	1.2	1.203	1.2	0.7164	0.3112	0.2146	0.3511	0.3511	1	1	1	1	1
ARV1	64801				-1.0968	-1.1				0.5572	0.5572				1	1
ARVCF	421	-1.2	-1.2	-1.61	-1.2924	-1.29	0.6296	0.0478	0.1766	0.5719	0.5719	1	1	1	1	1
ARX	170302				-3.387	-3.39				0.0007	0.0007				0	0
AS3MT	57412				1.2805	1.28				0.5506	0.5506				0	0
ASAH1	427	-1.47	-1.04	1.61	-1.1892	-1.19	0.155	0.6009	0.0098	0.281	0.281	1	1	1	1	1
ASAH2B	653308				-1.1755	-1.18				0.5194	0.5194				1	1
ASAM	79827				-1.3629	-1.36				0.4109	0.4109				0	0
ASAP1	50807		-1	1.9	-1.398	-1.4		0.9703	0.0074	0.124	0.124		1	1	1	1
ASAP1IT1	29065		1.01	-1.06	5.4139	5.41		0.9064	0.8601	0.0249	0.0249		0	1	0	0
ASAP2	8853	-2.16	1.07	1.02	-1.057	-1.06	0.0082	0.2414	0.9103	0.7451	0.7451	1	1	1	1	1
ASAP3	55616		-1.04	1.61	1.3134	1.31		0.4824	0.0165	0.1824	0.1824		1	0	1	1
ASB1	51665	1.21	1.08	-1.64	-1.3597	-1.36	0.3977	0.2222	0.0321	0.1282	0.1282	1	1	1	1	1
ASB10	136371				2.3241	2.32				0.1547	0.1547				0	0
ASB11	140456				-15.9631	-15.96				0.0002	0.0002				0	0
ASB12	142689				-1.6702	-1.67				0.314	0.314				0	0
ASB13	79754		1.01	1.1	-1.154	-1.15		0.9324	0.5319	0.33	0.33		1	1	1	1
ASB14	142686				-2.8481	-2.85				0.059	0.059				0	0
ASB15	142685				1.7695	1.77				0.5222	0.5222				0	0
ASB16	92591				-1.617	-1.62				0.356	0.356				0	0
ASB17	127247				1.3287	1.33				0.4316	0.4316				0	0
ASB2	51676				1.234	1.23				0.2654	0.2654				1	1
ASB3	51130				-1.217	-1.22				0.2893	0.2893				1	1
ASB4	51666	-1.98	1.08	-1.29	4.7899	4.79	0.2256	0.2477	0.6044	0.045	0.045	1	0	0	0	0
ASB5	140458				-2.2346	-2.23				0.4178	0.4178				0	0
ASB6	140459		1.02	1.25	-1.3134	-1.31		0.6763	0.2436	0.1061	0.1061		1	1	1	1
ASB7	140460		-1.08	1.04	-1.2283	-1.23		0.2784	0.8341	0.1801	0.1801		1	1	1	1
ASB8	140461		-1.14	-1.84	-1.4012	-1.4		0.0804	0.0036	0.0625	0.0625		1	1	1	1
ASB9	140462	-2.01	1.01	-1.02	-1.007	-1.01	0.0251	0.926	0.9249	0.968	0.968	1	0	1	0	0
ASCC1	51008		-1.04	-1.2	-1.0668	-1.07		0.5886	0.2808	0.6742	0.6742		1	1	1	1
ASCC2	84164	1.52	-1.14	1.37	-1.0497	-1.05	0.1129	0.0902	0.0267	0.7806	0.7806	1	1	1	1	1
ASCC3	10973	-2.36	-1.02	-1.4	-1.2983	-1.3	0.067	0.8416	0.2086	0.2324	0.2324	1	1	1	1	1
ASCL1	429	1.88	1.08	-1.82	3.8727	3.87	0.1749	0.5119	0.1231	0.096	0.096	1	0	0	0	0
ASCL2	430	1.23	-1.06	-1.14	1.5801	1.58	0.622	0.3708	0.5832	0.3776	0.3776	0	0	0	0	0
ASCL3	56676		-1	-2.52	1.234	1.23		0.9683	0.0334	0.8007	0.8007		0	0	0	0
ASF1A	25842	1.13	1.1	-1.41	-1.2283	-1.23	0.5947	0.2193	0.2021	0.2477	0.2477	1	1	1	1	1
ASF1B	55723		-1.03	1.1	-1.014	-1.01		0.6303	0.5019	0.9211	0.9211		1	1	1	1
ASGR1	432	1.94	1.06	1.59	-1.4709	-1.47	0.1297	0.52	0.023	0.4581	0.4581	1	0	1	0	0
ASGR2	433	2.29	-1.09	4.3	1.7251	1.73	0.0984	0.2397	0.0035	0.2838	0.2838	1	0	1	0	0
ASH1L	55870		-1.01	-1.15	-1.2426	-1.24		0.9219	0.5446	0.2495	0.2495		0	1	1	1
ASH2L	9070	-1.35	-1.1	-1.16	-1.0257	-1.03	0.263	0.2209	0.3446	0.8722	0.8722	1	1	1	1	1
ASIP	434	1.99	-1.02	1.92	-6.8527	-6.85	0.1768	0.8132	0.1549	0.0025	0.0025	1	0	0	0	0
ASL	435	1.79	-1.04	1.39	-1.0767	-1.08	0.1214	0.601	0.0314	0.6025	0.6025	1	1	1	1	1
ASMT	438	1.47	1.09	1.37	-6.8527	-6.85	0.2999	0.4428	0.4674	0.0011	0.0011	0	0	0	0	0
ASMTL	8623	2.46	-1.03	-1.38	-1.1277	-1.13	0.0067	0.7741	0.0209	0.4148	0.4148	1	1	1	1	1
ASNA1	439	2.29	-1.06	1.37	1.0425	1.04	0.0853	0.4345	0.0226	0.7593	0.7593	1	1	1	1	1
ASNS	440	-1.31	-1.03	-1.64	-1.0401	-1.04	0.393	0.7425	0.0233	0.7663	0.7663	1	1	1	1	1
ASNSD1	54529		-1.05	-1.06	-1.203	-1.2		0.3415	0.7082	0.2323	0.2323		1	1	1	1
ASPA	443	1.38	-1.05	1.58	1.4914	1.49	0.3226	0.3779	0.246	0.4924	0.4924	0	0	0	0	0
ASPDH	554235				-3.4742	-3.47				0.0089	0.0089				0	0
ASPG	374569				-2.6027	-2.6				0.0897	0.0897				0	0
ASPH	444	-1.94	1.08	1.4	-1.7492	-1.75	0.0998	0.3893	0.0463	0.0351	0.0351	1	1	1	1	1
ASPHD1	253982	1.48	1.05	1.66	-1.0595	-1.06	0.2085	0.5045	0.0395	0.7448	0.7448	1	1	0	1	1
ASPHD2	57168				1.2983	1.3				0.0997	0.0997				1	1
ASPM	259266		1.04	-1.18	-1.5122	-1.51		0.5789	0.725	0.0542	0.0542		1	0	1	1
ASPN	54829		-1.11	-1.09	3.7321	3.73		0.1884	0.8625	0.0143	0.0143		0	0	0	0
ASPRV1	151516				-1.3134	-1.31				0.1615	0.1615				0	0
ASPSCR1	79058		-1.04	-1.22	-1.1487	-1.15		0.533	0.2711	0.4918	0.4918		1	1	1	1
ASRGL1	80150		-1.01	1.59	2.7959	2.8		0.9451	0.004	0.1621	0.1621		1	1	0	0
ASS1	445	2.63	1.12	-1.25	1.0329	1.03	0.0031	0.0774	0.5053	0.79	0.79	1	1	1	1	1
ASTE1	28990		-1.14	-1.14	-1.5692	-1.57		0.1748	0.605	0.0499	0.0499		1	1	1	1
ASTN1	460	1.16	-1.06	-1.28	-4.8793	-4.88	0.8139	0.3311	0.5743	0.0053	0.0053	0	0	0	0	0
ASTN2	23245	1.3	-1.04	3.21	-2.9349	-2.93	0.4591	0.6159	0.0032	0.0973	0.0973	1	0	0	0	0
ASXL1	171023	-1.66	-1.11	-1.95	1.7092	1.71	0.0791	0.2074	0.0297	0.0242	0.0242	1	1	1	1	1
ASXL2	55252		1.01	1.26	-1.3787	-1.38		0.8929	0.184	0.1122	0.1122		1	1	1	1
ASXL3	80816				-1.651	-1.65				0.0463	0.0463				0	0
ASZ1	136991				3.3714	3.37				0.1483	0.1483				0	0
ATAD1	84896				-1.0377	-1.04				0.8265	0.8265				1	1
ATAD2	29028		1.01	-1.13	-1.366	-1.37		0.8536	0.6445	0.1683	0.1683		1	1	1	1
ATAD2B	54454	-1.61	1.11	-1.34	-1.0401	-1.04	0.274	0.1046	0.0856	0.79	0.79	1	1	1	1	1
ATAD3A	55210		-1.06	-1.13	-1.1674	-1.17		0.42	0.3663	0.6508	0.6508		1	1	1	1
ATAD3B	83858				-2.3241	-2.32				0.006	0.006				1	1
ATAD3C	219293				-1.0163	-1.02				0.9785	0.9785				0	0
ATAD5	79915		-1.15	1.19	-1.1594	-1.16		0.0321	0.2767	0.6187	0.6187		1	1	1	1
ATCAY	85300				-1.7818	-1.78				0.2789	0.2789				0	0
ATE1	11101				-1.3629	-1.36				0.1315	0.1315				1	1
ATF1	466	-1.04	1.02	1.04	1.0718	1.07	0.8822	0.7851	0.9064	0.609	0.609	1	1	1	1	1
ATF2	1386	-1.9	1.13	-1.21	-1.0918	-1.09	0.0414	0.1299	0.4166	0.7238	0.7238	1	1	1	1	1
ATF3	467	7.39	1.31	-1.25	13.3923	13.39	7.16e-05	0.0025	0.4962	3.82e-06	3.82e-06	1	1	1	1	1
ATF4	468	1.63	1.09	1.45	1.2198	1.22	0.1017	0.3298	0.0277	0.2287	0.2287	1	1	1	1	1
ATF5	22809	1.05	1.09	1.05	-1.0281	-1.03	0.8479	0.3176	0.7606	0.8981	0.8981	1	1	1	1	1
ATF6	22926	-1.51	1.01	-1.48	-1.6245	-1.62	0.1928	0.9506	0.228	0.1377	0.1377	1	1	1	1	1
ATF6B	1388	-1.2	-1.06	-1.82	-1.0353	-1.04	0.5762	0.4048	0.0415	0.8844	0.8844	1	1	1	1	1
ATF7	11016	1.59	1.03	1.03	1.0817	1.08	0.2086	0.5271	0.8473	0.5872	0.5872	1	0	1	1	1
ATF7IP	55729		-1.22	-1.42	-1.2426	-1.24		0.0062	0.2304	0.1923	0.1923		1	1	1	1
ATF7IP2	80063		-1.13	-2.12	-1.181	-1.18		0.2367	0.0108	0.4517	0.4517		0	1	0	0
ATG10	83734		1.06	-1.36	1.0619	1.06		0.356	0.259	0.699	0.699		0	1	1	1
ATG12	9140	-1.34	-1.13	-1.67	1.2283	1.23	0.2091	0.2085	0.0015	0.2555	0.2555	1	1	1	1	1
ATG16L1	55054		1.02	-1.58	1.162	1.16		0.81	0.1595	0.5022	0.5022		0	1	1	1
ATG16L2	89849				1.0943	1.09				0.6371	0.6371				1	1
ATG2A	23130	1.03	1.02	1.3	-1.3724	-1.37	0.9319	0.6929	0.1949	0.1999	0.1999	1	1	1	1	1
ATG2B	55102		-1.01	-1.56	-1.1121	-1.11		0.9192	0.1162	0.6041	0.6041		1	1	1	1
ATG3	64422		-1.03	1.33	-1.1303	-1.13		0.6754	0.0831	0.4137	0.4137		1	1	1	1
ATG4A	115201	-1.26	-1.07	-1.24	1.1514	1.15	0.6181	0.4502	0.2048	0.4384	0.4384	1	1	1	1	1
ATG4B	23192	1.23	1.1	-2.29	-1.2283	-1.23	0.6396	0.1935	0.0245	0.2136	0.2136	1	1	1	1	1
ATG4C	84938				1.1355	1.14				0.3781	0.3781				1	1
ATG4D	84971				1.4506	1.45				0.0301	0.0301				1	1
ATG5	9474	-1.67	-1.14	-1.59	1.0842	1.08	0.3531	0.0518	0.0278	0.53	0.53	1	1	1	1	1
ATG7	10533		-1.05	1.24	-1.234	-1.23		0.5093	0.1309	0.2	0.2		1	1	1	1
ATG9A	79065	1.01	1.02	1.1	-1.1121	-1.11	0.9715	0.7499	0.4793	0.4866	0.4866	1	1	1	1	1
ATG9B	285973				-5.7891	-5.79				0.0206	0.0206				0	0
ATHL1	80162		1.06	-2.25	-1.6245	-1.62		0.5878	0.0011	0.0551	0.0551		1	1	0	0
ATIC	471	-1.49	-1.1	-1.38	-1.0546	-1.05	0.1308	0.1379	0.0385	0.714	0.714	1	1	1	1	1
ATL1	51062				-1.0792	-1.08				0.622	0.622				1	1
ATL2	64225				1.0546	1.05				0.7022	0.7022				1	1
ATL3	25923				-1.3915	-1.39				0.3184	0.3184				1	1
ATM	472	1.57	1.22	-2.22	-1.3597	-1.36	0.3939	0.0829	0.01	0.2375	0.2375	1	1	1	1	1
ATMIN	23300	-1.39	-1.13	-1.13	-1.2687	-1.27	0.2289	0.0367	0.4006	0.1628	0.1628	1	1	1	1	1
ATN1	1822	1.39	-1.05	-1.12	-1.1199	-1.12	0.2112	0.7093	0.6122	0.4995	0.4995	1	1	1	1	1
ATOH1	474		-1.01	-1.66	-3.3173	-3.32		0.8744	0.0915	0.0023	0.0023		0	0	0	0
ATOH7	220202				2.514	2.51				0.0117	0.0117				0	0
ATOH8	84913				-1.5692	-1.57				0.2803	0.2803				1	1
ATOX1	475	1.05	-1.09	1.28	1.0619	1.06	0.8368	0.3628	0.2105	0.645	0.645	1	1	1	1	1
ATP10A	57194	1.17	-1.04	-1.28	2.1189	2.12	0.5918	0.5963	0.5469	0.0788	0.0788	1	0	1	0	0
ATP10B	23120	1.17	-1.02	-1.07	-1.5837	-1.58	0.73	0.6511	0.7649	0.1663	0.1663	1	0	1	0	0
ATP10D	57205	-1.59	-1.05	-1.67	-1.0116	-1.01	0.2885	0.4909	0.0259	0.95	0.95	1	1	1	1	1
ATP11A	23250	1.52	1.08	1.28	-1.2512	-1.25	0.183	0.4338	0.2302	0.3141	0.3141	1	1	1	1	1
ATP11B	23200	1.04	1.09	-1.15	-1.4675	-1.47	0.9024	0.2683	0.3991	0.1479	0.1479	1	1	1	1	1
ATP11C	286410				1.2226	1.22				0.5199	0.5199				1	1
ATP12A	479	1.08	-1.05	-1.18	-1.1434	-1.14	0.8754	0.5959	0.5685	0.546	0.546	1	0	1	1	1
ATP13A1	57130		-1.02	-1.15	-1.192	-1.19		0.7036	0.1826	0.2634	0.2634		1	1	1	1
ATP13A2	23400		-1.01	-1.25	1.2599	1.26		0.8612	0.3103	0.2946	0.2946		1	1	1	1
ATP13A3	79572	-1.79	1.2	1.67	-1.162	-1.16	0.0947	0.0729	0.0105	0.4622	0.4622	1	1	1	1	1
ATP13A4	84239				1.2226	1.22				0.7049	0.7049				0	0
ATP13A5	344905				-1.2368	-1.24				0.1261	0.1261				1	1
ATP1A1	476	-1.24	-1.06	-1.11	1.0023	1	0.526	0.5886	0.3384	0.9855	0.9855	1	1	1	1	1
ATP1A2	477	1.87	1.08	-1.37	-3.8194	-3.82	0.3129	0.5078	0.2701	0.0347	0.0347	0	0	0	0	0
ATP1A3	478	1.99	1.01	-1.27	-1.2483	-1.25	0.4248	0.9169	0.5942	0.6513	0.6513	1	0	0	0	0
ATP1A4	480				3.2716	3.27				0.2141	0.2141				0	0
ATP1B1	481	-1.32	1.2	-1.53	-1.0743	-1.07	0.3686	0.04	0.0826	0.6274	0.6274	1	1	1	1	1
ATP1B2	482	-1.09	-1.13	-1.01	-1.6245	-1.62	0.734	0.2455	0.9693	0.2641	0.2641	1	0	1	0	0
ATP1B3	483	-1.09	1.08	-1.06	1.0842	1.08	0.6973	0.1977	0.6909	0.5589	0.5589	1	1	1	1	1
ATP1B4	23439		1.05	1.43	-1.1567	-1.16		0.4421	0.1293	0.8076	0.8076		0	0	0	0
ATP2A1	487	1.07	-1.13	-1.05	-1.7132	-1.71	0.909	0.1235	0.8617	0.0374	0.0374	0	0	1	0	0
ATP2A2	488	-1.76	-1.06	-1.39	-1.5157	-1.52	0.0388	0.7489	0.0465	0.024	0.024	1	1	1	1	1
ATP2A3	489	1.84	-1.09	3.2	-2.0093	-2.01	0.1299	0.3763	0.0103	0.2756	0.2756	1	0	1	0	0
ATP2B1	490	-1.45	1.33	1.16	-1.2953	-1.3	0.264	0.0307	0.5011	0.1911	0.1911	1	1	1	1	1
ATP2B2	491	1	-1.18	-1.3	2.7258	2.73	0.9874	0.1054	0.4148	0.3028	0.3028	1	0	1	0	0
ATP2B3	492	1.2	-1.09	-1.81	-2.1337	-2.13	0.6478	0.4015	0.0788	0.2277	0.2277	1	0	0	0	0
ATP2B4	493	-1.44	-1.22	-1.61	-1.2687	-1.27	0.4403	0.4485	0.2829	0.1575	0.1575	1	1	1	1	1
ATP2C1	27032	-2.45	1.04	-1.33	-1.217	-1.22	0.0123	0.6713	0.2037	0.315	0.315	1	1	1	1	1
ATP2C2	9914	1.54	-1.05	1.11	-1.1251	-1.13	0.2981	0.5336	0.7402	0.52	0.52	1	0	1	1	1
ATP4A	495	-1.35	1.02	1.12	-1.9363	-1.94	0.3937	0.7216	0.7227	0.1696	0.1696	1	0	0	0	0
ATP4B	496	1.9	-1.02	-1.2	-2	-2	0.1163	0.768	0.54	0.0958	0.0958	1	0	0	0	0
ATP5A1	498	1.04	-1.01	-1.08	-1.0817	-1.08	0.923	0.8685	0.4585	0.5326	0.5326	1	1	1	1	1
ATP5B	506	1.16	-1.01	-1.17	-1.0842	-1.08	0.5654	0.8448	0.1582	0.5578	0.5578	1	1	1	1	1
ATP5C1	509	-1.63	-1.06	-1.29	1.0693	1.07	0.0832	0.368	0.335	0.7379	0.7379	1	1	1	1	1
ATP5D	513	-1.15	-1.04	-1.05	-1.1837	-1.18	0.7833	0.6037	0.7999	0.3014	0.3014	1	1	1	1	1
ATP5E	514		-1	1.09	-1.0767	-1.08		0.9235	0.5254	0.5649	0.5649		1	1	1	1
ATP5F1	515	1.22	-1.02	1.02	1.007	1.01	0.4706	0.6571	0.8658	0.9542	0.9542	1	1	1	1	1
ATP5G1	516	-1.58	-1.08	-1.35	1.154	1.15	0.0872	0.3262	0.0664	0.3616	0.3616	1	1	1	1	1
ATP5G2	517	1.79	-1.08	-1.3	1.0968	1.1	0.0693	0.2267	0.0377	0.4647	0.4647	1	1	1	1	1
ATP5G3	518	-1.24	-1.04	-1.22	-1.0842	-1.08	0.3554	0.4414	0.1029	0.5602	0.5602	1	1	1	1	1
ATP5H	10476	-2.08	-1.03	1.12	1.0234	1.02	0.0772	0.6495	0.3406	0.8497	0.8497	1	1	1	1	1
ATP5I	521	-1.67	-1.06	-1.18	1.0817	1.08	0.0835	0.3424	0.2293	0.5661	0.5661	1	1	1	1	1
ATP5J	522	-1.56	1.01	-1.07	1.0234	1.02	0.1452	0.8741	0.5865	0.8657	0.8657	1	1	1	1	1
ATP5J2	9551	-1.33	-1.05	-1.09	-1.021	-1.02	0.3592	0.3545	0.4355	0.8707	0.8707	1	1	1	1	1
ATP5L	10632	-1.36	-1.07	-1.13	1.154	1.15	0.2299	0.3638	0.2383	0.3938	0.3938	1	1	1	1	1
ATP5O	539	-1.74	-1.01	-1.37	1.3074	1.31	0.0417	0.899	0.0848	0.0759	0.0759	1	1	1	1	1
ATP5S	27109	1.38	-1.19	-1.33	-1.1355	-1.14	0.383	0.0772	0.1518	0.4553	0.4553	1	1	1	1	1
ATP5SL	55101		-1.04	-1.92	-1.3947	-1.39		0.5116	0.0564	0.1442	0.1442		1	1	1	1
ATP6AP1	537	1.12	-1.07	1.31	1.0918	1.09	0.672	0.2913	0.1068	0.5098	0.5098	1	1	1	1	1
ATP6AP1L	92270				1.146	1.15				0.6431	0.6431				0	0
ATP6AP2	10159	-1.99	1.09	1.09	1.1019	1.1	0.075	0.2607	0.7079	0.4817	0.4817	1	1	1	1	1
ATP6V0A1	535	2.2	-1.04	1.17	-1.3165	-1.32	0.212	0.7489	0.3235	0.1005	0.1005	1	1	1	1	1
ATP6V0A2	23545	1.21	-1.04	-1.44	-1.3134	-1.31	0.4295	0.5863	0.1297	0.1035	0.1035	1	1	1	1	1
ATP6V0A4	50617		-1.09	-1.35	-5.439	-5.44		0.2028	0.4035	0.0796	0.0796		0	0	0	0
ATP6V0B	533	1.29	-1.03	1.29	-1.181	-1.18	0.3661	0.7907	0.091	0.311	0.311	1	1	1	1	1
ATP6V0C	527	1.49	-1.06	1.85	-1.154	-1.15	0.1031	0.5636	0.0029	0.4416	0.4416	1	1	1	1	1
ATP6V0D1	9114	-1	-1.05	1.41	-1.0187	-1.02	0.9865	0.4706	0.0351	0.8969	0.8969	1	1	1	1	1
ATP6V0D2	245972				1.6625	1.66				0.4944	0.4944				0	0
ATP6V0E1	8992	-1.4	1.09	1.3	1.4406	1.44	0.303	0.1302	0.0494	0.0555	0.0555	1	1	1	1	1
ATP6V0E2	155066	-1.35	-1.01	-1.84	1.1514	1.15	0.2422	0.7721	0.0094	0.483	0.483	1	1	1	1	1
ATP6V1A	523	-1.79	-1.07	1.74	-1.1514	-1.15	0.0418	0.3953	0.0594	0.5318	0.5318	1	1	1	1	1
ATP6V1B1	525	1	1.06	-1.08	2.114	2.11	0.9966	0.4516	0.82	0.1353	0.1353	1	0	0	0	0
ATP6V1B2	526	-1.67	-1.04	1.51	1.0093	1.01	0.0785	0.4432	0.0272	0.9505	0.9505	1	1	1	1	1
ATP6V1C1	528	-1.52	-1.06	1.67	-1.5511	-1.55	0.1262	0.2603	0.0297	0.0863	0.0863	1	1	1	1	1
ATP6V1C2	245973				2.1835	2.18				0.2149	0.2149				0	0
ATP6V1D	51382	-2.36	-1.08	-1.29	1.0892	1.09	0.012	0.1908	0.1406	0.5891	0.5891	1	1	1	1	1
ATP6V1E1	529	-1.37	-1.06	1.12	1.1173	1.12	0.1897	0.6181	0.4257	0.3853	0.3853	1	1	1	1	1
ATP6V1E2	90423				1.0792	1.08				0.6084	0.6084				1	1
ATP6V1F	9296	1.42	-1	1.26	-1.014	-1.01	0.2581	0.9786	0.0611	0.9138	0.9138	1	1	1	1	1
ATP6V1G1	9550	-1.15	-1.08	-1.37	-1.0718	-1.07	0.5356	0.1842	0.05	0.6647	0.6647	1	1	1	1	1
ATP6V1G2	534	-1.35	-1.11	-1.3	1.8446	1.84	0.6501	0.1376	0.3251	0.1867	0.1867	1	0	1	0	0
ATP6V1G3	127124				-1.1594	-1.16				0.4758	0.4758				0	0
ATP6V1H	51606	-1.15	-1.01	-1.21	1.0401	1.04	0.5935	0.8029	0.2958	0.7668	0.7668	1	1	1	1	1
ATP7A	538	1.06	-1.03	-1.59	-1.2746	-1.27	0.8335	0.7708	0.0654	0.3664	0.3664	1	1	1	1	1
ATP7B	540	-1.91	-1.01	-1.45	1.1381	1.14	0.0216	0.9501	0.3572	0.5035	0.5035	1	1	1	0	0
ATP8A1	10396	-4.76	1.02	-1.47	1.5801	1.58	0.0038	0.8142	0.1084	0.4484	0.4484	0	0	1	0	0
ATP8A2	51761	-1.9	-1.03	-1.25	-1.4306	-1.43	0.0285	0.7703	0.3459	0.5976	0.5976	1	0	1	0	0
ATP8B1	5205	1.25	1.12	-1.37	-1.107	-1.11	0.4759	0.415	0.2184	0.5284	0.5284	1	1	1	1	1
ATP8B2	57198		1.08	1.45	1.0644	-1.06		0.2558	0.0191	0.7087	0.7386		1	1	1	1
ATP8B3	148229	-1.06	-1.04	-1.01	2.682	2.68	0.8735	0.5219	0.9774	0.196	0.196	1	0	0	0	0
ATP8B4	79895		1.05	2.29	-3.6385	-3.64		0.4594	0.0258	0.1277	0.1277		0	1	0	0
ATP8B5P					-2.4116	-2.41				0.2439	0.2439				0	0
ATP9A	10079	-1.64	-1.04	1.13	1.057	1.06	0.0674	0.5759	0.7601	0.7085	0.7085	1	1	1	1	1
ATP9B	374868	1.75	-1.11	-1.47	-1.1225	-1.12	0.0826	0.3188	0.1186	0.6238	0.6238	1	1	1	1	1
ATPAF1	64756				-1.2512	-1.25				0.4286	0.4286				1	1
ATPAF2	91647	1.3	-1.13	-1.15	1.0994	1.1	0.3044	0.1524	0.3239	0.4497	0.4497	1	1	1	1	1
ATPBD4	89978				1.1096	1.11				0.5122	0.5122				1	1
ATPIF1	93974		-1.05	-1.07	-1.1701	-1.17		0.517	0.6379	0.4238	0.4238		1	1	1	1
ATR	545	-1.36	1.04	-2.06	-1.3134	-1.31	0.2756	0.5719	0.0316	0.0949	0.0949	1	1	1	1	1
ATRIP	84126				-1.5018	-1.5				0.0515	0.0515				1	1
ATRN	8455	-1.91	1.24	1.06	-1.0892	1.09	0.0343	0.0461	0.7116	0.5338	0.5539	1	1	1	1	1
ATRNL1	26033	1.75	-1.06	-1.33	-2.2038	-2.2	0.3454	0.3705	0.2885	0.0595	0.0595	0	0	1	0	0
ATRX	546	1.59	1.13	-1.54	-1.2687	-1.27	0.2186	0.1432	0.0337	0.2273	0.2273	1	1	1	1	1
ATXN1	6310	-1.3	1.26	2	-1.7132	-1.71	0.3813	0.007	0.0472	0.0405	0.0405	1	1	1	1	1
ATXN10	25814	-1.49	-1.1	-1.1	-1.3104	-1.31	0.1303	0.1223	0.4194	0.0979	0.0979	1	1	1	1	1
ATXN1L	342371				-1.1199	-1.12				0.4897	0.4897				1	1
ATXN2	6311	-1.86	-1.06	-1.79	-1.2924	-1.29	0.0254	0.3198	0.2501	0.2332	0.2332	1	1	1	1	1
ATXN2L	11273	1.25	1.04	-1.07	-1.1674	-1.17	0.4486	0.8123	0.8721	0.4865	0.4865	1	1	1	1	1
ATXN3	4287	-1.27	-1.09	1.05	-1.0401	-1.04	0.4822	0.2594	0.7697	0.8315	0.8315	1	1	1	1	1
ATXN3L	92552		1.03	1.06	1.9908	1.99		0.6579	0.8884	0.2906	0.2906		0	0	0	0
ATXN7	6314	-1.19	1.16	-1.25	-1.1837	-1.18	0.7264	0.0714	0.2735	0.2522	0.2522	0	1	1	1	1
ATXN7L1	222255	1.51	-1.1	-1.65	1.1277	1.13	0.1902	0.0983	0.1189	0.6525	0.6525	1	0	1	1	1
ATXN7L2	127002				1.0116	1.01				0.9787	0.9787				0	0
ATXN7L3	56970				1.0046	1				0.9757	0.9757				1	1
ATXN7L3B		2.08	-1.3	1.37	-1.0994	-1.1	0.1313	0.0125	0.3253	0.4983	0.4983	1	1	1	1	1
ATXN8OS	6315		-1.02	1.39	-3.5884	-3.59		0.7795	0.4714	0.0785	0.0785		0	0	0	0
AUH	549	-1.25	1.04	-1.13	1.014	1.01	0.4071	0.6026	0.3241	0.9328	0.9328	1	1	1	1	1
AUP1	550		-1.01	1.04	-1.0817	-1.08		0.8559	0.823	0.5389	0.5389		1	1	1	1
AURKA	6790	-1.35	1.02	-1.19	1.1019	1.1	0.2867	0.7878	0.6397	0.4775	0.4775	1	1	1	1	1
AURKAIP1	54998		-1.08	1.11	-1.3318	-1.33		0.2675	0.3858	0.0843	0.0843		1	1	1	1
AURKB	9212	1.1	-1.09	1.31	1.0546	1.05	0.6988	0.317	0.3199	0.7214	0.7214	1	1	1	1	1
AURKC	6795	-1.03	1.11	-1.29	-1.0281	-1.03	0.953	0.3191	0.2566	0.9024	0.9024	1	0	1	0	0
AUTS2	26053	-1.47	1.04	-2.5	-1.1147	-1.11	0.1738	0.6231	0.0016	0.5536	0.5536	1	0	1	1	1
AVEN	57099		-1.16	-1.36	1.1173	1.12		0.0172	0.0774	0.5741	0.5741		1	1	1	1
AVIL	10677	-2.17	1.04	1.31	1.4012	1.4	0.194	0.4374	0.1255	0.3986	0.3986	0	0	1	1	1
AVL9	23080	-2.01	1.23	-1.13	-1.2894	-1.29	0.0713	0.0398	0.5441	0.1523	0.1523	1	1	1	1	1
AVP	551	1.56	-1.08	-1.45	-1.4406	-1.44	0.1824	0.2967	0.1734	0.1206	0.1206	0	0	0	0	0
AVPI1	60370		1.11	-1.05	1.2628	1.26		0.1089	0.8422	0.2918	0.2918		1	1	1	1
AVPR1A	552	1.46	-1.06	1.64	-2.5082	-2.51	0.6929	0.337	0.2438	0.2218	0.2218	0	0	0	0	0
AVPR1B	553	-1.76	1.04	1.01	-1.7211	-1.72	0.1889	0.7356	0.9518	0.2487	0.2487	1	1	1	0	0
AVPR2	554	-1.69	1.04	-1.44	1.7251	1.73	0.3672	0.7482	0.4355	0.2794	0.2794	1	0	0	0	0
AWAT1	158833				2.6027	2.6				0.0565	0.0565				0	0
AXIN1	8312	1.43	1.03	-1.39	1.0892	1.09	0.527	0.6568	0.0982	0.7939	0.7939	1	1	1	1	1
AXIN2	8313				-1.2311	-1.23				0.3996	0.3996				1	1
AXL	558	-1.92	-1.03	-1.6	-1.5157	-1.52	0.1399	0.819	0.2173	0.113	0.113	1	1	1	1	1
AZGP1	563	2.37	-1.06	1.1	1.1947	1.19	0.0351	0.6432	0.6469	0.6916	0.6916	0	0	1	0	0
AZGP1P1	563				2.0326	2.03				0.1701	0.1701				0	0
AZI1	22994	-1.82	-1.04	-2.06	1.0093	1.01	0.0848	0.5145	0.0102	0.9599	0.9599	1	1	1	1	1
AZI2	64343		1.21	1.65	-1.2086	-1.21		0.097	0.0358	0.5987	0.5987		1	1	1	1
AZIN1	51582	-1.37	-1.07	1.45	-1.1892	-1.19	0.3069	0.1979	0.0482	0.2845	0.2845	1	1	1	1	1
AZU1	566	-1.2	-1.02	14.77	2.7007	2.7	0.5944	0.78	3.05e-05	0.1957	0.1957	1	0	0	0	0
B2M	567	-1.96	1.09	1.1	-1.1567	-1.16	0.0493	0.176	0.4877	0.2853	0.2853	1	1	1	1	1
B3GALNT1	8706	1.67	-1.18	-2.19	-1.4373	-1.44	0.4069	0.0459	0.1686	0.1411	0.1411	0	0	0	1	1
B3GALNT2	148789				-1.107	-1.11				0.5239	0.5239				1	1
B3GALT1	8708		1.03	-1.26	2.7831	2.78		0.6779	0.5383	0.2973	0.2973		0	0	0	0
B3GALT2	8707	6.22	-1.32	1.31	-3.4343	-3.43	0.0033	0.0063	0.4799	0.1108	0.1108	0	0	0	0	0
B3GALT4	8705	-1.48	1.01	-1.13	1.1567	1.16	0.4203	0.8522	0.3597	0.3675	0.3675	1	0	1	1	1
B3GALT5	10317	1.19	-1.05	1.23	-2.0046	-2	0.5262	0.3672	0.5106	0.4673	0.4673	1	0	1	0	0
B3GALT6	126792				-1.5192	-1.52				0.0255	0.0255				1	1
B3GALTL	145173				1.1674	1.17				0.4244	0.4244				1	1
B3GAT1	27087		-1	-1.13	1.0377	1.04		0.9823	0.3829	0.8953	0.8953		0	0	0	0
B3GAT2	135152	1.93			-1.7859	-1.79	0.1545			0.1648	0.1648	0			0	0
B3GAT3	26229	1.78	-1.08	-2.61	-1.0521	-1.05	0.0522	0.1788	0.0089	0.8	0.8	1	1	1	1	1
B3GNT1	10678	-1.36	1.03	-1.12	-1.146	-1.15	0.273	0.5742	0.494	0.4365	0.4365	1	1	1	1	1
B3GNT2	10678		1.17	1.65	1.8877	1.89		0.0267	0.1179	0.0045	0.0045		1	1	1	1
B3GNT3	10331	-1.42	1.04	1.77	1.014	1.01	0.3712	0.7213	0.066	0.9302	0.9302	1	1	0	1	1
B3GNT4	79369		1.06	-1.12	-1.2716	-1.27		0.5927	0.4306	0.2677	0.2677		1	1	1	1
B3GNT5	84002				1.7411	1.74				0.0156	0.0156				1	1
B3GNT6	192134				-1.6818	-1.68				0.3507	0.3507				0	0
B3GNT7	93010				1.4743	1.47				0.0973	0.0973				1	1
B3GNT8	374907				1.0521	1.05				0.9257	0.9257				0	0
B3GNT9	84752				-1.1783	-1.18				0.3877	0.3877				1	1
B3GNTL1	146712	1.12	-1.09	1.03	1.1019	1.1	0.7724	0.4435	0.8097	0.888	0.888	1	1	1	0	0
B4GALNT1	2583	1.48	-1.07	-1.89	1.0619	1.06	0.2769	0.444	0.1335	0.7356	0.7356	1	1	1	1	1
B4GALNT2	124872				-1.7901	-1.79				0.3401	0.3401				0	0
B4GALNT3	283358				2.1287	2.13				0.182	0.182				0	0
B4GALNT4	338707				1.2864	1.29				0.6124	0.6124				0	0
B4GALT1	2683	1.55	1.15	-1.33	1.2455	1.25	0.2582	0.2506	0.2317	0.4538	0.4538	1	1	1	1	1
B4GALT2	8704	-1.24	-1.04	-1.67	-1.3013	-1.3	0.4048	0.4269	0.0659	0.3295	0.3295	1	1	1	1	1
B4GALT3	8703	-1.02	-1.05	-1.21	1.1355	1.14	0.9521	0.586	0.2149	0.3956	0.3956	1	1	1	1	1
B4GALT4	8702	-1.18	1.25	-1.61	1.3165	1.32	0.5861	0.1244	0.0694	0.0839	0.0839	1	1	1	1	1
B4GALT5	9334	2.54	1.29	2.91	1.2058	1.21	0.1302	0.0032	0.0006	0.2217	0.2217	1	1	1	1	1
B4GALT6	9331	-1.06	1.05	-2.02	-1.3379	-1.34	0.9403	0.7244	0.112	0.2125	0.2125	0	1	0	1	1
B4GALT7	11285		-1.12	-1.36	1.014	1.01		0.0855	0.0733	0.9263	0.9263		1	1	1	1
B9D1	27077	1.28	-1.17	-1.45	1.1755	1.18	0.3595	0.0354	0.4109	0.2705	0.2705	1	1	1	1	1
B9D2	80776		-1.12	-1.19	-1.2775	-1.28		0.1684	0.6625	0.2442	0.2442		1	0	1	1
BAALC	79870		-1.07	-1.53	2.0186	2.02		0.2944	0.3152	0.4304	0.4304		0	0	0	0
BAAT	570	-4.71	-1.04	1.19	-1.4044	-1.4	0.0132	0.6842	0.2871	0.5207	0.5207	0	0	0	0	0
BACE1	23621		1.06	1.4	1.0718	1.07		0.3165	0.1442	0.714	0.714		1	0	1	1
BACE2	25825		-1.06	-2.42	1.0718	1.07		0.5351	0.0438	0.624	0.624		1	1	1	1
BACH1	571	1.02	1.07	1.91	1.3692	1.37	0.9464	0.3658	0.008	0.1541	0.1541	1	1	1	1	1
BACH2	60468		-1.09	-1.68	-1.5619	-1.56		0.3052	0.099	0.0631	0.0631		0	1	0	0
BAD	572	1.81	-1.03	1.12	1.0892	1.09	0.0393	0.6962	0.4289	0.5264	0.5264	1	1	1	1	1
BAG1	573	1.89	1.12	1.21	-1.154	-1.15	0.0265	0.0767	0.2525	0.354	0.354	1	1	1	1	1
BAG2	9532	-1	-1.2	-1.22	-1.0449	-1.04	0.9937	0.0754	0.3219	0.8161	0.8161	1	1	1	1	1
BAG3	9531		-1.05	-1.15	1.1728	1.17		0.4531	0.5159	0.322	0.322		1	1	1	1
BAG4	9530		-1.08	1.31	1.0497	1.05		0.635	0.1901	0.7385	0.7385		1	1	1	1
BAG5	9529	-1.34	1.15	-1.37	-1.1975	-1.2	0.2335	0.3556	0.1274	0.2114	0.2114	1	1	1	1	1
BAGE	574	-1.16	-1.09	1.31	2.0467	2.05	0.7426	0.1532	0.5755	0.2959	0.2959	0	0	0	0	0
BAGE2	85316				-1.879	-1.88				0.1187	0.1187				0	0
BAGE3	85316				-1.0353	-1.04				0.9563	0.9563				0	0
BAGE4	85316				-1.879	-1.88				0.1187	0.1187				0	0
BAGE5	85316				-1.0353	-1.04				0.9563	0.9563				0	0
BAHCC1	57597		1.39	-1.16	-1.8661	-1.87		0.0005	0.693	0.0431	0.0431		1	1	1	1
BAHD1	22893	1.01	1.14	-1.46	-1.2716	-1.27	0.9665	0.0509	0.0405	0.1584	0.1584	1	1	1	1	1
BAI1	575	-1.12	1.08	1.51	-1.257	-1.26	0.7762	0.2745	0.0479	0.2631	0.2631	1	0	0	0	0
BAI2	576	1.2	-1.01	1.09	1.4077	1.41	0.6534	0.9348	0.6396	0.5256	0.5256	1	1	1	0	0
BAI3	577	3.58	-1.1	1.82	1.9141	1.91	0.111	0.1748	0.2546	0.1805	0.1805	0	0	0	0	0
BAIAP2	10458	-1.29	-1.19	-1.3	-1.1947	-1.19	0.5561	0.0363	0.1834	0.1977	0.1977	1	1	1	1	1
BAIAP2L1	55971				1.4709	1.47				0.0858	0.0858				1	1
BAIAP2L2	80115		1.02	1.77	-3.234	-3.23		0.7266	0.0467	0.1292	0.1292		0	0	0	0
BAIAP3	8938	1.11	1.01	-1.93	1.4241	1.42	0.6537	0.9108	0.0977	0.5322	0.5322	1	1	1	0	0
BAK1	578	1.5	1.04	-1.18	-1.0023	-1	0.3813	0.5101	0.262	0.9894	0.9894	1	1	1	1	1
BAMBI	25805	-1.19	-1.31	1.64	1.3256	1.33	0.4951	0.0037	0.0484	0.1307	0.1307	1	1	1	1	1
BANF1	8815	-1.69	-1.04	1.01	-1.0187	-1.02	0.1676	0.5497	0.9432	0.8847	0.8847	1	1	1	1	1
BANF2	140836				-1.2142	-1.21				0.508	0.508				0	0
BANK1	55024		-1.05	-2.13	-1.3535	-1.35		0.323	0.0344	0.1439	0.1439		0	1	1	1
BANP	54971		-1.05	-1.71	1.2283	1.23		0.4854	0.0061	0.36	0.36		1	1	1	1
BAP1	8314	-1.36	-1.01	1.1	-1.4306	-1.43	0.3013	0.78	0.5443	0.0472	0.0472	1	1	1	1	1
BARD1	580	-1.15	-1.09	-1.36	-1.2397	-1.24	0.5551	0.2045	0.4763	0.2812	0.2812	1	1	1	1	1
BARHL1	56751				2.1937	2.19				0.0189	0.0189				0	0
BARX1	56033		1.02	1.46	-2.1189	-2.12		0.8329	0.4191	0.4321	0.4321		0	0	0	0
BARX2	8538	2.09	-1.02	-1.15	-1.0257	-1.03	0.0941	0.7711	0.6754	0.8876	0.8876	1	0	0	1	1
BASE	317716				1.5227	1.52				0.3044	0.3044				0	0
BASP1	10409	-2.09	1.09	2.06	-1.0521	-1.05	0.0829	0.2111	0.0123	0.7409	0.7409	1	1	1	1	1
BAT1	7919	-1.54	-1.02	-2.39	-1.0305	-1.03	0.3402	0.804	0.0108	0.8244	0.8244	1	1	1	1	1
BAT2	7916	1.39	1.06	1.53	1.1121	1.11	0.25	0.6848	0.0501	0.4746	0.4746	1	1	1	1	1
BAT2L1	84726	-1.89	1.09	-2.08	1.544	1.54	0.0332	0.3172	0.0651	0.0904	0.0904	1	1	1	1	1
BAT2L2	23215	-1.51	1.17	-2.28	-1.4175	-1.42	0.1387	0.0699	0.0357	0.118	0.118	1	1	1	1	1
BAT3	7917	-1.11	1.04	1.14	1.0817	1.08	0.6659	0.6172	0.2762	0.5944	0.5944	1	1	1	1	1
BAT4	7918				-1.3851	-1.39				0.0584	0.0584				1	1
BAT5	7920				1.0353	1.04				0.7731	0.7731				1	1
BATF	10538	1.43	1.04	1.26	2.1092	2.11	0.5428	0.7899	0.2974	0.1103	0.1103	1	1	1	0	0
BATF2	116071				-1.3195	-1.32				0.6704	0.6704				0	0
BATF3	55509		1.02	-1.19	-1.5511	-1.55		0.7606	0.5122	0.042	0.042		1	1	0	0
BAX	581	2.33	-1.15	1.16	1.162	1.16	0.1677	0.4429	0.4904	0.2701	0.2701	1	1	1	1	1
BAZ1A	11177	1.49	1.24	-1.33	-1.1329	-1.13	0.2713	0.0438	0.2607	0.5692	0.5692	1	1	1	1	1
BAZ1B	9031	-1.47	1.05	-1.29	-1.1329	-1.13	0.1572	0.6535	0.2186	0.7404	0.7404	1	1	1	1	1
BAZ2A	11176	-1.78	1.11	1.61	1.2426	1.24	0.0572	0.287	0.3424	0.282	0.282	1	1	1	1	1
BAZ2B	29994	1.19	1.16	1.03	1.2198	1.22	0.6059	0.0512	0.8605	0.1973	0.1973	1	1	1	1	1
BBC3	27113	6.23	1.06	1.77	1.2002	1.2	0.0008	0.5862	0.1656	0.2225	0.2225	1	1	1	1	1
BBOX1	8424	-3.61	1.08	1.57	1.5948	1.59	0.1196	0.3913	0.3915	0.0262	0.0262	0	0	0	0	0
BBS1	582		1.01	-1.33	1.2687	1.27		0.8589	0.0533	0.1778	0.1778		1	1	1	1
BBS10	79738		-1.09	-1.91	-1.1755	-1.18		0.224	0.0404	0.547	0.547		0	1	1	1
BBS12	166379				-1.181	-1.18				0.4845	0.4845				1	1
BBS2	583				1.0163	1.02				0.9256	0.9256				1	1
BBS4	585	-1.26	-1.1	-1.39	-1.2255	-1.23	0.4296	0.2301	0.034	0.2929	0.2929	1	1	1	1	1
BBS5	129880				1.0767	1.08				0.7353	0.7353				0	0
BBS7	55212		-1.13	-2.29	1.4983	1.5		0.3826	0.0398	0.0885	0.0885		1	0	1	1
BBS9	27241	-1.97	-1.03	-1.41	-1.0867	-1.09	0.0668	0.6181	0.088	0.6587	0.6587	1	1	1	1	1
BBX	56987	-1.22	1.2	-1.99	-1.1251	-1.13	0.4999	0.0434	0.0062	0.4917	0.4917	1	1	1	1	1
BC036928	386758				-1.7695	-1.77				0.164	0.164				0	0
BCAM	4059	1.5	-1.05	1.19	1.154	1.15	0.5854	0.5664	0.4514	0.3578	0.3578	1	1	1	1	1
BCAN	63827		1.02	1.09	-1.3566	-1.36		0.7882	0.6313	0.0768	0.0768		1	1	1	1
BCAP29	55973	-1.45	1.05	-1.19	-1.181	-1.18	0.1826	0.6284	0.3988	0.2596	0.2596	1	1	1	1	1
BCAP31	10134	-1.02	-1.06	-1.13	1.0644	1.06	0.956	0.3965	0.3473	0.6204	0.6204	1	1	1	1	1
BCAR1	9564				1.2658	1.27				0.2123	0.2123				1	1
BCAR3	8412	-1.07	-1.05	-1.17	-1.0046	-1	0.7931	0.3911	0.7066	0.9843	0.9843	1	1	0	1	1
BCAR4	400500				3.4661	3.47				0.0394	0.0394				0	0
BCAS1	8537	-1.02	-1.07	-2.48	-1.057	-1.06	0.9523	0.3065	0.0182	0.7427	0.7427	1	0	0	1	1
BCAS2	10286	-1.36	1.01	-1.06	1.1408	1.14	0.2709	0.8611	0.6901	0.3691	0.3691	1	1	1	1	1
BCAS3	54828		1	-1.05	-1.057	-1.06		0.9926	0.7781	0.6851	0.6851		1	1	1	1
BCAS4	55653		-1.08	-1.41	1.4208	1.42		0.4688	0.1244	0.0374	0.0374		1	1	1	1
BCAT1	586	1.86	-1.1	1.5	-1.2283	-1.23	0.0329	0.1254	0.1482	0.1999	0.1999	1	1	1	1	1
BCAT2	587	-1.11	-1.12	1.36	1.0305	1.03	0.7405	0.3146	0.3036	0.8287	0.8287	1	1	1	1	1
BCCIP	56647		-1.08	1.07	1.192	1.19		0.2812	0.6705	0.2884	0.2884		1	1	1	1
BCDIN3D	144233				-1.192	-1.19				0.3134	0.3134				1	1
BCHE	590	-1.84	-1.19	-1.23	1.3819	1.38	0.2735	0.0401	0.3445	0.4204	0.4204	0	1	0	0	0
BCKDHA	593	1.09	-1.05	1.05	-1.3195	-1.32	0.7494	0.602	0.7678	0.1794	0.1794	1	1	1	1	1
BCKDHB	594	-1.44	-1.08	-1.53	1.1173	1.12	0.4296	0.3648	0.0575	0.387	0.387	1	1	1	1	1
BCKDK	10295	1.09	-1.07	1.73	-1.1121	-1.11	0.7468	0.2414	0.0023	0.4236	0.4236	1	1	1	1	1
BCL10	8915	1.7	1.12	1.23	3.539	3.54	0.1954	0.1281	0.245	0.0032	0.0032	1	1	1	1	1
BCL11A	53335	2.17	-1.07	-2.74	1.2953	1.3	0.1994	0.2587	0.0025	0.1151	0.1151	1	0	1	1	1
BCL11B	64919		-1.02	-1.63	-2.2974	-2.3		0.8	0.0676	0.4178	0.4178		0	1	0	0
BCL2	596	-1.45	-1.08	1.36	1.4306	1.43	0.6806	0.5732	0.0665	0.6554	0.6554	1	1	1	0	0
BCL2A1	597	14.23	2.79	2.92	-2.1835	-2.18	4.31e-05	4.74e-06	0.004	0.5436	0.5436	1	0	1	0	0
BCL2L1	598	1.55	-1.59	2.08	-1.0943	-1.09	0.49	0.1442	0.0314	0.6039	0.6039	1	1	1	1	1
BCL2L10	10017		-1.05	1.48	-2.2501	-2.25		0.3883	0.2397	0.209	0.209		0	0	0	0
BCL2L11	10018	1.41	-1.19	1.45	1.4573	1.46	0.3493	0.0214	0.2013	0.0579	0.0579	1	0	1	1	1
BCL2L12	83596				1.0994	1.1				0.5619	0.5619				1	1
BCL2L13	23786		1.04	1.04	-1.1567	-1.16		0.6709	0.797	0.5041	0.5041		1	1	1	1
BCL2L14	79370		-1.05	-1.3	1.3318	1.33		0.3648	0.3243	0.1476	0.1476		0	1	1	1
BCL2L15	440603				-2.0139	-2.01				0.3245	0.3245				0	0
BCL2L2	599	-1.12	1.23	1.12	1.2114	1.21	0.6535	0.0061	0.4229	0.3693	0.3693	1	1	1	1	1
BCL3	602	1.94	2.21	2.72	1.5404	1.54	0.1085	4.56e-05	0.0038	0.0747	0.0747	1	1	1	1	1
BCL6	604	-1.91	1.05	2.38	2.7702	2.77	0.0935	0.4635	0.0034	0.0011	0.0011	1	1	1	1	1
BCL6B	255877				1.3379	1.34				0.5523	0.5523				0	0
BCL7A	605	1.46	-1.3	-1.93	1.192	1.19	0.1828	0.0842	0.0576	0.3637	0.3637	1	1	1	1	1
BCL7B	9275	1.4	-1	1.22	1.0305	1.03	0.2856	0.9929	0.159	0.856	0.856	1	1	1	1	1
BCL7C	9274		-1.07	-1.18	-1.0918	-1.09		0.3078	0.3321	0.576	0.576		1	1	1	1
BCL8	606				2.042	2.04				0.2948	0.2948				0	0
BCL9	607	-1.83	-1.06	-1.08	-1.3013	-1.3	0.0998	0.3589	0.7248	0.1998	0.1998	1	0	1	1	1
BCL9L	283149				-1.341	-1.34				0.2731	0.2731				1	1
BCLAF1	9774	-1.24	-1.16	1.3	-1.7777	-1.78	0.5847	0.1769	0.1324	0.1192	0.1192	1	1	1	1	1
BCMO1	53630		1.03	-1.19	-1.9679	-1.97		0.6316	0.66	0.3056	0.3056		0	0	0	0
BCO2	83875				1.1225	1.12				0.6176	0.6176				0	0
BCOR	54880		1.3	-1.08	1.192	1.19		0.014	0.7168	0.2784	0.2784		1	1	1	1
BCORL1	63035		1.04	-1.05	-1.0425	-1.04		0.4783	0.7909	0.8498	0.8498		1	1	1	1
BCORL2	286554				2.0139	2.01				0.3534	0.3534				0	0
BCR	613	3.77	1.12	-1.61	-1.1487	-1.15	0.0058	0.2249	0.0164	0.4333	0.4333	1	1	1	1	1
BCS1L	617	-1.03	-1.06	-1.27	-1.0918	-1.09	0.9075	0.6028	0.0683	0.561	0.561	1	1	1	1	1
BDH1	622	-1.03	-1.03	-1.28	-1.0497	-1.05	0.9576	0.648	0.1246	0.7421	0.7421	1	1	1	1	1
BDH2	56898		-1.09	-1.61	1.1303	1.13		0.1924	0.0094	0.4138	0.4138		1	1	1	1
BDKRB1	623	1.45	2.04	1.56	1.7251	1.73	0.3085	2.73e-06	0.1945	0.0545	0.0545	1	0	0	0	0
BDKRB2	624	2.01	1.52	1.44	1.0046	1	0.0525	0.0011	0.3799	0.9878	0.9878	1	1	0	0	0
BDNF	627	-1.61	-1.49	-1.82	1.5911	1.59	0.0826	0.0006	0.1465	0.0202	0.0202	1	1	0	1	1
BDNFOS	497258				1.4743	1.47				0.2177	0.2177				0	0
BDP1	55814				-1.2775	-1.28				0.1782	0.1782				1	1
BEAN	146227	1.09	1.04	-1.07	2.9554	2.96	0.8435	0.6047	0.7221	0.3219	0.3219	1	0	1	0	0
BECN1	8678	-1.43	-1.07	-1.13	-1.1674	-1.17	0.2088	0.2768	0.2971	0.2632	0.2632	1	1	1	1	1
BEGAIN	57596		-1.03	-1.33	-1.3472	-1.35		0.7585	0.2443	0.1783	0.1783		0	1	0	0
BEND2	139105				1.1121	1.11				0.8747	0.8747				0	0
BEND3	57673				-1.5911	-1.59				0.0445	0.0445				1	1
BEND4	389206				-2.4737	-2.47				0.1885	0.1885				0	0
BEND5	79656		1.1	-1.49	-3.8018	-3.8		0.2116	0.0439	0.0257	0.0257		0	1	0	0
BEND6	221336				3.0244	3.02				0.3069	0.3069				0	0
BEND7	222389				-1.6663	-1.67				0.4845	0.4845				0	0
BEST1	7439	1.31	-1.11	1.15	1.3947	1.39	0.5393	0.4556	0.5683	0.2694	0.2694	1	1	1	1	1
BEST2	54831		-1.03	1.03	1.2283	1.23		0.7155	0.9394	0.5291	0.5291		0	0	0	0
BEST3	144453				-3.4343	-3.43				0.0168	0.0168				0	0
BEST4	266675				-1.0163	-1.02				0.9828	0.9828				0	0
BET1	10282	-1.67	-1.07	-1.09	1.0546	1.05	0.1956	0.3773	0.7312	0.6974	0.6974	1	1	1	1	1
BET1L	51272		-1.18	2.98	1.4241	1.42		0.4304	0.0015	0.2053	0.2053		1	0	1	1
BET3L	100128327				-1.4373	-1.44				0.5977	0.5977				0	0
BEX1	55859		1.17	1.73	1.014	1.01		0.0439	0.0599	0.951	0.951		1	1	0	0
BEX2	84707				1.0093	1.01				0.9504	0.9504				1	1
BEX4	56271	-1.58	-1.03	-1.33	1.0718	1.07	0.5199	0.6085	0.1028	0.805	0.805	0	0	1	0	0
BEX5	340542				1.0644	1.06				0.6747	0.6747				1	1
BEYLA	497634				3.4105	3.41				0.0425	0.0425				0	0
BFAR	51283		1.07	-1.45	1.1674	1.17		0.2581	0.1215	0.3364	0.3364		1	1	1	1
BFSP1	631	-1.22	1.11	1.13	1.366	1.37	0.5572	0.1894	0.7548	0.5996	0.5996	1	0	0	0	0
BFSP2	8419	2.35	1.04	-1.26	1.3472	1.35	0.0846	0.4649	0.3878	0.5974	0.5974	1	0	1	0	0
BGLAP	632	2.62	-1.04	-1.05	1.1865	1.19	0.1105	0.5646	0.8149	0.3099	0.3099	1	1	1	1	1
BGN	633	1.16	-1.24	-1.12	2.7831	2.78	0.5557	0.0452	0.5056	0.0614	0.0614	1	1	1	0	0
BHLHB9	80823		-1.17	1.25	1.154	1.15		0.1674	0.5242	0.4231	0.4231		0	0	1	1
BHLHE22	27319				-6.2767	-6.28				0.0028	0.0028				0	0
BHLHE23	128408				1.1019	1.1				0.8808	0.8808				0	0
BHLHE40	8553	1.08	1.09	2.06	5.5533	5.55	0.742	0.2162	0.0223	0.0002	0.0002	1	1	1	1	1
BHLHE41	79365		1.12	1.6	1.154	1.15		0.0412	0.3014	0.4235	0.4235		0	0	1	1
BHMT	635	1.35	-1.07	-1.02	4.9818	4.98	0.5762	0.4279	0.9634	0.0329	0.0329	0	0	1	0	0
BHMT2	23743		-1.03	-1.47	-2.969	-2.97		0.7007	0.4013	0.068	0.068		0	0	0	0
BICC1	80114		-1.15	-1.02	-1.7654	-1.77		0.0492	0.8866	0.0085	0.0085		0	1	0	0
BICD1	636	2.32	-1.22	-1.36	1.3692	1.37	0.0703	0.0517	0.3102	0.1547	0.1547	1	1	1	1	1
BICD2	23299	-1.03	1.06	-1.56	-1.154	-1.15	0.9012	0.4172	0.0166	0.4096	0.4096	1	1	1	1	1
BID	637	2.59	1.39	1.51	-1.0668	-1.07	0.0053	0.0002	0.0288	0.6182	0.6182	1	1	1	1	1
BIK	638	3.56	1.07	2.67	1.0425	1.04	0.0134	0.4662	0.0616	0.7553	0.7553	0	0	0	1	1
BIN1	274	1.9	1.08	-1.49	-1.4811	-1.48	0.0438	0.2661	0.073	0.0724	0.0724	1	1	1	1	1
BIN2	51411		1.05	1.18	-1.5052	-1.51		0.4375	0.4193	0.1667	0.1667		0	1	0	0
BIN3	55909		-1.11	-1.03	-1.5619	-1.56		0.2732	0.7857	0.0777	0.0777		1	1	1	1
BIRC2	329	1.54	1.39	-1.29	-1.0817	-1.08	0.174	0.0006	0.0753	0.5454	0.5454	1	1	1	1	1
BIRC3	330	16.68	4.76	-1.56	1.879	1.88	0.0002	2.58e-07	0.0887	0.0155	0.0155	1	0	1	1	1
BIRC5	332	-1.2	-1.15	1.57	1.1303	1.13	0.4569	0.0675	0.2309	0.4874	0.4874	1	1	1	1	1
BIRC6	57448				1.2311	1.23				0.2399	0.2399				1	1
BIRC7	79444		-1.01	1.1	-1.1647	-1.16		0.9021	0.6466	0.5325	0.5325		0	1	1	1
BIVM	54841				1.1674	1.17				0.3654	0.3654				1	1
BLCAP	10904	-1.43	-1.11	-1.41	-1	-1	0.1898	0.1401	0.0131	1	1	1	1	1	1	1
BLID	414899				1.5911	1.59				0.1585	0.1585				0	0
BLK	640	-1.3	1.06	-1.94	-1.8067	-1.81	0.5228	0.4619	0.0721	0.154	0.154	1	0	1	0	0
BLM	641	-1.36	-1.06	-1.27	-1.162	-1.16	0.2033	0.4655	0.1486	0.3699	0.3699	1	1	1	1	1
BLMH	642	-1.58	-1.04	-1.14	1.0718	1.07	0.0989	0.4797	0.3776	0.5917	0.5917	1	1	1	1	1
BLNK	29760	1.84	-1.06	-2.16	1.057	1.06	0.0919	0.2942	0.0325	0.7487	0.7487	0	0	1	1	1
BLOC1S1	2647	1.69	-1.12	1.32	1.0023	1	0.1159	0.1025	0.1266	0.9859	0.9859	1	1	1	1	1
BLOC1S2	282991				1.0281	1.03				0.8469	0.8469				1	1
BLOC1S3	388552				-1.3692	-1.37				0.1292	0.1292				1	1
BLVRA	644	-1.8	-1.07	1.92	-1.217	-1.22	0.0429	0.4851	0.004	0.3349	0.3349	1	1	1	1	1
BLVRB	645	1.79	-1.05	2.69	-1.0817	-1.08	0.0392	0.6307	0.0003	0.6019	0.6019	1	1	1	1	1
BLZF1	8548	-1.41	1.07	-1.32	-1.2953	-1.3	0.5429	0.444	0.5298	0.3936	0.3936	1	1	0	1	1
BMF	90427				-1.3883	-1.39				0.1108	0.1108				1	1
BMI1	648	-1.73	-1	-1.28	-1.014	-1.01	0.0432	0.9428	0.1821	0.9292	0.9292	1	1	1	1	1
BMP1	649	2.66	-1.05	-1.16	-1.4743	-1.47	0.0104	0.5046	0.701	0.0654	0.0654	1	1	1	1	1
BMP10	27302	2	-1.11	-1.05	1.2805	1.28	0.0985	0.3423	0.8241	0.3595	0.3595	1	0	1	0	0
BMP15	9210		-1.03	-1	-1.1355	-1.14		0.6236	0.98	0.8245	0.8245		0	1	0	0
BMP2	650	1.89	-1.05	-1.15	1.879	1.88	0.2754	0.521	0.6479	0.0524	0.0524	0	0	1	1	1
BMP2K	55589	-1.07	-1.18	1.65	1.2283	1.23	0.8489	0.0325	0.0209	0.203	0.203	1	1	1	1	1
BMP3	651	1.01	-1.18	-1.06	1.1199	1.12	0.992	0.2403	0.8753	0.4966	0.4966	1	0	0	0	0
BMP4	652	1.9	-2.96	-1.02	1.2114	1.21	0.0564	1.76e-06	0.8685	0.1976	0.1976	1	1	0	1	1
BMP5	653	1.95	1.04	-1.1	1.0401	1.04	0.3796	0.4942	0.5248	0.8276	0.8276	0	0	1	1	1
BMP6	654	1.49	-1.06	1.04	1.2255	1.23	0.127	0.3816	0.8657	0.4418	0.4418	1	0	1	0	0
BMP7	655	2.78	-1.1	1.15	-1.3195	-1.32	0.0878	0.3169	0.4748	0.2678	0.2678	1	1	1	0	0
BMP8A	353500	1.47	1.02	-2.34	-2.9147	-2.91	0.5929	0.794	0.0662	0.0453	0.0453	0	1	1	0	0
BMP8B	656		-1.16	-1.17	-1.2142	-1.21		0.0616	0.5896	0.3485	0.3485		0	1	1	1
BMPER	168667				-2.1435	-2.14				0.3437	0.3437				0	0
BMPR1A	657	-1.64	-1.09	-1.06	-1.1434	-1.14	0.1475	0.3885	0.751	0.4536	0.4536	1	1	1	1	1
BMPR1B	658	-1.15	-1.05	-1.5	1.2086	1.21	0.7842	0.4366	0.2267	0.2341	0.2341	1	0	0	1	1
BMPR2	659	-2.42	-1.28	-1.1	-1.4012	-1.4	0.1218	0.1013	0.6177	0.1014	0.1014	0	1	1	1	1
BMS1	9790	-1.22	-1.01	-1.43	-1.0449	-1.04	0.4663	0.8489	0.051	0.7794	0.7794	1	1	1	1	1
BMS1P1	728053				-1.8025	-1.8				0.1976	0.1976				0	0
BMS1P5	399761				-1.3883	-1.39				0.1445	0.1445				1	1
BMX	660	-1.14	1.05	3	1.2687	1.27	0.8008	0.357	0.0618	0.7241	0.7241	1	0	0	0	0
BNC1	646	-1.03	-1.09	-1.17	-1.2002	-1.2	0.9609	0.1914	0.5709	0.417	0.417	0	0	1	1	1
BNC2	54796		1.12	-1.12	3.8906	3.89		0.0602	0.659	0.2173	0.2173		1	1	0	0
BNIP1	662	-1.02	-1.15	-1.11	1.0994	1.1	0.9396	0.2675	0.5696	0.4682	0.4682	1	1	1	1	1
BNIP2	663	-1.18	-1.01	1.36	1.1225	1.12	0.5712	0.8781	0.0621	0.4936	0.4936	1	1	1	1	1
BNIP3	664	1.1	-1.2	-1.63	1.2483	1.25	0.6945	0.0179	0.02	0.2927	0.2927	1	1	1	1	1
BNIP3L	665	-1.01	-1.15	1.47	1.2775	1.28	0.957	0.0266	0.0395	0.1265	0.1265	1	1	1	1	1
BNIPL	149428				1.1251	1.13				0.8498	0.8498				0	0
BOC	91653				-1.0918	-1.09				0.6902	0.6902				1	1
BOD1	91272				1.0943	1.09				0.5257	0.5257				1	1
BOD1L	259282				-1.1199	-1.12				0.5577	0.5577				1	1
BOD1P	284257				-1.0842	-1.08				0.6616	0.6616				0	0
BOK	666		1.08	1.15	-1.2426	-1.24		0.3193	0.4137	0.2333	0.2333		1	0	1	1
BOLA1	51027		-1.11	-1.98	-1.1355	-1.14		0.2324	0.0491	0.3649	0.3649		1	1	1	1
BOLA2	552900	1.08	-1.13	-1.34	1.6283	1.63	0.778	0.2341	0.049	0.0435	0.0435	1	1	1	1	1
BOLA2B	552900		-1.13	-1.34	-1.0693	-1.07		0.2341	0.049	0.6425	0.6425		1	1	1	1
BOLA3	388962				1.1045	1.1				0.5699	0.5699				1	1
BOLL	66037				-1.0046	-1				0.9894	0.9894				0	0
BOP1	23246	1.79	-1.19	-1.37	-1.3165	-1.32	0.0576	0.2038	0.0745	0.2202	0.2202	1	1	1	1	1
BPA-1	100131534				-4.9703	-4.97				0.0265	0.0265				0	0
BPESC1	60467		-1.05	2.13	-5.0865	-5.09		0.4203	0.0475	0.0504	0.0504		0	0	0	0
BPGM	669	1.97	1.07	1.53	-1.0521	-1.05	0.0363	0.6091	0.1969	0.7781	0.7781	1	1	1	1	1
BPHL	670	1.05	1.02	-1.87	-1.2283	-1.23	0.8469	0.7445	0.1574	0.4434	0.4434	1	1	1	1	1
BPI	671	7.49	1.06	19.9	-2.061	-2.06	0.019	0.5946	7.89e-05	0.1363	0.1363	0	0	1	0	0
BPIL1	80341				-9.8948	-9.89				0.0004	0.0004				0	0
BPIL2	254240				-3.8548	-3.85				0.0641	0.0641				0	0
BPIL3	128859				-3.0596	-3.06				0.0213	0.0213				0	0
BPNT1	10380		-1	-1.6	1.0943	1.09		0.9788	0.3617	0.6738	0.6738		0	0	1	1
BPTF	2186	-1.73	-1.05	-1.9	-1.2283	-1.23	0.2334	0.7076	0.0037	0.2968	0.2968	1	1	1	1	1
BPY2	9083	-1.05	1.2	1.2	1.217	1.22	0.9382	0.0601	0.506	0.6308	0.6308	0	0	0	0	0
BRAF	673	-1.32	-1.04	-1.06	-1.1487	-1.15	0.5661	0.5465	0.776	0.4097	0.4097	1	0	1	1	1
BRAP	8315	1.5	1.09	1.56	-1.2058	-1.21	0.1338	0.3016	0.1215	0.2738	0.2738	1	1	1	1	1
BRCA1	672	-2.4	1.06	1.17	-1.2628	-1.26	0.1445	0.399	0.6168	0.1476	0.1476	1	1	1	1	1
BRCA2	675	1.36	-1.06	1.95	-1.3165	-1.32	0.3142	0.7232	0.2007	0.1661	0.1661	1	1	0	1	1
BRCC3	79184		-1.06	-1.34	-1.2864	-1.29		0.5375	0.1199	0.1784	0.1784		1	1	1	1
BRD1	23774	1.72	-1.01	-1.28	-1.0792	-1.08	0.0747	0.909	0.2238	0.5603	0.5603	1	1	1	1	1
BRD2	6046	1.46	-1.11	-1.29	1.4306	1.43	0.2893	0.2726	0.2255	0.0723	0.0723	1	1	1	1	1
BRD3	8019	-1.32	1.04	-1.25	1.1837	1.18	0.3744	0.4319	0.1235	0.3585	0.3585	1	1	1	1	1
BRD4	23476	1.58	-1.07	1.07	-1.1594	-1.16	0.4746	0.7399	0.5977	0.3323	0.3323	1	1	1	1	1
BRD7	29117		-1.03	-1.31	-1.2455	-1.25		0.7212	0.115	0.1972	0.1972		1	1	1	1
BRD7P3	23629		-1.03	1.18	2.7132	2.71		0.726	0.6622	0.1953	0.1953		0	0	0	0
BRD8	10902	-2.26	1.06	-1.32	-1.1408	-1.14	0.0157	0.2896	0.1999	0.4355	0.4355	1	1	1	1	1
BRD9	65980		-1.12	-1.25	-1.1947	-1.19		0.1519	0.1884	0.2954	0.2954		1	1	1	1
BRDT	676	1.47	1.09	-1.39	-1.0693	-1.07	0.2416	0.3272	0.5787	0.9441	0.9441	0	0	0	0	0
BRE	9577	-1.22	-1.11	1.14	-1.3629	-1.36	0.4619	0.363	0.3304	0.1046	0.1046	1	1	1	1	1
BREA2	286076				-1.1865	-1.19				0.6215	0.6215				0	0
BRF1	2972	2.83	1.08	-2.63	-1.7171	-1.72	0.0459	0.2944	0.0048	0.0042	0.0042	1	1	1	1	1
BRF2	55290		-1.05	-1.21	-1.2864	-1.29		0.3998	0.1755	0.1389	0.1389		1	1	1	1
BRI3	25798				1.1251	1.13				0.4808	0.4808				1	1
BRI3BP	140707				-1.6058	-1.61				0.0202	0.0202				1	1
BRIP1	83990		-1.08	1.11	-1.3134	-1.31		0.7336	0.8476	0.1539	0.1539		1	0	1	1
BRIX1	55299		-1.09	1.04	-1.3044	-1.3		0.107	0.9259	0.2295	0.2295		1	1	1	1
BRMS1	25855	1.48	-1.08	-1.05	-1.0743	-1.07	0.1389	0.2179	0.6519	0.6252	0.6252	1	1	1	1	1
BRMS1L	84312				-1.0842	-1.08				0.5424	0.5424				1	1
BRP44	25874	-1.07	-1.05	-1.12	1.057	1.06	0.7869	0.4622	0.4017	0.7053	0.7053	1	1	1	1	1
BRP44L	51660		-1.03	-1.03	1.0377	1.04		0.7036	0.832	0.8295	0.8295		1	1	1	1
BRPF1	7862	1.37	-1.04	-1.14	-1.0994	-1.1	0.2343	0.5621	0.43	0.6193	0.6193	1	1	1	1	1
BRPF3	27154				-1.1045	-1.1				0.617	0.617				1	1
BRS3	680	2.76	1.02	-1.22	2.8812	2.88	0.0369	0.7733	0.4415	0.1164	0.1164	0	0	1	0	0
BRSK1	84446				2.0801	2.08				0.0509	0.0509				0	0
BRSK2	9024	1.58	-1.04	-1.05	-5.7094	-5.71	0.1635	0.5189	0.8824	0.0401	0.0401	0	0	0	0	0
BRWD1	54014	-1.36	1.08	-1.79	-1.2541	-1.25	0.4793	0.5598	0.1569	0.3893	0.3893	1	1	0	1	1
BRWD3	254065				-1.0918	-1.09				0.7042	0.7042				1	1
BSCL2	26580	-1.04	-1.1	1.11	1.0668	1.07	0.8793	0.1457	0.642	0.6912	0.6912	1	1	1	1	1
BSDC1	55108		1.08	1.16	1.203	1.2		0.2511	0.3923	0.3391	0.3391		1	1	1	1
BSG	682	2.05	-1.07	1.9	1.0521	1.05	0.0266	0.5971	0.012	0.7373	0.7373	1	1	1	1	1
BSN	8927	1.09	-1.01	-1.15	-2.1092	-2.11	0.8399	0.9287	0.4502	0.2674	0.2674	1	0	0	0	0
BSND	7809				-3.5554	-3.56				0.0014	0.0014				0	0
BSPRY	54836		-1.1	1.28	1.2255	1.23		0.2717	0.4965	0.1939	0.1939		0	1	1	1
BST1	683	-1.31	1.11	3.96	1.2746	1.27	0.3072	0.1281	0.0006	0.4677	0.4677	1	0	1	0	0
BST2	684	1.98	1.01	-1.24	1.1381	1.14	0.2435	0.9631	0.2382	0.3806	0.3806	1	1	1	1	1
BTAF1	9044	1.05	1.16	-1.48	-1.1096	-1.11	0.9195	0.0253	0.0337	0.5687	0.5687	1	1	1	1	1
BTBD1	53339		1.05	1	-1.0401	-1.04		0.4856	0.9892	0.8097	0.8097		1	1	1	1
BTBD10	84280				1.1303	1.13				0.4047	0.4047				1	1
BTBD11	121551				-1.2086	-1.21				0.2963	0.2963				1	1
BTBD12	84464				-1.6625	-1.66				0.1154	0.1154				0	0
BTBD16	118663				1.3256	1.33				0.487	0.487				0	0
BTBD17	388419				1.8575	1.86				0.2887	0.2887				0	0
BTBD18	643376		1.16	-3.18	-2.7384	-2.74		0.0915	0.0275	0.2507	0.2507		0	0	0	0
BTBD19	149478				1.0743	1.07				0.7911	0.7911				1	1
BTBD2	55643	1.9	-1.08	1.56	-1.0473	-1.05	0.1491	0.5946	0.2661	0.73	0.73	1	1	1	1	1
BTBD3	22903	1.2	-1.11	-1.1	-1.0693	-1.07	0.4343	0.0756	0.4698	0.6455	0.6455	1	1	1	1	1
BTBD6	90135				1.0718	1.07				0.7019	0.7019				1	1
BTBD7	55727		-1.1	-1.87	-1.411	-1.41		0.2812	0.0752	0.106	0.106		0	0	1	1
BTBD8	284697				2.0093	2.01				0.4135	0.4135				0	0
BTBD9	114781				1.1329	1.13				0.4955	0.4955				1	1
BTC	685	-1.5	-1.03	1.73	-1.0353	-1.04	0.3603	0.585	0.3642	0.9065	0.9065	1	0	0	1	1
BTD	686	-1.27	-1.05	-1.34	-1.1975	-1.2	0.3668	0.5934	0.2554	0.4308	0.4308	1	1	1	1	1
BTF3	689	-1.74	1.03	1.05	-1.0497	-1.05	0.0422	0.6766	0.6726	0.7381	0.7381	1	1	1	1	1
BTF3L1	689	-1.54	1.07	-1.5	-2.1987	-2.2	0.1541	0.3322	0.4615	0.4093	0.4093	1	0	0	0	0
BTF3L2	652963	-1.5	1.02	-1.77	1.4241	1.42	0.192	0.8172	0.0696	0.2073	0.2073	1	0	1	1	1
BTF3L4	91408				1.1303	1.13				0.5235	0.5235				1	1
BTG1	694	-1.17	1.38	-1.23	2.2763	2.28	0.4854	0.0019	0.1866	0.0013	0.0013	1	1	1	1	1
BTG2	7832	1.04	-1.01	1.93	3.3404	3.34	0.8663	0.8642	0.0106	0.002	0.002	1	1	1	1	1
BTG3	10950	2.17	1.11	1.71	1.454	1.45	0.0398	0.1817	0.0535	0.0574	0.0574	1	1	1	1	1
BTG4	54766		-1.05	1.44	-2.0946	-2.09		0.4804	0.3919	0.3857	0.3857		0	0	0	0
BTK	695	-1.27	-1.15	-1.3	-1.8277	-1.83	0.6607	0.2447	0.0344	0.1296	0.1296	1	0	1	0	0
BTLA	151888				2.1189	2.12				0.2983	0.2983				0	0
BTN1A1	696	-1.04	-1.09	-1.19	-2.6574	-2.66	0.9135	0.1585	0.2284	0.1908	0.1908	0	0	1	0	0
BTN2A1	11120	1.01	1.1	-1.69	-1.1303	-1.13	0.9773	0.1516	0.0072	0.349	0.349	1	1	1	1	1
BTN2A2	10385		1.23	-1.69	1.2311	1.23		0.0132	0.0072	0.1816	0.1816		1	1	1	1
BTN2A3	54718		1.03	1.16	-2.1485	-2.15		0.7552	0.5653	0.1402	0.1402		0	1	0	0
BTN3A1	11119	1.26	1.03	-1.88	-1.3819	-1.38	0.3371	0.7205	0.0063	0.1373	0.1373	1	1	1	1	1
BTN3A2	11118	-1.26	1.04	-1.93	1.2426	1.24	0.6348	0.6227	0.0303	0.2779	0.2779	1	1	1	1	1
BTN3A3	10384	-1.63	1.04	-2.47	-1.1381	-1.14	0.3561	0.6227	0.0084	0.5191	0.5191	1	1	1	1	1
BTNL2	56244		1.04	-1.26	1.0521	1.05		0.6186	0.429	0.8739	0.8739		0	0	0	0
BTNL3	10917	1.55	-1.01	1.05	-1.3256	-1.33	0.3827	0.9492	0.7415	0.2066	0.2066	1	1	1	1	1
BTNL8	79908		-1.06	1.12	-1.234	-1.23		0.3316	0.7665	0.1796	0.1796		0	0	1	1
BTNL9	153579				-1.3819	-1.38				0.4785	0.4785				0	0
BTRC	8945	-2.16	-1.14	-1.57	-1.3044	-1.3	0.0851	0.1538	0.3195	0.2804	0.2804	1	1	1	1	1
BUB1	699	-1.52	-1.12	1.81	-1.146	-1.15	0.1204	0.3201	0.0227	0.3556	0.3556	1	1	1	1	1
BUB1B	701	-1.67	-1.05	-1.27	-1.0163	-1.02	0.1131	0.4081	0.2922	0.9115	0.9115	1	1	1	1	1
BUB3	9184	-1.2	1.06	-1.89	-1.1251	-1.13	0.4682	0.2968	0.0229	0.4256	0.4256	1	1	1	1	1
BUD13	84811				-1.0892	-1.09				0.5657	0.5657				1	1
BUD31	8896	1.43	-1.06	-1.02	1.0093	1.01	0.2478	0.3575	0.9039	0.9454	0.9454	1	1	1	1	1
BVES	11149				1.3318	1.33				0.2371	0.2371				0	0
BYSL	705	1.37	-1.15	1.05	-1.1199	-1.12	0.1842	0.0756	0.8131	0.4769	0.4769	1	1	1	1	1
BZRAP1	9256	1.14	1.02	-2.11	1.411	1.41	0.8832	0.8747	0.0535	0.5457	0.5457	1	0	1	0	0
BZW1	9689	-1.19	1.05	1.37	-1.0281	-1.03	0.4278	0.4994	0.091	0.8496	0.8496	1	1	1	1	1
BZW1L1	9689	-1.19	1.05	1.37	-1.0281	-1.03	0.4278	0.4994	0.091	0.8496	0.8496	1	1	1	1	1
BZW2	28969		1	-1.36	1	1		0.9789	0.0387	1	1		1	1	1	1
C10ORF10	11067	1.37	1.2	1.13	-2.4453	-2.45	0.2838	0.0513	0.653	0.2379	0.2379	1	0	1	0	0
C10ORF103	414245				-1.398	-1.4				0.1852	0.1852				0	0
C10ORF107	219621				1.6472	1.65				0.2286	0.2286				0	0
C10ORF108	414235				-2.3894	-2.39				0.2517	0.2517				0	0
C10ORF11	83938				-2.0898	-2.09				0.073	0.073				0	0
C10ORF110	55853		-1.19	-1.23	-1.0257	-1.03		0.0882	0.4025	0.8977	0.8977		0	1	1	1
C10ORF112	340895				-2.1092	-2.11				0.111	0.111				0	0
C10ORF113	387638				2.9759	2.98				0.0394	0.0394				0	0
C10ORF114	399726				1.2002	1.2				0.513	0.513				1	1
C10ORF116	10974	1.82	-1.06	-1.24	1.1121	1.11	0.18	0.5182	0.5304	0.4613	0.4613	0	0	0	1	1
C10ORF118	55088		-1.01	1.15	-1.4373	-1.44		0.8029	0.5581	0.2223	0.2223		0	1	1	1
C10ORF119	79892		-1.07	-1.05	-1.257	-1.26		0.3839	0.7143	0.3869	0.3869		1	1	1	1
C10ORF12	26148	-1.29	-1.05	-1.38	-1.4641	-1.46	0.538	0.3581	0.3397	0.085	0.085	1	0	0	1	1
C10ORF122	387718				-1.3755	-1.38				0.1002	0.1002				0	0
C10ORF125	282969				1.0093	1.01				0.9443	0.9443				1	1
C10ORF126	283080				-2.0753	-2.08				0.52	0.52				0	0
C10ORF128	170371				-7.0291	-7.03				0.0211	0.0211				0	0
C10ORF136	414260				-1.0281	-1.03				0.9699	0.9699				0	0
C10ORF137	26098	-1	1	-1.7	-1.3915	-1.39	0.9941	0.9669	0.0414	0.43	0.43	1	1	1	1	1
C10ORF140	387640				3.539	3.54				0.0533	0.0533				0	0
C10ORF18	54906		1.1	-1.25	-1.2983	-1.3		0.2125	0.2044	0.25	0.25		1	1	1	1
C10ORF2	56652		1.03	1.04	-1.2002	-1.2		0.7823	0.8288	0.3593	0.3593		1	1	1	1
C10ORF25	220979				-1.5263	-1.53				0.2081	0.2081				0	0
C10ORF26	54838	1.11	1.02	-1.34	1.0163	1.02	0.7244	0.6899	0.0362	0.9204	0.9204	1	1	1	1	1
C10ORF27	219793				-1.1019	-1.1				0.897	0.897				0	0
C10ORF28	27291	-4.14	-1.14	1.18	-1.1975	-1.2	0.0529	0.3225	0.3334	0.2307	0.2307	0	1	1	1	1
C10ORF31	414196				1.0943	1.09				0.7804	0.7804				0	0
C10ORF32	119032				-1.0281	-1.03				0.8618	0.8618				1	1
C10ORF35	219738				1.2397	1.24				0.1767	0.1767				1	1
C10ORF4	118924				1.0257	1.03				0.88	0.88				1	1
C10ORF40	283025				1.6702	1.67				0.3912	0.3912				0	0
C10ORF41	100131213				-3.2266	-3.23				0.067	0.067				0	0
C10ORF44	414201				-5.9518	-5.95				0.0043	0.0043				0	0
C10ORF46	143384				1.0329	1.03				0.8706	0.8706				1	1
C10ORF47	254427				1.0521	1.05				0.7385	0.7385				1	1
C10ORF53	282966				-5.0747	-5.07				0.0091	0.0091				0	0
C10ORF54	64115				-1.7211	-1.72				0.0815	0.0815				1	1
C10ORF55	414236				1.3318	1.33				0.3342	0.3342				0	0
C10ORF57	80195		-1	-1.13	1.1975	1.2		0.9534	0.521	0.1938	0.1938		0	1	1	1
C10ORF58	80195				-1.3074	-1.31				0.3119	0.3119				1	1
C10ORF62	414157				-1.2002	-1.2				0.5548	0.5548				0	0
C10ORF67	256815				2.6027	2.6				0.0159	0.0159				0	0
C10ORF68	79741		1.03	-1.17	-1.977	-1.98		0.7852	0.4889	0.3784	0.3784		0	1	0	0
C10ORF71	118461				1.3441	1.34				0.6754	0.6754				0	0
C10ORF72	196740	1.14	-1.01	1.93	3.1895	3.19	0.6708	0.8938	0.0212	0.127	0.127	1	0	0	0	0
C10ORF75	90271				1.434	1.43				0.0951	0.0951				0	0
C10ORF76	79591		-1.04	-1.37	1.203	1.2		0.5322	0.1048	0.192	0.192		1	1	1	1
C10ORF78	119392				1.1408	1.14				0.603	0.603				1	1
C10ORF79	80217		-1.02	1.17	-2.6268	-2.63		0.6975	0.3955	0.2815	0.2815		0	0	0	0
C10ORF81	79949		1.05	1.3	1.5052	1.51		0.5911	0.5883	0.466	0.466		0	0	0	0
C10ORF82	143379				1.0234	1.02				0.9703	0.9703				0	0
C10ORF84	63877		-1.06	1.43	-1.8404	-1.84		0.3431	0.1366	0.1527	0.1527		0	0	1	1
C10ORF85	404216				-2.6512	-2.65				0.1059	0.1059				0	0
C10ORF88	80007		1.06	-1.55	1.2058	1.21		0.3239	0.0711	0.2389	0.2389		1	1	1	1
C10ORF90	118611				2.6087	2.61				0.3662	0.3662				0	0
C10ORF91	170393				1.6857	1.69				0.5388	0.5388				0	0
C10ORF92	54777		-1.06	-1.17	1.1865	1.19		0.3967	0.7363	0.8156	0.8156		0	0	0	0
C10ORF93	54777				2.8481	2.85				0.0875	0.0875				0	0
C10ORF95	79946		1.08	-1.05	-1.8532	-1.85		0.3079	0.8047	0.2951	0.2951		0	0	0	0
C10ORF96	374355				1.6779	1.68				0.393	0.393				0	0
C10ORF99	387695				1.0401	1.04				0.8332	0.8332				1	1
C11ORF1	64776		-1.01	-2.43	-1.0792	-1.08		0.8643	0.0884	0.5689	0.5689		0	0	1	1
C11ORF10	746		-1.07	-1.17	-1.0234	-1.02		0.3288	0.1876	0.8584	0.8584		1	1	1	1
C11ORF16	56673		-1.13	1.07	-1.6133	-1.61		0.3722	0.7031	0.1101	0.1101		1	0	0	0
C11ORF17	56672		-1.1	1.13	-1.398	-1.4		0.2332	0.4018	0.2039	0.2039		1	1	1	1
C11ORF2	738		-1.03	-1.32	1.0234	1.02		0.6108	0.0479	0.8575	0.8575		1	1	1	1
C11ORF20	25858		1.22	-1.22	-1.5764	-1.58		0.0468	0.1665	0.1294	0.1294		0	1	1	1
C11ORF21	29125		-1.02	-1.37	1.3597	1.36		0.7627	0.0998	0.6451	0.6451		0	1	0	0
C11ORF24	53838		1.14	-1.38	-1.217	-1.22		0.1786	0.0516	0.2894	0.2894		1	1	1	1
C11ORF30	56946		1.04	-1.24	1.3947	1.39		0.6615	0.4923	0.0793	0.0793		0	0	1	1
C11ORF31	280636				1.4777	1.48				0.0248	0.0248				1	1
C11ORF35	256329				-1.5157	-1.52				0.0692	0.0692				0	0
C11ORF36	283303				-1.0892	-1.09				0.8235	0.8235				1	1
C11ORF40	143501				-2.468	-2.47				0.0199	0.0199				0	0
C11ORF41	25758	1.79	1.06	-1.4	1.6974	1.7	0.3611	0.5741	0.3332	0.2006	0.2006	1	0	1	0	0
C11ORF42	160298				-1.1892	-1.19				0.562	0.562				0	0
C11ORF44	283171				-2.8024	-2.8				0.0138	0.0138				0	0
C11ORF45	219833				-1.0943	-1.09				0.5857	0.5857				1	1
C11ORF46	120534				-1.0353	-1.04				0.8704	0.8704				1	1
C11ORF48	79081		-1.07	-1.26	-1.0743	-1.07		0.4181	0.1948	0.6945	0.6945		1	1	1	1
C11ORF49	79096		-1.09	-1.42	-1.0792	-1.08		0.3754	0.0482	0.5785	0.5785		1	1	1	1
C11ORF51	25906	1.13	-1.09	1.29	-1.0943	-1.09	0.6172	0.1855	0.0468	0.5857	0.5857	1	1	1	1	1
C11ORF52	91894				1.0918	1.09				0.5642	0.5642				1	1
C11ORF53	341032				-2.2553	-2.26				0.2266	0.2266				0	0
C11ORF54	28970				-1.1121	-1.11				0.5494	0.5494				1	1
C11ORF55	399879				3.2565	3.26				0.0554	0.0554				0	0
C11ORF57	55216		1.09	1	-1.3535	-1.35		0.184	0.9966	0.1373	0.1373		1	1	1	1
C11ORF58	10944	-1.42	1.04	-1.26	-1.0867	-1.09	0.2013	0.5259	0.1061	0.5688	0.5688	1	1	1	1	1
C11ORF59	55004				1.0668	1.07				0.6117	0.6117				1	1
C11ORF61	79684		1.03	-1.58	-1.4811	-1.48		0.6163	0.1146	0.0734	0.0734		1	1	1	1
C11ORF63	79864		-1.02	-1.74	-3.8018	-3.8		0.7542	0.1672	0.015	0.015		0	0	0	0
C11ORF64	283197				4.1506	4.15				0.0042	0.0042				0	0
C11ORF65	160140				-1.9543	-1.95				0.1957	0.1957				0	0
C11ORF66	220004				-1.3348	-1.33				0.5454	0.5454				0	0
C11ORF67	28971		-1.08	-1.24	1.162	1.16		0.4378	0.4568	0.339	0.339		1	1	1	1
C11ORF68	83638		1.21	-1.21	1.007	1.01		0.0535	0.2589	0.96	0.96		1	1	1	1
C11ORF70	85016				1.1408	1.14				0.5178	0.5178				1	1
C11ORF71	54494		-1.09	-1.09	1.1783	1.18		0.3401	0.5605	0.4276	0.4276		0	1	1	1
C11ORF72	283135	-1.17			-1.2775	-1.28	0.696			0.287	0.287	1			1	1
C11ORF73	51501		-1.04	1.04	-1.1892	-1.19		0.6345	0.8001	0.3335	0.3335		1	1	1	1
C11ORF74	119710				-1.2226	-1.22				0.3878	0.3878				1	1
C11ORF75	56935		-1.04	1.74	1.1381	1.14		0.753	0.0251	0.3911	0.3911		1	1	1	1
C11ORF76	220070				1.7132	1.71				0.0235	0.0235				0	0
C11ORF80	79703	3.56	-1.03	-1.3	-1.0116	-1.01	0.124	0.5868	0.6268	0.9277	0.9277	1	1	0	1	1
C11ORF82	220042				-1.181	-1.18				0.3261	0.3261				1	1
C11ORF83	790955				1.0892	1.09				0.5571	0.5571				1	1
C11ORF84	144097				1.0668	1.07				0.7494	0.7494				1	1
C11ORF85	283129				-1.5122	-1.51				0.5349	0.5349				0	0
C11ORF86	254439				-1.1567	-1.16				0.5735	0.5735				0	0
C11ORF87	399947				-5.8428	-5.84				0.0002	0.0002				0	0
C11ORF88	399949				-1.879	-1.88				0.0462	0.0462				0	0
C11ORF9	745	-1.06	-1.04	-1.63	-1.3819	-1.38	0.8823	0.4649	0.1067	0.1987	0.1987	1	1	1	0	0
C11ORF92	399948				1.0595	1.06				0.8003	0.8003				1	1
C11ORF93	120376				-1.1303	-1.13				0.5267	0.5267				1	1
C11ORF94	143678				-1.0234	-1.02				0.9477	0.9477				0	0
C11ORF95	65998		-1.03	-1.68	1.0401	1.04		0.6518	0.0055	0.798	0.798		1	1	1	1
C12ORF10	60314		-1.05	-1.08	-1.1147	-1.11		0.4068	0.4996	0.4395	0.4395		1	1	1	1
C12ORF11	55726		1.05	-1.43	-1.007	-1.01		0.5157	0.102	0.9722	0.9722		1	1	1	1
C12ORF12	196477				-1.3165	-1.32				0.2028	0.2028				0	0
C12ORF23	90488				-1.007	-1.01				0.9584	0.9584				1	1
C12ORF24	29902	-1.03	-1.12	-1.42	-1.2894	-1.29	0.9179	0.1922	0.0276	0.2922	0.2922	1	1	1	1	1
C12ORF26	84190				1.0093	1.01				0.957	0.957				1	1
C12ORF28	196446				-2.2605	-2.26				0.2216	0.2216				0	0
C12ORF29	91298	1.22	-1.03	-1.82	-1.0546	-1.05	0.4455	0.7045	0.048	0.7072	0.7072	1	1	1	1	1
C12ORF32	83695				-1.1251	-1.13				0.5468	0.5468				1	1
C12ORF33	253128				1.1199	1.12				0.6339	0.6339				0	0
C12ORF34	84915				-1.1755	-1.18				0.2952	0.2952				0	0
C12ORF35	55196		1.13	-1.54	-1.146	-1.15		0.1374	0.0744	0.4205	0.4205		1	1	1	1
C12ORF37	439916				-2.0373	-2.04				0.0652	0.0652				0	0
C12ORF39	80763		1.02	-1.18	-1.7132	-1.71		0.8482	0.48	0.0754	0.0754		1	1	0	0
C12ORF4	57102		-1.13	1.09	-1.0718	-1.07		0.0835	0.4783	0.7035	0.7035		1	1	1	1
C12ORF40	57102				-3.1023	-3.1				0.2466	0.2466				0	0
C12ORF41	54934		-1.09	-1.23	-1.1594	-1.16		0.1972	0.2761	0.2677	0.2677		1	1	1	1
C12ORF42	374470				-2.2038	-2.2				0.167	0.167				0	0
C12ORF43	64897		-1.05	1.05	-1.1837	-1.18		0.5796	0.7854	0.3177	0.3177		1	1	1	1
C12ORF44	60673		-1.21	-1	1.1045	1.1		0.0638	0.987	0.5148	0.5148		1	1	1	1
C12ORF45	121053				-1.0842	-1.08				0.6252	0.6252				1	1
C12ORF47	51275	1.47	1.08	-2.33	-1.2002	-1.2	0.4556	0.1998	0.0003	0.3441	0.3441	1	1	1	1	1
C12ORF48	55010		-1.02	1.16	1	1		0.8255	0.6049	1	1		1	0	1	1
C12ORF49	79794		-1.07	-1.19	-1.1514	-1.15		0.2995	0.267	0.3494	0.3494		1	1	1	1
C12ORF5	57103		-1.04	1.53	1.0425	1.04		0.6165	0.0175	0.7874	0.7874		1	1	1	1
C12ORF50	160419				-1.2658	-1.27				0.7482	0.7482				0	0
C12ORF51	283450	-1.5	-1.02	-1.36	1.4811	1.48	0.2879	0.6695	0.1083	0.034	0.034	1	1	1	1	1
C12ORF52	84934		-1.12	-1.86	-1.1355	-1.14		0.1781	0.0102	0.4418	0.4418		1	1	1	1
C12ORF53	196500				-1.366	-1.37				0.5619	0.5619				0	0
C12ORF54	121273				-1.3851	-1.39				0.0419	0.0419				1	1
C12ORF55	144535				2.1092	2.11				0.2312	0.2312				0	0
C12ORF56	115749				1.2283	1.23				0.2536	0.2536				1	1
C12ORF57	113246				1.398	1.4				0.0365	0.0365				1	1
C12ORF59	120939				-1.3104	-1.31				0.3582	0.3582				0	0
C12ORF60	144608				-1.257	-1.26				0.2011	0.2011				1	1
C12ORF61	283416				-1.192	-1.19				0.4737	0.4737				0	0
C12ORF62	84987				1.1019	1.1				0.4745	0.4745				1	1
C12ORF64	283310				1.4273	1.43				0.6724	0.6724				0	0
C12ORF65	91574				-1.1147	-1.11				0.5593	0.5593				1	1
C12ORF66	144577				-2.2449	-2.24				0.0088	0.0088				1	1
C12ORF67	144360				-2.2658	-2.27				0.3825	0.3825				0	0
C12ORF68	387856				1.0994	1.1				0.7572	0.7572				0	0
C12ORF69	440087				-2.434	-2.43				0.2459	0.2459				0	0
C12ORF72	254013				5.1456	5.15				0.0025	0.0025				0	0
C12ORF73	728568				-1.6133	-1.61				0.0283	0.0283				1	1
C12ORF74	338809				-2.6697	-2.67				0.377	0.377				0	0
C12ORF75	387882				-1.234	-1.23				0.4607	0.4607				1	1
C12ORF76	400073				1.0449	1.04				0.8294	0.8294				1	1
C12ORF77	196415				1.9908	1.99				0.3491	0.3491				0	0
C13ORF1	57213	1.27	-1.05	1.14	-1.0968	-1.1	0.4113	0.6171	0.7401	0.6574	0.6574	1	0	0	1	1
C13ORF15	28984		1.02	-1.12	1.154	1.15		0.7612	0.6673	0.415	0.415		0	1	1	1
C13ORF16	121793				-1.6245	-1.62				0.0788	0.0788				0	0
C13ORF18	80183		-1.13	-1.48	1.5619	1.56		0.0403	0.0721	0.4965	0.4965		0	1	0	0
C13ORF23	80209		1.11	-1.07	-1.2368	-1.24		0.542	0.6526	0.2786	0.2786		1	1	1	1
C13ORF26	122046				-1.234	-1.23				0.7665	0.7665				0	0
C13ORF27	93081	-1.3	-1.08	-1.51	1.2311	1.23	0.3736	0.228	0.0435	0.2	0.2	1	1	1	1	1
C13ORF28	122258				-1.3044	-1.3				0.1635	0.1635				0	0
C13ORF30	144809				3.8282	3.83				0.052	0.052				0	0
C13ORF31	144811				-1.0817	-1.08				0.6624	0.6624				1	1
C13ORF33	84935				-1.9408	-1.94				0.138	0.138				0	0
C13ORF34	79866		-1.03	-1.07	-1.0792	-1.08		0.6138	0.7131	0.5885	0.5885		1	1	1	1
C13ORF36	400120				-1.5728	-1.57				0.1394	0.1394				0	0
C13ORF37	440145				1.1892	1.19				0.3908	0.3908				1	1
C13ORF38	728591				1.0943	1.09				0.6562	0.6562				1	1
C13ORF39	196541				-1.1381	-1.14				0.7257	0.7257				0	0
C14ORF1	11161	-1.65	-1.13	-1.73	-1.1096	-1.11	0.0993	0.0787	0.0731	0.4945	0.4945	1	1	1	1	1
C14ORF101	54916		-1.03	-1.43	-1.0644	-1.06		0.7079	0.0959	0.7619	0.7619		0	1	1	1
C14ORF102	55051		-1.06	-1.94	-1.0994	-1.1		0.4288	0.067	0.5318	0.5318		0	0	1	1
C14ORF104	55172		1.12	-1.61	1.0968	1.1		0.3427	0.3177	0.6956	0.6956		1	1	1	1
C14ORF105	55195		1.03	1.24	9.2535	9.25		0.5508	0.7493	0.0004	0.0004		0	0	0	0
C14ORF106	55320		1.13	-2.61	-1.2864	-1.29		0.2255	0.1232	0.2981	0.2981		1	0	1	1
C14ORF109	26175	-1.16	-1.17	-1.24	1.0743	1.07	0.5814	0.0564	0.3103	0.5966	0.5966	1	1	1	1	1
C14ORF115	55237		-1.03	1.2	2.0515	2.05		0.5981	0.5892	0.1422	0.1422		1	0	0	0
C14ORF118	55668		-1.04	1	-1.7371	-1.74		0.5421	0.9995	0.049	0.049		1	1	1	1
C14ORF119	55017				1.0892	1.09				0.5099	0.5099				1	1
C14ORF126	112487				-1.2658	-1.27				0.2799	0.2799				1	1
C14ORF128	84837				1.192	1.19				0.2328	0.2328				1	1
C14ORF129	51527				-1.0377	-1.04				0.7968	0.7968				1	1
C14ORF132	56967	-1.83	-1.01	-1.02	-1.4914	-1.49	0.0305	0.8758	0.9128	0.1703	0.1703	1	1	1	0	0
C14ORF135	64430		1.03	-1.84	-1.2983	-1.3		0.8351	0.0573	0.3136	0.3136		1	1	1	1
C14ORF138	79609		1.1	-1.09	-1.3287	-1.33		0.397	0.6357	0.2186	0.2186		1	1	1	1
C14ORF139	79686		1.21	1.18	1.057	1.06		0.0201	0.2304	0.893	0.893		0	1	0	0
C14ORF142	84520				1.0968	1.1				0.541	0.541				1	1
C14ORF143	90141	-2.59	-1.04	-1.03	-1.0425	-1.04	0.0039	0.6797	0.8394	0.7621	0.7621	1	1	1	1	1
C14ORF145	145508				-1.2983	-1.3				0.2042	0.2042				1	1
C14ORF147	171546	-1.16	1.06	1.28	-1.1567	-1.16	0.6682	0.6936	0.1996	0.433	0.433	1	1	1	1	1
C14ORF148	122945				-1.617	-1.62				0.1953	0.1953				0	0
C14ORF149	112849				-1.1355	-1.14				0.4093	0.4093				1	1
C14ORF153	84334				-1.488	-1.49				0.1481	0.1481				1	1
C14ORF156	81892		-1.03	1.05	-1.0046	-1		0.6818	0.7047	0.9726	0.9726		1	1	1	1
C14ORF159	80017		-1.03	-1.67	-1.1329	-1.13		0.6924	0.009	0.6479	0.6479		1	1	1	1
C14ORF162	56936		1	-1.11	-3.4343	-3.43		0.9925	0.599	0.0361	0.0361		0	1	0	0
C14ORF166	51637		-1.05	-1.18	-1.0668	-1.07		0.4675	0.1412	0.6177	0.6177		1	1	1	1
C14ORF166B	145497				-4.4691	-4.47				0.0768	0.0768				0	0
C14ORF167	55449				1.0619	1.06				0.8226	0.8226				1	1
C14ORF169	79697		-1.08	-1.55	-1.4044	-1.4		0.2012	0.0558	0.0561	0.0561		1	1	1	1
C14ORF174	161394				-2.7895	-2.79				0.152	0.152				0	0
C14ORF176	643382				1.0163	1.02				0.9747	0.9747				0	0
C14ORF178	283579				-1.2864	-1.29				0.4596	0.4596				0	0
C14ORF179	112752				-1.3851	-1.39				0.0877	0.0877				1	1
C14ORF180	400258				2.2553	2.26				0.0342	0.0342				0	0
C14ORF181	400223				1.8234	1.82				0.0115	0.0115				1	1
C14ORF182	283551				-1.2894	-1.29				0.2519	0.2519				0	0
C14ORF183	196913				-2.0898	-2.09				0.0497	0.0497				0	0
C14ORF184	650662				3.4983	3.5				0.3953	0.3953				0	0
C14ORF2	9556	-1.11	-1.13	1.44	1.0353	1.04	0.7294	0.2161	0.0336	0.7879	0.7879	1	1	1	1	1
C14ORF21	161424				-1.3348	-1.33				0.1304	0.1304				1	1
C14ORF23	387978				1.3724	1.37				0.7667	0.7667				0	0
C14ORF25	319089				-3.0951	-3.1				0.2891	0.2891				0	0
C14ORF28	122525				1.2983	1.3				0.2634	0.2634				1	1
C14ORF34	645687				-1.2512	-1.25				0.4356	0.4356				1	1
C14ORF37	145407				1.3629	1.36				0.145	0.145				0	0
C14ORF39	317761				1.4641	1.46				0.5131	0.5131				0	0
C14ORF4	64207				1.6133	1.61				0.0192	0.0192				1	1
C14ORF43	91748				-1.192	-1.19				0.5093	0.5093				1	1
C14ORF45	80127		1.04	1	-1.6818	-1.68		0.5309	0.991	0.4222	0.4222		0	1	0	0
C14ORF48	256369				3.2792	3.28				0.1158	0.1158				0	0
C14ORF49	161176				1.2283	1.23				0.5502	0.5502				0	0
C14ORF50	145376				1.0377	1.04				0.9619	0.9619				0	0
C14ORF53	440184				3.1969	3.2				0.224	0.224				0	0
C14ORF56	89919		-1.11	-1.31	-3.302	-3.3		0.2189	0.5118	0.0854	0.0854		0	1	0	0
C14ORF64	388011				-2.3784	-2.38				0.003	0.003				0	0
C14ORF68	283600				2.362	2.36				0.1324	0.1324				0	0
C14ORF70	283601				-3.5801	-3.58				0.0037	0.0037				0	0
C14ORF73	91828				-1.3724	-1.37				0.0918	0.0918				0	0
C14ORF79	122616	1.23	-1.07	1.04	-1.3787	-1.38	0.3915	0.535	0.8778	0.2158	0.2158	1	1	0	0	0
C14ORF80	283643				1.014	1.01				0.9165	0.9165				1	1
C14ORF81	153514				-1.2924	-1.29				0.7935	0.7935				0	0
C14ORF82	145438				1.5655	1.57				0.2001	0.2001				0	0
C14ORF86	283592				-5.9244	-5.92				0.0082	0.0082				0	0
C14ORF91	51217				1.3947	1.39				0.7665	0.7665				0	0
C14ORF93	60686		-1.07	-1.09	1.0867	1.09		0.2836	0.5544	0.5316	0.5316		0	1	1	1
C15ORF17	57184				-1.2114	-1.21				0.2537	0.2537				1	1
C15ORF2	23742		1.05	-1.26	-1.3915	-1.39		0.4372	0.2387	0.5153	0.5153		0	1	0	0
C15ORF21	283651				1.154	1.15				0.4367	0.4367				0	0
C15ORF23	90417				-1.0546	-1.05				0.7356	0.7356				1	1
C15ORF24	56851		1	1.14	1.5404	1.54		0.9191	0.2992	0.0825	0.0825		1	1	1	1
C15ORF26	161502				-1.8067	-1.81				0.474	0.474				0	0
C15ORF27	123591				1.0257	1.03				0.9542	0.9542				0	0
C15ORF28	80035		1.16	1.09	-3.4263	-3.43		0.2157	0.6796	0.0058	0.0058		0	1	0	0
C15ORF29	79768		-1.08	-1.03	-1.2198	-1.22		0.2251	0.8617	0.1759	0.1759		1	1	1	1
C15ORF32	145858				-2.0373	-2.04				0.0596	0.0596				0	0
C15ORF33	196951				1.1701	1.17				0.4693	0.4693				0	0
C15ORF34	80072		1.03	-1.37	-1.1947	-1.19		0.6947	0.5143	0.8569	0.8569		0	0	0	0
C15ORF37	283687				1.2283	1.23				0.2607	0.2607				1	1
C15ORF38	348110		1.03	1.12	1.1837	1.18		0.853	0.5868	0.4881	0.4881		1	1	1	1
C15ORF39	56905	1.14	1.04	1.46	-1.341	-1.34	0.7148	0.6761	0.2035	0.0895	0.0895	1	1	1	1	1
C15ORF40	123207				-1.0968	-1.1				0.5358	0.5358				1	1
C15ORF41	84529				-1.1947	-1.19				0.2779	0.2779				1	1
C15ORF42	90381				-1.3597	-1.36				0.3636	0.3636				1	1
C15ORF43	145645				3.2792	3.28				0.1438	0.1438				0	0
C15ORF44	81556		-1.16	-1.23	-1.0619	-1.06		0.1605	0.165	0.6422	0.6422		1	1	1	1
C15ORF48	84419				1.4044	1.4				0.0653	0.0653				1	1
C15ORF5	81698	-1.03	1	1.48	-1.0257	-1.03	0.9766	0.9703	0.413	0.9811	0.9811	0	0	0	0	0
C15ORF50	414926				1.9954	2				0.3566	0.3566				0	0
C15ORF51	196968				1.0023	1				0.9945	0.9945				0	0
C15ORF52	388115				-1.2628	-1.26				0.1116	0.1116				1	1
C15ORF54	400360				-2.042	-2.04				0.3011	0.3011				0	0
C15ORF55	256646				-1.4175	-1.42				0.3075	0.3075				0	0
C15ORF56	644809				-1.7053	-1.71				0.3755	0.3755				0	0
C15ORF57	90416				1.0817	1.08				0.6965	0.6965				1	1
C15ORF59	388135				1.0644	1.06				0.7567	0.7567				1	1
C15ORF60	283677				-1.3883	-1.39				0.2196	0.2196				1	1
C15ORF61	145853				1.1045	1.1				0.5436	0.5436				1	1
C15ORF62	643338				3.8371	3.84				0.0022	0.0022				0	0
C15ORF63	10169		-1.05	-1.14	1.6208	1.62		0.4544	0.3722	0.0606	0.0606		1	1	1	1
C16ORF11	146325				-1.8661	-1.87				0.0232	0.0232				1	1
C16ORF13	84326				-1.1892	-1.19				0.3085	0.3085				1	1
C16ORF3	750	1.72	-1.09	1.49	1.3134	1.31	0.208	0.1709	0.2645	0.7903	0.7903	1	0	0	0	0
C16ORF42	115939	1.06	-1.1	-1.47	-1.0968	-1.1	0.8192	0.3025	0.0579	0.5175	0.5175	1	1	1	1	1
C16ORF45	89927	1.29	1.08	1.11	-1.5655	-1.57	0.3646	0.2729	0.7741	0.1064	0.1064	1	1	0	1	1
C16ORF46	123775				-2.0279	-2.03				0.2152	0.2152				0	0
C16ORF48	84080				-1.0497	-1.05				0.7575	0.7575				1	1
C16ORF5	29965		-1.02	-1.33	1.0892	1.09		0.732	0.1525	0.6169	0.6169		1	1	1	1
C16ORF52	730094				1.4948	1.49				0.0708	0.0708				1	1
C16ORF53	79447		-1.09	-1.43	-1.1567	-1.16		0.1228	0.1031	0.4119	0.4119		1	1	1	1
C16ORF54	283897				1.2311	1.23				0.8124	0.8124				0	0
C16ORF55	124045				1.3597	1.36				0.064	0.064				1	1
C16ORF57	79650		1.11	-1.2	1.2142	1.21		0.3283	0.3277	0.1878	0.386		1	1	1	1
C16ORF58	64755		1.05	-1.37	-1.2086	-1.21		0.678	0.2783	0.2056	0.2056		1	1	1	1
C16ORF59	80178		-1.12	-1.14	-1.632	-1.63		0.1891	0.5549	0.0415	0.0415		1	0	1	1
C16ORF61	56942		-1.07	-1.18	1.1701	1.17		0.2313	0.1496	0.2951	0.2951		1	1	1	1
C16ORF62	57020	-2.12	-1.02	1.15	-1.0305	-1.03	0.0287	0.7123	0.3229	0.835	0.835	1	1	1	1	1
C16ORF63	123811				1.0693	1.07				0.6762	0.6762				1	1
C16ORF68	79091		-1.02	1.24	-1.1225	-1.12		0.7207	0.0881	0.4376	0.4376		1	1	1	1
C16ORF7	9605	1.14	-1.03	-1.83	1.0767	1.08	0.6194	0.6115	0.0264	0.7765	0.7765	1	1	1	1	1
C16ORF70	80262		1.09	1.03	-1.3287	-1.33		0.3914	0.8925	0.1221	0.1221		0	0	1	1
C16ORF71	146562		1.1	-1.37	-2.061	-2.06		0.4392	0.3892	0.3607	0.3607		0	0	0	0
C16ORF72	29035				1.4573	1.46				0.0311	0.0311				1	1
C16ORF73	254528				1.0693	1.07				0.9555	0.9555				0	0
C16ORF74	404550				1.0353	1.04				0.7904	0.7904				1	1
C16ORF75	116028				1.1225	1.12				0.4745	0.4745				1	1
C16ORF78	123970				-2.9828	-2.98				0.0911	0.0911				0	0
C16ORF79	283870				-1.2283	-1.23				0.5609	0.5609				0	0
C16ORF80	29105	3.96	-1.08	-1.49	1.1121	1.11	0.0085	0.2793	0.0258	0.4525	0.4525	1	1	1	1	1
C16ORF81	283860				3.6301	3.63				0.1344	0.1344				0	0
C16ORF82	162083				1.2716	1.27				0.2878	0.2878				0	0
C16ORF86	388284				1.3851	1.39				0.4203	0.4203				0	0
C16ORF87	388272				1.1199	1.12				0.6116	0.6116				1	1
C16ORF88	400506	1.02	-1.24	-1.78	-1.2924	-1.29	0.9539	0.0225	0.12	0.1158	0.1158	1	1	1	1	1
C16ORF89	146556				1.6396	1.64				0.2002	0.2002				0	0
C16ORF91	283951				-1.0473	-1.05				0.75	0.75				1	1
C16ORF92	146378				1.4044	1.4				0.5509	0.5509				0	0
C16ORF93	90835				-1.2687	-1.27				0.2276	0.2276				0	0
C17ORF100	388327				-1.0234	-1.02				0.9031	0.9031				1	1
C17ORF101	79701		-1.11	-1.44	-1.1514	-1.15		0.0906	0.2024	0.4106	0.3972		1	1	1	1
C17ORF103	256302				1.0546	1.05				0.8081	0.8081				1	1
C17ORF104	284071				7.1934	7.19				0.0086	0.0086				0	0
C17ORF105	284067				-1.2628	-1.26				0.7784	0.7784				0	0
C17ORF106	100134934				-1.0918	-1.09				0.5759	0.5759				1	1
C17ORF108	201229	1.13	1.08	-1.34	-2.114	-2.11	0.6103	0.3151	0.0679	0.4754	0.4754	1	0	1	0	0
C17ORF28	283987				-1.1251	-1.13				0.5775	0.5775				1	1
C17ORF37	84299				1.0743	1.07				0.5796	0.5796				1	1
C17ORF39	79018		1.03	-1.05	1.0693	1.07		0.7604	0.8353	0.6086	0.6086		1	1	1	1
C17ORF42	79736		-1.11	-1.5	-1.3074	-1.31		0.2154	0.1782	0.075	0.075		1	1	1	1
C17ORF44	284029				1.8234	1.82				0.0272	0.0272				1	1
C17ORF46	124783				-3.8727	-3.87				0.1033	0.1033				0	0
C17ORF47	284083				1.0817	1.08				0.8544	0.8544				0	0
C17ORF48	56985		-1.13	-1.44	-1.3535	-1.35		0.2212	0.0904	0.2568	0.2568		1	1	1	1
C17ORF49	124944				1.2114	1.21				0.1489	0.1489				1	1
C17ORF50	146853				-1.0425	-1.04				0.9031	0.9031				0	0
C17ORF51	339263				-1.4473	-1.45				0.1641	0.1641				1	1
C17ORF52	283994				-1.0305	-1.03				0.9244	0.9244				0	0
C17ORF53	78995		1.05	1.13	-1.2368	-1.24		0.3337	0.6997	0.2268	0.2268		1	0	1	1
C17ORF55	284185				-1.0353	-1.04				0.9106	0.9106				0	0
C17ORF56	146705				-1.2512	-1.25				0.2336	0.2336				1	1
C17ORF57	124989				-3.9267	-3.93				0.0132	0.0132				0	0
C17ORF58	284018				1.0329	1.03				0.8286	0.8286				1	1
C17ORF59	54785		-1.01	-2.05	1.4948	1.49		0.8445	0.0292	0.5739	0.5739		1	1	0	0
C17ORF60	284021		1.02	1.12	-1.2058	-1.21		0.7581	0.7518	0.6521	0.6521		0	1	0	0
C17ORF61	254863				1.2198	1.22				0.1642	0.1642				1	1
C17ORF62	79415		-1.04	-1.32	1.0187	1.02		0.5442	0.1035	0.8967	0.8967		1	1	1	1
C17ORF63	55731		-1	-1.16	-1.2658	-1.27		0.9881	0.3616	0.1837	0.1837		1	1	1	1
C17ORF64	124773				1.9141	1.91				0.4612	0.4612				0	0
C17ORF65	339201				-1.3318	-1.33				0.1592	0.1592				1	1
C17ORF66	256957				-1.3013	-1.3				0.7822	0.7822				0	0
C17ORF67	339210				-1.9408	-1.94				0.0522	0.0522				0	0
C17ORF68	80169		1.04	-1.63	-1.257	-1.26		0.621	0.0427	0.3143	0.3143		1	1	1	1
C17ORF69	147081				-1.1434	-1.14				0.6699	0.6699				1	1
C17ORF70	80233		-1.02	-1.23	-1.4948	-1.49		0.7256	0.1419	0.0527	0.0527		1	1	1	1
C17ORF71	55181		-1.1	-1.13	-1.3566	-1.36		0.2103	0.5064	0.1157	0.1157		1	1	1	1
C17ORF72	92340				-1.1147	-1.11				0.7014	0.7014				1	1
C17ORF73	55018		1.1	1.37	-1.4142	-1.41		0.0833	0.3359	0.3827	0.3827		0	0	0	0
C17ORF74	201243				1.146	1.15				0.7558	0.7558				0	0
C17ORF75	64149	-1.42	-1.02	-1.72	-1.1121	-1.11	0.224	0.8484	0.1315	0.5456	0.5456	1	1	0	1	1
C17ORF76	388341				1.4044	1.4				0.634	0.634				0	0
C17ORF77	146723				-3.6808	-3.68				0.0318	0.0318				0	0
C17ORF78	284099				-2.5082	-2.51				0.4233	0.4233				0	0
C17ORF79	55352				-1.0546	-1.05				0.7295	0.7295				1	1
C17ORF80	55028		-1.11	-1.14	-1.398	-1.4		0.2536	0.7476	0.2111	0.2111		1	0	1	1
C17ORF81	23587		-1.11	-1.37	1.0867	1.09		0.094	0.0562	0.5161	0.5161		1	1	1	1
C17ORF82	388407				-1.5547	-1.55				0.1532	0.1532				1	1
C17ORF85	55421		1.08	-1.24	1.0918	1.09		0.2378	0.1166	0.5679	0.5679		1	1	1	1
C17ORF86	654434		1.09	-1.52	-1.3692	-1.37		0.365	0.0654	0.2328	0.2328		1	1	1	1
C17ORF87	388325				-3.9086	-3.91				0.0677	0.0677				0	0
C17ORF88	23591		-1.08	-1.39	1.0619	1.06		0.323	0.4734	0.9053	0.9053		0	0	0	0
C17ORF89	284184				1.0023	1				0.9864	0.9864				1	1
C17ORF90	339229		-1.14	-2.16	-1.2368	-1.24		0.2314	0.0013	0.2073	0.2073		1	1	1	1
C17ORF91	84981	1.41	-1.1	1.81	1.4983	1.5	0.3187	0.1831	0.0738	0.0765	0.0765	1	1	1	1	1
C17ORF93	360205				1.0546	1.05				0.9472	0.9472				0	0
C17ORF95	124512				1.0546	1.05				0.7009	0.7009				1	1
[truncated: 18,983 more rows]
