# Supplementary material for: Host Response to Respiratory Bacterial Pathogens as Identified by Integrated Analysis of Human Gene Expression Data
Source: PLoS One. 2013 Sep 27;8(9):e75607. doi: 10.1371/journal.pone.0075607 (PMC3785471; doi:10.1371/journal.pone.0075607)
Supplement: Table S4 — Gene symbol to network object mapping table for SUMO-1. (XLSX) [file pone.0075607.s004.xlsx]

## Sheet: Table S4
Table S4. Gene symbol to network object mapping table for SUMO1 pathway.
Gene Symbol	Genego Object Name	P. aeruginosa	S. pneumoniae
CBX4	Pc2	X	X
JUN	c-Jun	X	X
NFKB1	NF-kB1	X
NFKB2	NF-kB	X
NFKBIA	NFKBIA	X	X
NR3C1	GCR-alpha	X
RANGAP1	RanGAP1	X
REL	NF-kB	X	X
RELA	NF-kB	X
RELB	NF-kB	X
SP3	SP1/SP3 complex	X
SUMO1	SUMO-1	X
TOP2B	TOP2	X
FAS	FasR(CD95)		X
RANBP2	RanBP2		X
RPS27A	Small 40S subunit		Not on map
UBA2	SAE2 [SAE1/2]		X
UBB	Ubiquitin		X
