# Supplementary material for: Host Response to Respiratory Bacterial Pathogens as Identified by Integrated Analysis of Human Gene Expression Data
Source: PLoS One. 2013 Sep 27;8(9):e75607. doi: 10.1371/journal.pone.0075607 (PMC3785471; doi:10.1371/journal.pone.0075607)
Supplement: Table S5 — Differentially expressed genes from top pathways (BC=2). (XLSX) [file pone.0075607.s005.xlsx]

## Sheet: Table S5
Table S5. Differentially expressed (DE) genes from top pathways (BC=2).
Gene	DE in P. aeruginosa	DE in S. pneumoniae	DE Both Species
ACTB	X	X	X
ADCY7	X	X	X
AREG	X	X	X
ATF3	X	X	X
BCL2A1	X	X	X
BIRC3	X	X	X
CBX4	X	X	X
CCL20	X	X	X
CDKN1A	X	X	X
CEBPD	X	X	X
CXCL1	X	X	X
CXCL2	X	X	X
CXCL3	X	X	X
DUSP1	X	X	X
DUSP4	X	X	X
ENC1	X	X	X
EREG	X	X	X
ESRRA	X	X	X
FOS	X	X	X
FOSL2	X	X	X
GADD45B	X	X	X
GNAQ	X	X	X
HSPA2	X	X	X
ICAM1	X	X	X
ID1	X	X	X
ID2	X	X	X
IFNGR1	X	X	X
IL11	X	X	X
IL15RA	X	X	X
IL1B	X	X	X
IL8	X	X	X
IRS1	X	X	X
ITGB3	X	X	X
JUN	X	X	X
JUNB	X	X	X
JUND	X	X	X
LAT	X	X	X
LCN2	X	X	X
MAP2K3	X	X	X
MAP3K8	X	X	X
MAPK14	X	X	X
NFKBIA	X	X	X
NR4A1	X	X	X
PAK1	X	X	X
PAK2	X	X	X
PLAUR	X	X	X
PPP1R15A	X	X	X
PTGS2	X	X	X
RASGRP1	X	X	X
REL	X	X	X
RUNX3	X	X	X
SERPINE1	X	X	X
SOCS3	X	X	X
SOD2	X	X	X
SQSTM1	X	X	X
STAT1	X	X	X
STAT4	X	X	X
TGFB1	X	X	X
TGIF1	X	X	X
TLR4	X	X	X
TNFAIP3	X	X	X
TNFAIP6	X	X	X
TRAF1	X	X	X
TSC22D1	X	X	X
VEGFA	X	X	X
XPO1	X	X	X
ACTL6A	X
ACTN1	X
AKT1	X
AKT2	X
ANAPC10	X
ANAPC13	X
ASS1	X
ATF2	X
BAD	X
BID	X
BMP4	X
CAPN2	X
CCL2	X
CCNB1	X
CCND1	X
CDC23	X
CDH2	X
CEBPB	X
CFLAR	X
CGB	X
CGB7	X
CLDN1	X
CSF2	X
CSF3	X
CXCL12	X
CXCL5	X
EIF2S1	X
EIF4G1	X
ELF1	X
ERBB3	X
ERBB4	X
ERCC2	X
ETV4	X
FLT4	X
FOSL1	X
FZD2	X
FZD9	X
GAB2	X
GCLC	X
GTF2H4	X
HDAC1	X
HLA-DOA	X
HRAS	X
HSP90AB1	X
HSPA6	X
HSPA8	X
HSPA9	X
ICOSLG	X
IFNA10	X
IL1R1	X
IL4R	X
IL5	X
IPO5	X
IRAK1	X
IRF1	X
IRF9	X
JAG1	X
LAMB3	X
LHB	X
LIMK1	X
MAP3K11	X
MAP3K14	X
MAP3K5	X
MAP4K2	X
MCM5	X
MET	X
MST1R	X
MUC1	X
MUC5B	X
NFAT5	X
NFATC1	X
NFKB1	X
NFKB2	X
NFKBIB	X
NFKBIE	X
NMT2	X
NOS2	X
NOTCH2	X
NR3C1	X
PLAU	X
PPP1CA	X
PPP3CB	X
PRIM1	X
PRKCD	X
PTGES	X
PTK2	X
RANGAP1	X
RAP1GAP	X
RELA	X
RELB	X
SDC4	X
SELE	X
SERPINE2	X
SHB	X
SKIL	X
SMAD3	X
SMARCA4	X
SMARCC2	X
SMC1A	X
SP3	X
STAT5A	X
SUMO1	X
SYK	X
TGFBR2	X
TNF	X
TOP2B	X
TRAF2	X
TYK2	X
VCAM1	X
VCL	X
VDR	X
VTN	X
WNT5A	X
WNT7A	X
ADA		X
ALDOA		X
ARID1A		X
BCL10		X
BCL2L1		X
BDNF		X
BLNK		X
CALM1		X
CAMK4		X
CARM1		X
CCL4		X
CD14		X
CD247		X
CD3D		X
CD3G		X
CD40		X
CD44		X
CD79B		X
COL1A1		X
CSNK1E		X
CSTA		X
CTSB		X
CXCL10		X
CYBB		X
DDIT3		X
DUSP16		X
EDN1		X
EGR1		X
EIF4A2		X
EIF4EBP1		X
ELK4		X
ERBB2		X
ERN1		X
FAS		X
FASLG		X
FCER1A		X
FCER1G		X
FGF2		X
FGFR1		X
FKBP1A		X
FN1		X
FOSB		X
FXYD2		X
FZD7		X
GADD45A		X
GNA15		X
GNAI2		X
GNAI3		X
GNB2		X
GNB2L1		X
GNG10		X
GPX1		X
GRB2		X
GSK3A		X
HBEGF		X
HERPUD1		X
HIF1A		X
HLA-DOB		X
HLA-DPA1		X
HLA-DPB1		X
HLA-DQA2		X
HMGA2		X
HSPA14		X
HSPA1A		X
IFNGR2		X
IKBKB		X
IL15		X
IL1A		X
IL1RAP		X
IL23A		X
IL2RB		X
IL6		X
IL6R		X
INPP5D		X
IRAK3		X
IRS2		X
ITPR1		X
ITPR2		X
ITPR3		X
KLF10		X
KLRK1		X
KPNA1		X
KRT10		X
LCK		X
LDLR		X
LEF1		X
LY96		X
MAFG		X
MAFK		X
MAP2K7		X
MAP3K2		X
MAP3K7		X
MAPK3		X
MAPKAPK2		X
MCL1		X
MEF2D		X
MMP9		X
MXD1		X
MYC		X
MYH14		X
MYL6		X
NCF1		X
NCF2		X
NCOA3		X
NFE2		X
NRG1		X
PARP1		X
PDPK1		X
PER1		X
PIAS1		X
PIK3R1		X
PIK3R2		X
PIM1		X
PLCG1		X
PLEC		X
PNPLA2		X
POLA1		X
PPP3CC		X
PRKACA		X
PRKACB		X
PRKAR1B		X
PRKCE		X
PRKCH		X
PRKCZ		X
PTGS1		X
PTK2B		X
PTPRC		X
RANBP2		X
RBBP4		X
RPS27A		X
RPS6KA5		X
SERPINB2		X
SERPINF1		X
SIRPA		X
SMAD7		X
SMARCD2		X
SMARCD3		X
SNAI2		X
SPI1		X
TBX21		X
THBS1		X
TIMP1		X
TIRAP		X
TLR1		X
TLR2		X
TLR8		X
TOB1		X
TRA@		X
TRAF5		X
TREM1		X
TWIST1		X
TXN		X
UBA2		X
UBB		X
UBE2V1		X
VIM		X
ZAP70		X
ZNF148		X
