# Supplementary material for: Host Response to Respiratory Bacterial Pathogens as Identified by Integrated Analysis of Human Gene Expression Data
Source: PLoS One. 2013 Sep 27;8(9):e75607. doi: 10.1371/journal.pone.0075607 (PMC3785471; doi:10.1371/journal.pone.0075607)
Supplement: Table S6 — DrugBank results of targets with BC=2. (XLSX) [file pone.0075607.s006.xlsx]

## Sheet: Table S6
Table S6. DrugBank Results of Targets with BC=2 .
DrugID	DrugName	Therapeutic Area	Status1	Status2	Status3	Approved,Non Nutraceutical	DrugClass	Target
DB08813	Nadroparin	Antithrombotics; Anticoagulants	approved			TRUE	small molecule	FOS
DB08818	Hyaluronan	Anti-inflammatory Agents	approved			TRUE	small molecule	ICAM1
DB00108	Natalizumab	Immunomodulatory Agents	approved	investigational		TRUE	biotech	ICAM1
DB00033	Interferon gamma-1b	Antiviral Agents; Immunomodulatory Agents	approved	investigational		TRUE	biotech	IFNGR1
DB06168	Canakinumab		approved	investigational		TRUE	biotech	IL1B
DB05260	Gallium nitrate	Antineoplastic Agents	approved	investigational		TRUE	small molecule	IL1B
DB01017	Minocycline	Anti-Bacterial Agents; Tetracyclines	approved	investigational		TRUE	small molecule	IL1B
DB00054	Abciximab	Anticoagulants; Antiplatelet Agents	approved			TRUE	biotech	ITGB3
DB00098	Antithymocyte globulin	Immunomodulatory Agents	approved			TRUE	biotech	ITGB3
DB00063	Eptifibatide	Anticoagulants; Antiplatelet Agents; Platelet Aggregation Inhibitors	approved	investigational		TRUE	biotech	ITGB3
DB00775	Tirofiban	Fibrinolytic Agents; Platelet Aggregation Inhibitors	approved			TRUE	small molecule	ITGB3
DB01169	Arsenic trioxide	Antineoplastic Agents; Homeopathic Agents	approved	investigational		TRUE	small molecule	JUN
DB01029	Irbesartan	Antihypertensive Agents; Angiotensin II Receptor Antagonists; Angiotensin II Type 1 Receptor Blockers	approved	investigational		TRUE	small molecule	JUN
DB00570	Vinblastine	Antineoplastic Agents, Phytogenic; Tubulin Modulators	approved			TRUE	small molecule	JUN
DB00009	Alteplase	Thrombolytic Agents	approved			TRUE	biotech	PLAUR
DB00029	Anistreplase	Thrombolytic Agents	approved			TRUE	biotech	PLAUR
DB00015	Reteplase	Thrombolytic Agents	approved			TRUE	biotech	PLAUR
DB00031	Tenecteplase	Thrombolytic Agents	approved			TRUE	biotech	PLAUR
DB00013	Urokinase	Thrombolytic Agents	approved	investigational		TRUE	biotech	PLAUR
DB00316	Acetaminophen	Analgesics, Non-Narcotic; Antipyretics	approved			TRUE	small molecule	PTGS2
DB00945	Acetylsalicylic acid	Cyclooxygenase Inhibitors; Fibrinolytic Agents; Anticoagulants; Salicylates; Platelet Aggregation Inhibitors	approved			TRUE	small molecule	PTGS2
DB00233	Aminosalicylic Acid	Antituberculosis Agents; Antitubercular Agents	approved			TRUE	small molecule	PTGS2
DB01435	Antipyrine		approved			TRUE	small molecule	PTGS2
DB01419	Antrafenine		approved			TRUE	small molecule	PTGS2
DB01014	Balsalazide	Anti-Ulcer Agents; Gastrointestinal Agents	approved	investigational		TRUE	small molecule	PTGS2
DB01294	Bismuth Subsalicylate	Antidiarrheals	approved			TRUE	small molecule	PTGS2
DB00963	Bromfenac	Analgesics	approved			TRUE	small molecule	PTGS2
DB00821	Carprofen	Photosensitizing Agents	approved			TRUE	small molecule	PTGS2
DB00482	Celecoxib	Cyclooxygenase Inhibitors	approved	investigational		TRUE	small molecule	PTGS2
DB00586	Diclofenac	Nonsteroidal Anti-inflammatory Agents (NSAIAs); Cyclooxygenase Inhibitors	approved			TRUE	small molecule	PTGS2
DB00861	Diflunisal	Cyclooxygenase Inhibitors; Analgesics, Non-Narcotic; Nonsteroidal Anti-inflammatory Agents (NSAIAs); Anti-inflammatory Agents; Analgesics; Antipyretics	approved			TRUE	small molecule	PTGS2
DB00749	Etodolac	Nonsteroidal Anti-inflammatory Agents (NSAIAs); Cyclooxygenase Inhibitors; Analgesics, Non-Narcotic; Anti-inflammatory Agents; Analgesics; Antipyretics	approved	investigational		TRUE	small molecule	PTGS2
DB01628	Etoricoxib	Cyclooxygenase Inhibitors	approved	investigational		TRUE	small molecule	PTGS2
DB00573	Fenoprofen	Cyclooxygenase Inhibitors; Propionic acid derivatives	approved			TRUE	small molecule	PTGS2
DB00712	Flurbiprofen	Nonsteroidal Anti-inflammatory Agents (NSAIAs); Anti-inflammatory Agents; Cyclooxygenase Inhibitors; Analgesics, Non-Narcotic; Analgesics; Antipyretics	approved			TRUE	small molecule	PTGS2
DB01050	Ibuprofen	Cyclooxygenase Inhibitors; Anti-inflammatory Agents; Nonsteroidal Anti-inflammatory Agents (NSAIAs); Analgesics, Non-Narcotic; Analgesics; Antipyretics	approved			TRUE	small molecule	PTGS2
DB00328	Indomethacin	Tocolytic Agents; Cardiovascular Agents; Anti-inflammatory Agents; Nonsteroidal Anti-inflammatory Agents (NSAIAs); Gout Suppressants; Cyclooxygenase Inhibitors	approved	investigational		TRUE	small molecule	PTGS2
DB01009	Ketoprofen	Cyclooxygenase Inhibitors; Analgesics, Non-Narcotic; Nonsteroidal Anti-inflammatory Agents (NSAIAs); Anti-inflammatory Agents; Analgesics; Antipyretics	approved			TRUE	small molecule	PTGS2
DB00465	Ketorolac	Cyclooxygenase Inhibitors	approved			TRUE	small molecule	PTGS2
DB00480	Lenalidomide	Antineoplastic Agents	approved	investigational		TRUE	small molecule	PTGS2
DB06725	Lornoxicam	Nonsteroidal Anti-inflammatory Agents (NSAIAs); Analgesics	approved			TRUE	small molecule	PTGS2
DB01283	Lumiracoxib	Cyclooxygenase Inhibitors; Cyclooxygenase 2 Inhibitors	approved	investigational		TRUE	small molecule	PTGS2
DB01397	Magnesium salicylate		approved			TRUE	small molecule	PTGS2
DB00939	Meclofenamic acid	Cyclooxygenase Inhibitors	approved			TRUE	small molecule	PTGS2
DB00784	Mefenamic acid	Cyclooxygenase Inhibitors	approved			TRUE	small molecule	PTGS2
DB00814	Meloxicam	Analgesics; Antineoplastic Agents; Antiemetics; Nonsteroidal Anti-inflammatory Agents (NSAIAs); Cyclooxygenase Inhibitors; Growth Inhibitors	approved			TRUE	small molecule	PTGS2
DB00244	Mesalazine		approved			TRUE	small molecule	PTGS2
DB00461	Nabumetone	Antineoplastic Agents	approved			TRUE	small molecule	PTGS2
DB00788	Naproxen	Cyclooxygenase Inhibitors; Gout Suppressants	approved			TRUE	small molecule	PTGS2
DB06802	Nepafenac	Prodrugs; Nonsteroidal Anti-inflammatory Agents (NSAIAs); Anti-inflammatory Agents, Locally Applied	approved			TRUE	small molecule	PTGS2
DB04552	Niflumic Acid	Cyclooxygenase Inhibitors	approved			TRUE	small molecule	PTGS2
DB00991	Oxaprozin	Anti-inflammatory Agents; Nonsteroidal Anti-inflammatory Agents (NSAIAs)	approved			TRUE	small molecule	PTGS2
DB00812	Phenylbutazone	Anti-inflammatory Agents; Nonsteroidal Anti-inflammatory Agents (NSAIAs)	approved			TRUE	small molecule	PTGS2
DB00554	Piroxicam	Cyclooxygenase Inhibitors	approved	investigational		TRUE	small molecule	PTGS2
DB00936	Salicyclic acid	Anti-Infective Agents; Antifungal Agents; Keratolytic Agents	approved			TRUE	small molecule	PTGS2
DB01398	Salicylate-sodium	Nonsteroidal Anti-inflammatory Agents (NSAIAs); Salicylates	approved			TRUE	small molecule	PTGS2
DB01399	Salsalate		approved			TRUE	small molecule	PTGS2
DB00795	Sulfasalazine	Antirheumatic Agents; Gastrointestinal Agents; Sulfonamides; Anti-Infective Agents	approved			TRUE	small molecule	PTGS2
DB00605	Sulindac	Nonsteroidal Anti-inflammatory Agents (NSAIAs); Anti-inflammatory Agents; Cyclooxygenase Inhibitors; Analgesics, Non-Narcotic; Analgesics; Antipyretics; Antineoplastic Agents	approved			TRUE	small molecule	PTGS2
DB00870	Suprofen	Cyclooxygenase Inhibitors	approved			TRUE	small molecule	PTGS2
DB00469	Tenoxicam	Cyclooxygenase Inhibitors	approved			TRUE	small molecule	PTGS2
DB01041	Thalidomide	Angiogenesis Inhibitors; Immunosuppressive Agents; Leprostatic Agents; Teratogens	approved	withdrawn	investigational	TRUE	small molecule	PTGS2
DB01600	Tiaprofenic acid		approved			TRUE	small molecule	PTGS2
DB00500	Tolmetin	Cyclooxygenase Inhibitors	approved			TRUE	small molecule	PTGS2
DB01401	Trisalicylate-choline		approved			TRUE	small molecule	PTGS2
DB00009	Alteplase	Thrombolytic Agents	approved			TRUE	biotech	SERPINE1
DB00029	Anistreplase	Thrombolytic Agents	approved			TRUE	biotech	SERPINE1
DB00055	Drotrecogin alfa	Antisepsis Agents	approved	investigational		TRUE	biotech	SERPINE1
DB00015	Reteplase	Thrombolytic Agents	approved			TRUE	biotech	SERPINE1
DB00031	Tenecteplase	Thrombolytic Agents	approved			TRUE	biotech	SERPINE1
DB00013	Urokinase	Thrombolytic Agents	approved	investigational		TRUE	biotech	SERPINE1
DB00070	Hyaluronidase	Anesthetic Adjuvants; Permeabilizing Agents	approved	investigational		TRUE	biotech	TGFB1
DB00112	Bevacizumab	Antiangiogenesis Agents; Antineoplastic Agents	approved	investigational		TRUE	biotech	VEGFA
DB01136	Carvedilol	Vasodilator Agents; Antihypertensive Agents; Adrenergic Agents; Adrenergic alpha-Antagonists; Adrenergic beta-Antagonists	approved	investigational		TRUE	small molecule	VEGFA
DB06779	Dalteparin	Anticoagulants; Heparins; Antithrombotics	approved			TRUE	small molecule	VEGFA
DB01120	Gliclazide	Hypoglycemic Agents; Sulfonylureas; Antidiabetic	approved			TRUE	small molecule	VEGFA
DB01017	Minocycline	Anti-Bacterial Agents; Tetracyclines	approved	investigational		TRUE	small molecule	VEGFA
DB01270	Ranibizumab		approved	investigational		TRUE	biotech	VEGFA
DB06833	1-CYCLOHEXYL-N-{[1-(4-METHYLPHENYL)-1H-INDOL-3-YL]METHYL}METHANAMINE		experimental			FALSE	small molecule	ESRRA
DB00197	Troglitazone	Vasodilator Agents; Hypoglycemic Agents; Platelet Aggregation Inhibitors; Fibrinolytic Agents; Antineoplastic Agents	withdrawn			FALSE	small molecule	ESRRA
DB08513	[4-({5-(AMINOCARBONYL)-4-[(3-METHYLPHENYL)AMINO]PYRIMIDIN-2-YL}AMINO)PHENYL]ACETIC ACID		experimental			FALSE	small molecule	IRS1
DB02710	2,3,-Dihydroxybenzoylserine		experimental			FALSE	small molecule	LCN2
DB01672	2,3-Dihydroxy-Benzoic Acid	Iron Chelating Agents	experimental			FALSE	small molecule	LCN2
DB02944	Alpha-D-Mannose		experimental			FALSE	small molecule	LCN2
DB01926	Carboxymycobactin S		experimental			FALSE	small molecule	LCN2
DB04043	Carboxymycobactin T		experimental			FALSE	small molecule	LCN2
DB01631	Methyl Nonanoate (Ester)	Antifungal Agents	experimental			FALSE	small molecule	LCN2
DB04476	Trencam-3,2-Hopo		experimental			FALSE	small molecule	LCN2
DB08424	[5-AMINO-1-(4-FLUOROPHENYL)-1H-PYRAZOL-4-YL](3-{[(2R)-2,3-DIHYDROXYPROPYL]OXY}PHENYL)METHANONE		experimental			FALSE	small molecule	MAPK14
DB08423	[5-AMINO-1-(4-FLUOROPHENYL)-1H-PYRAZOL-4-YL][3-(PIPERIDIN-4-YLOXY)PHENYL]METHANONE		experimental			FALSE	small molecule	MAPK14
DB02873	1-(2,6-Dichlorophenyl)-5-(2,4-Difluorophenyl)-7-Piperazin-1-Yl-3,4-Dihydroquinazolin-2(1h)-One		experimental			FALSE	small molecule	MAPK14
DB01948	1-(2,6-Dichlorophenyl)-5-(2,4-Difluorophenyl)-7-Piperidin-4-Yl-3,4-Dihydroquinolin-2(1h)-One		experimental			FALSE	small molecule	MAPK14
DB02277	1-(5-Tert-Butyl-2-Methyl-2h-Pyrazol-3-Yl)-3-(4-Chloro-Phenyl)-Urea		experimental			FALSE	small molecule	MAPK14
DB03044	1-(5-Tert-Butyl-2-P-Tolyl-2h-Pyrazol-3-Yl)-3-[4-(2-Morpholin-4-Yl-Ethoxy)-Naphthalen-1-Yl]-Urea		experimental			FALSE	small molecule	MAPK14
DB06882	1-[1-(3-aminophenyl)-3-tert-butyl-1H-pyrazol-5-yl]-3-naphthalen-1-ylurea		experimental			FALSE	small molecule	MAPK14
DB08097	2-(2,6-DIFLUOROPHENOXY)-N-(2-FLUOROPHENYL)-9-ISOPROPYL-9H-PURIN-8-AMINE		experimental			FALSE	small molecule	MAPK14
DB08395	2-(ETHOXYMETHYL)-4-(4-FLUOROPHENYL)-3-[2-(2-HYDROXYPHENOXY)PYRIMIDIN-4-YL]ISOXAZOL-5(2H)-ONE		experimental			FALSE	small molecule	MAPK14
DB07943	2-{4-[5-(4-chlorophenyl)-4-pyrimidin-4-yl-1H-pyrazol-3-yl]piperidin-1-yl}-2-oxoethanol		experimental			FALSE	small molecule	MAPK14
DB03110	2-Chlorophenol		experimental			FALSE	small molecule	MAPK14
DB07942	2-fluoro-4-[4-(4-fluorophenyl)-1H-pyrazol-3-yl]pyridine		experimental			FALSE	small molecule	MAPK14
DB08093	3-(1-NAPHTHYLMETHOXY)PYRIDIN-2-AMINE		experimental			FALSE	small molecule	MAPK14
DB08095	3-(2-CHLOROPHENYL)-1-(2-{[(1S)-2-HYDROXY-1,2-DIMETHYLPROPYL]AMINO}PYRIMIDIN-4-YL)-1-(4-METHOXYPHENYL)UREA		experimental			FALSE	small molecule	MAPK14
DB02195	3-(4-Fluorophenyl)-1-Hydroxy-2-(Pyridin-4-Yl)-1h-Pyrrolo[3,2-B]Pyridine		experimental			FALSE	small molecule	MAPK14
DB02352	3-(Benzyloxy)Pyridin-2-Amine		experimental			FALSE	small molecule	MAPK14
DB07941	3-{3-bromo-4-[(2,4-difluorobenzyl)oxy]-6-methyl-2-oxopyridin-1(2H)-yl}-N,4-dimethylbenzamide		experimental			FALSE	small molecule	MAPK14
DB08730	3-FLUORO-5-MORPHOLIN-4-YL-N-[1-(2-PYRIDIN-4-YLETHYL)-1H-INDOL-6-YL]BENZAMIDE		experimental			FALSE	small molecule	MAPK14
DB08091	3-FLUORO-5-MORPHOLIN-4-YL-N-[3-(2-PYRIDIN-4-YLETHYL)-1H-INDOL-5-YL]BENZAMIDE		experimental			FALSE	small molecule	MAPK14
DB08092	3-FLUORO-N-1H-INDOL-5-YL-5-MORPHOLIN-4-YLBENZAMIDE		experimental			FALSE	small molecule	MAPK14
DB04632	4-(2-HYDROXYBENZYLAMINO)-N-(3-(4-FLUOROPHENOXY)PHENYL)PIPERIDINE-1-SULFONAMIDE		experimental			FALSE	small molecule	MAPK14
DB08522	4-(4-FLUOROPHENYL)-1-CYCLOROPROPYLMETHYL-5-(4-PYRIDYL)-IMIDAZOLE		experimental			FALSE	small molecule	MAPK14
DB03980	4-(Fluorophenyl)-1-Cyclopropylmethyl-5-(2-Amino-4-Pyrimidinyl)Imidazole		experimental			FALSE	small molecule	MAPK14
DB07829	4-[3-(4-FLUOROPHENYL)-1H-PYRAZOL-4-YL]PYRIDINE		experimental			FALSE	small molecule	MAPK14
DB02984	4-[3-Methylsulfanylanilino]-6,7-Dimethoxyquinazoline		experimental			FALSE	small molecule	MAPK14
DB07607	4-[5-(3-IODO-PHENYL)-2-(4-METHANESULFINYL-PHENYL)-1H-IMIDAZOL-4-YL]-PYRIDINE		experimental			FALSE	small molecule	MAPK14
DB08521	4-[5-(4-FLUORO-PHENYL)-2-(4-METHANESULFINYL-PHENYL)-3H-IMIDAZOL-4-YL]-PYRIDINE		experimental			FALSE	small molecule	MAPK14
DB01761	4-[5-[2-(1-Phenyl-Ethylamino)-Pyrimidin-4-Yl]-1-Methyl-4-(3-Trifluoromethylphenyl)-1h-Imidazol-2-Yl]-Piperidine		experimental			FALSE	small molecule	MAPK14
DB07832	4-{4-[(5-hydroxy-2-methylphenyl)amino]quinolin-7-yl}-1,3-thiazole-2-carbaldehyde		experimental			FALSE	small molecule	MAPK14
DB07459	4-PHENOXY-N-(PYRIDIN-2-YLMETHYL)BENZAMIDE		experimental			FALSE	small molecule	MAPK14
DB07138	5-(2,6-dichlorophenyl)-2-[(2,4-difluorophenyl)sulfanyl]-6H-pyrimido[1,6-b]pyridazin-6-one		experimental			FALSE	small molecule	MAPK14
DB01988	6((S)-3-Benzylpiperazin-1-Yl)-3-(Naphthalen-2-Yl)-4-(Pyridin-4-Yl)Pyrazine		experimental			FALSE	small molecule	MAPK14
DB08352	6-[4-(2-fluorophenyl)-1,3-oxazol-5-yl]-N-(1-methylethyl)-1,3-benzothiazol-2-amine		experimental			FALSE	small molecule	MAPK14
DB08096	8-(2-CHLOROPHENYLAMINO)-2-(2,6-DIFLUOROPHENYLAMINO)-9-ETHYL-9H-PURINE-1,7-DIIUM		experimental			FALSE	small molecule	MAPK14
DB01953	Inhibitor of P38 Kinase		experimental			FALSE	small molecule	MAPK14
DB07833	N-(3-cyanophenyl)-2'-methyl-5'-(5-methyl-1,3,4-oxadiazol-2-yl)-4-biphenylcarboxamide		experimental			FALSE	small molecule	MAPK14
DB08064	N-(3-TERT-BUTYL-1H-PYRAZOL-5-YL)-N'-{4-CHLORO-3-[(PYRIDIN-3-YLOXY)METHYL]PHENYL}UREA		experimental			FALSE	small molecule	MAPK14
DB07834	N-(cyclopropylmethyl)-2'-methyl-5'-(5-methyl-1,3,4-oxadiazol-2-yl)biphenyl-4-carboxamide		experimental			FALSE	small molecule	MAPK14
DB08242	N,4-dimethyl-3-[(1-phenyl-1H-pyrazolo[3,4-d]pyrimidin-4-yl)amino]benzamide		experimental			FALSE	small molecule	MAPK14
DB01807	N-[(3z)-5-Tert-Butyl-2-Phenyl-1,2-Dihydro-3h-Pyrazol-3-Ylidene]-N'-(4-Chlorophenyl)Urea		experimental			FALSE	small molecule	MAPK14
DB06991	N-[2-methyl-5-(methylcarbamoyl)phenyl]-2-{[(1R)-1-methylpropyl]amino}-1,3-thiazole-5-carboxamide		experimental			FALSE	small molecule	MAPK14
DB08068	N-[4-CHLORO-3-(PYRIDIN-3-YLOXYMETHYL)-PHENYL]-3-FLUORO-		experimental			FALSE	small molecule	MAPK14
DB07835	N~3~-cyclopropyl-N~4~'-(cyclopropylmethyl)-6-methylbiphenyl-3,4'-dicarboxamide		experimental			FALSE	small molecule	MAPK14
DB07811	N-cyclopropyl-2',6-dimethyl-4'-(5-methyl-1,3,4-oxadiazol-2-yl)biphenyl-3-carboxamide		experimental			FALSE	small molecule	MAPK14
DB08349	N-cyclopropyl-3-{[1-(2,4-difluorophenyl)-7-methyl-6-oxo-6,7-dihydro-1H-pyrazolo[3,4-b]pyridin-4-yl]amino}-4-methylbenzamide		experimental			FALSE	small molecule	MAPK14
DB07307	N-cyclopropyl-4-methyl-3-[1-(2-methylphenyl)phthalazin-6-yl]benzamide		experimental			FALSE	small molecule	MAPK14
DB08351	N-cyclopropyl-4-methyl-3-{2-[(2-morpholin-4-ylethyl)amino]quinazolin-6-yl}benzamide		experimental			FALSE	small molecule	MAPK14
DB06940	N-ethyl-4-{[5-(methoxycarbamoyl)-2-methylphenyl]amino}-5-methylpyrrolo[2,1-f][1,2,4]triazine-6-carboxamide		experimental			FALSE	small molecule	MAPK14
DB04338	SB220025		experimental			FALSE	small molecule	MAPK14
DB04797	Triazolopyridine	Antibacterial Agents	experimental			FALSE	small molecule	MAPK14
DB03477	1-Phenylsulfonamide-3-Trifluoromethyl-5-Parabromophenylpyrazole		experimental			FALSE	small molecule	PTGS2
DB02266	Flufenamic Acid	Anti-inflammatory Agents	experimental			FALSE	small molecule	PTGS2
DB00154	gamma-Homolinolenic acid	Dietary supplement; Micronutrient	approved	nutraceutical		FALSE	small molecule	PTGS2
DB01404	Ginseng		approved	nutraceutical		FALSE	small molecule	PTGS2
DB03014	Heme		experimental			FALSE	small molecule	PTGS2
DB00159	Icosapent	Dietary supplement; Micronutrient	approved	nutraceutical		FALSE	small molecule	PTGS2
DB04743	Nimesulide	Cyclooxygenase Inhibitors; Nonsteroidal Anti-inflammatory Agents (NSAIAs)	withdrawn			FALSE	small molecule	PTGS2
DB03866	Prostaglandin G2		experimental			FALSE	small molecule	PTGS2
DB02709	Resveratrol	Antineoplastic Agents, Phytogenic; Antioxidants; Enzyme Inhibitors; Platelet Aggregation Inhibitors; Antimutagenic Agents; Anticarcinogenic Agents	experimental	investigational		FALSE	small molecule	PTGS2
DB00533	Rofecoxib	Cyclooxygenase Inhibitors; Cyclooxygenase 2 Inhibitors	withdrawn	investigational		FALSE	small molecule	PTGS2
DB00580	Valdecoxib	Anti-inflammatory Agents; Nonsteroidal Anti-inflammatory Agents (NSAIAs); Cyclooxygenase Inhibitors	withdrawn	investigational		FALSE	small molecule	PTGS2
DB00197	Troglitazone	Vasodilator Agents; Hypoglycemic Agents; Platelet Aggregation Inhibitors; Fibrinolytic Agents; Antineoplastic Agents	withdrawn			FALSE	small molecule	SERPINE1
DB04436	3-Fluorotyrosine	Central Nervous System Stimulants	experimental			FALSE	small molecule	SOD2
DB03297	Benzylsulfinic Acid		experimental			FALSE	small molecule	SOD2
DB02767	3-Hydroxy-Myristic Acid		experimental			FALSE	small molecule	TLR4
DB08231	MYRISTIC ACID		experimental			FALSE	small molecule	TLR4
DB03088	Pyroglutamic Acid		experimental			FALSE	small molecule	VEGFA
DB03754	Tris(Hydroxymethyl)Aminomethane	Buffers; Excipients	experimental			FALSE	small molecule	VEGFA
