# Supplementary material for: Host Response to Respiratory Bacterial Pathogens as Identified by Integrated Analysis of Human Gene Expression Data
Source: PLoS One. 2013 Sep 27;8(9):e75607. doi: 10.1371/journal.pone.0075607 (PMC3785471; doi:10.1371/journal.pone.0075607)
Supplement: Table S7 — Viral and bacterial count of gene by pathogen (Intersection with viral study). (XLSX) [file pone.0075607.s007.xlsx]

## Sheet: Table S7
Table S7. Viral Count (VC) and Bacterial Count (BC) of Genes by Pathogen Type (Intersection with Viral Study)
Gene	VC	BC	Bacterial Species represented
ATF3	7	2	Both Species
CEBPD	7	2	Both Species
CXCL1	7	2	Both Species
CXCL2	7	2	Both Species
IL8	7	2	Both Species
JUN	7	2	Both Species
NFKBIA	7	2	Both Species
PPP1R15A	7	2	Both Species
STAT1	7	2	Both Species
TNFAIP3	7	2	Both Species
BCL2A1	6	2	Both Species
CCL20	6	2	Both Species
CXCL3	6	2	Both Species
DUSP4	6	2	Both Species
ENC1	6	2	Both Species
GADD45B	6	2	Both Species
IRS1	6	2	Both Species
PLAUR	6	2	Both Species
PTGS2	6	2	Both Species
TGIF1	6	2	Both Species
TNFAIP6	6	2	Both Species
TRAF1	6	2	Both Species
CDKN1A	5	2	Both Species
DUSP1	5	2	Both Species
FOS	5	2	Both Species
FOSL2	5	2	Both Species
GNAQ	5	2	Both Species
ICAM1	5	2	Both Species
ID1	5	2	Both Species
IL15RA	5	2	Both Species
IL1B	5	2	Both Species
JUNB	5	2	Both Species
MAP2K3	5	2	Both Species
MAPK14	5	2	Both Species
SERPINE1	5	2	Both Species
SOCS3	5	2	Both Species
SOD2	5	2	Both Species
STAT4	5	2	Both Species
ACTB	<5	2	Both Species
ADCY7	<5	2	Both Species
AREG	<5	2	Both Species
BID	<5	1	P.aeruginosa
BIRC3	<5	2	Both Species
CBX4	<5	2	Both Species
EREG	<5	2	Both Species
ESRRA	<5	2	Both Species
HSPA2	<5	2	Both Species
ID2	<5	2	Both Species
IFNGR1	<5	2	Both Species
IL11	<5	2	Both Species
ITGB3	<5	2	Both Species
JAG1	<5	1	P.aeruginosa
JUND	<5	2	Both Species
LAT	<5	2	Both Species
LCN2	<5	2	Both Species
MAP3K8	<5	2	Both Species
NR4A1	<5	2	Both Species
PAK1	<5	2	Both Species
PAK2	<5	2	Both Species
RASGRP1	<5	2	Both Species
REL	<5	2	Both Species
RUNX3	<5	2	Both Species
SQSTM1	<5	2	Both Species
TGFB1	<5	2	Both Species
TLR4	<5	2	Both Species
TSC22D1	<5	2	Both Species
VEGFA	<5	2	Both Species
XPO1	<5	2	Both Species
CASP1	7	0	None
CCR1	7	0	None
DUSP6	7	0	None
EGR1	7	1	S.pneumoniae
FOXO1	7	0	None
IL15	7	1	S.pneumoniae
ISG15	7	0	None
MYC	7	1	S.pneumoniae
PML	7	0	None
THBS1	7	1	S.pneumoniae
THRA	7	0	None
ANP32A	6	0	None
CCL2	6	1	P.aeruginosa
CDK1	6	0	None
DPYSL2	6	0	None
EIF2AK2	6	0	None
FAS	6	1	S.pneumoniae
FOXO3	6	0	None
HBEGF	6	1	S.pneumoniae
IFI6	6	0	None
IGF1R	6	0	None
IL10RA	6	0	None
IL6	6	1	S.pneumoniae
IRF1	6	1	P.aeruginosa
JAK2	6	0	None
KPNB1	6	0	None
MCL1	6	1	S.pneumoniae
NMI	6	0	None
NMT2	6	1	P.aeruginosa
NR3C1	6	1	P.aeruginosa
OAS1	6	0	None
PRKACB	6	1	S.pneumoniae
RAP1GAP	6	1	P.aeruginosa
SERPING1	6	0	None
SOCS1	6	0	None
SP100	6	0	None
STAT2	6	0	None
TNF	6	1	P.aeruginosa
TOP2A	6	0	None
TPM1	6	0	None
UBE2L6	6	0	None
USP18	6	0	None
APC	5	0	None
AR	5	0	None
ATF4	5	0	None
ATM	5	0	None
BAK1	5	0	None
BIRC2	5	0	None
CALD1	5	0	None
CALM1	5	1	S.pneumoniae
CAMK2G	5	0	None
CASP8	5	0	None
CCL4	5	1	S.pneumoniae
CCNB1	5	1	P.aeruginosa
CCND2	5	0	None
CCNE1	5	0	None
CD14	5	1	S.pneumoniae
CD47	5	0	None
CD86	5	0	None
CDKN1C	5	0	None
CDKN2B	5	0	None
CEBPB	5	1	P.aeruginosa
CREM	5	0	None
CSF2	5	1	P.aeruginosa
CTTN	5	0	None
CUL1	5	0	None
DNAJC3	5	0	None
DUSP3	5	0	None
EDN1	5	1	S.pneumoniae
EPHA2	5	0	None
ERCC2	5	1	P.aeruginosa
ETS2	5	0	None
F3	5	0	None
FOSB	5	1	S.pneumoniae
FOSL1	5	1	P.aeruginosa
GADD45A	5	1	S.pneumoniae
GNG12	5	0	None
GSK3B	5	0	None
HSP90AB1	5	1	P.aeruginosa
HSP90B1	5	0	None
HSPA1B	5	0	None
HSPA1L	5	0	None
HSPA4	5	0	None
HSPA8	5	1	P.aeruginosa
IFIT2	5	0	None
IGHG1	5	0	None
IL1RAP	5	1	S.pneumoniae
IL6ST	5	0	None
IRF2	5	0	None
IRF8	5	0	None
IRS2	5	1	S.pneumoniae
ITGA6	5	0	None
KNG1	5	0	None
LYN	5	0	None
MAP2K5	5	0	None
MAX	5	0	None
MEF2A	5	0	None
MET	5	1	P.aeruginosa
MMP9	5	1	S.pneumoniae
MXD1	5	1	S.pneumoniae
MYH10	5	0	None
NCOA3	5	1	S.pneumoniae
NFKB2	5	1	P.aeruginosa
NFYA	5	0	None
NFYB	5	0	None
NRP1	5	0	None
PEA15	5	0	None
PIAS1	5	1	S.pneumoniae
PIK3R1	5	1	S.pneumoniae
PIM1	5	1	S.pneumoniae
PLA2G4C	5	0	None
PLA2G7	5	0	None
PLAT	5	0	None
PLAU	5	1	P.aeruginosa
PLCB1	5	0	None
PPP2R5C	5	0	None
PPP3CA	5	0	None
PRKCI	5	0	None
PRKD3	5	0	None
PSMD10	5	0	None
PTGER4	5	0	None
PTK2	5	1	P.aeruginosa
PTPN1	5	0	None
PTPN11	5	0	None
RANBP2	5	1	S.pneumoniae
RBL2	5	0	None
RPS6KA3	5	0	None
SMC1A	5	1	P.aeruginosa
SOCS2	5	0	None
TGFA	5	0	None
TGFBR2	5	1	P.aeruginosa
TIAM1	5	0	None
TJP1	5	0	None
TNFRSF9	5	0	None
TNFSF13	5	0	None
TNFSF13B	5	0	None
TRAF5	5	1	S.pneumoniae
TXN	5	1	S.pneumoniae
WASL	5	0	None
ZEB2	5	0	None
*Redefined VF from original paper to VC to be consistent with present study
See paper for definitions of VC and BC
