# Supplementary material for: Host Response to Respiratory Bacterial Pathogens as Identified by Integrated Analysis of Human Gene Expression Data
Source: PLoS One. 2013 Sep 27;8(9):e75607. doi: 10.1371/journal.pone.0075607 (PMC3785471; doi:10.1371/journal.pone.0075607)
Supplement: Table S8 — Significant pathways shared between the bacterial and viral studies. (XLSX) [file pone.0075607.s008.xlsx]

## Sheet: Table S8
Table S8. Significant pathways shared between the bacterial and viral studies.
Pathway	Bacteria	Virus
Apoptosis and survival_Endoplasmic reticulum stress response pathway	X	X
Cell adhesion_Chemokines and adhesion	X	X
Cytokine production by Th17 cells in CF	X	X
Cytoskeleton remodeling_Cytoskeleton remodeling	X	X
Development_EGFR signaling pathway	X	X
Development_Glucocorticoid receptor signaling	X	X
Development_GM-CSF signaling	X	X
Development_Growth hormone signaling via PI3K/AKT and MAPK cascades	X	X
Development_PDGF signaling via STATs and NF-kB	X	X
Development_Regulation of epithelial-to-mesenchymal transition (EMT)	X	X
Development_WNT signaling pathway. Part 2	X	X
DNA damage_ATM/ATR regulation of G1/S checkpoint	X	X
HIV-1 signaling via CCR5 in macrophages and T lymphocytes	X	X
Immune response _IFN gamma signaling pathway	X	X
Immune response_CD40 signaling	X	X
Immune response_Gastrin in inflammatory response	X	X
Immune response_IL-1 signaling pathway	X	X
Immune response_IL-15 signaling	X	X
Immune response_IL-17 signaling pathways	X	X
Immune response_IL-2 activation and signaling pathway	X	X
Immune response_IL-3 activation and signaling pathway	X	X
Immune response_IL-5 signalling	X	X
Immune response_IL-6 signaling pathway	X	X
Immune response_Inhibitory action of Lipoxins on pro-inflammatory TNF-alpha signaling	X	X
Immune response_MIF in innate immunity response	X	X
Immune response_MIF-mediated glucocorticoid regulation	X	X
Immune response_Murine NKG2D signaling	X	X
Immune response_Signaling pathway mediated by IL-6 and IL-1	X	X
Immune response_TREM1 signaling pathway	X	X
Mucin expression in CF via IL-6, IL-17 signaling pathways	X	X
Mucin expression in CF via TLRs, EGFR signaling pathways	X	X
Muscle contraction_Regulation of eNOS activity in endothelial cells	X	X
Proteolysis_Putative SUMO-1 pathway	X	X
Reproduction_GnRH signaling	X	X
Transcription_P53 signaling pathway	X	X
Transcription_Role of AP-1 in regulation of cellular metabolism	X	X
Bacterial infections in CF airways	X
Development_FGF2-dependent induction of EMT	X
Development_PEDF signaling	X
Development_VEGF signaling via VEGFR2 - generic cascades	X
Immune response_Bacterial infections in normal airways	X
Immune response_HMGB1 release from the cell	X
Immune response_Oncostatin M signaling via MAPK in human cells	X
Immune response_Oncostatin M signaling via MAPK in mouse cells	X
Immune response_TLR signaling pathways	X
Development_ERBB-family signaling	X
Development_HGF-dependent inhibition of TGF-beta-induced EMT	X
Development_Role of IL-8 in angiogenesis	X
Development_TGF-beta receptor signaling	X
Development_VEGF signaling and activation	X
Immune response_HMGB1/RAGE signaling pathway	X
Immune response_HMGB1/TLR signaling pathway	X
NGF activation of NF-kB	X
Development_Gastrin in cell growth and proliferation	X
Development_TGF-beta-dependent induction of EMT via MAPK	X
Immune response_Human NKG2D signaling	X
Transcription_Transcription regulation of aminoacid metabolism	X
Apoptosis and survival_Inhibition of ROS-induced apoptosis by 17beta-estradiol	X
Immune response_CD28 signaling	X
Immune response_CXCR4 signaling via second messenger	X
Immune response_ICOS pathway in T-helper cell	X
Immune response_T cell receptor signaling pathway	X
Immune response_Th1 and Th2 cell differentiation	X
Apoptosis and survival_Role of IAP-proteins in apoptosis	X
Cell adhesion_ECM remodeling	X
Development_FGFR signaling pathway	X
Development_Keratinocyte differentiation	X
Development_TGF-beta-dependent induction of EMT via SMADs	X
Development_VEGF-family signaling	X
Signal transduction_JNK pathway	X
Immune response_NFAT in immune response	X
Role of alpha-6/beta-4 integrins in carcinoma progression	X
Transcription_Ligand-dependent activation of the ESR1/SP pathway	X
Immune response_Histamine H1 receptor signaling in immune response		X
Immune response_CCR5 signaling in macrophages and T lymphocytes		X
Cytoskeleton remodeling_TGF, WNT and cytoskeletal remodeling		X
Immune response_IL-22 signaling pathway		X
Immune response_Histamine signaling in dendritic cells		X
Development_Prolactin receptor signaling		X
Proteolysis_Role of Parkin in the Ubiquitin-Proteasomal Pathway		X
Some pathways of EMT in cancer cells		X
Immune response_IFN alpha/beta signaling pathway		X
Development_Growth hormone signaling via STATs and PLC/IP3		X
Immune response_IL-10 signaling pathway		X
Signal transduction_AKT signaling		X
Neurophysiological process_Receptor-mediated axon growth repulsion		X
PGE2 pathways in cancer		X
Signal transduction_Erk Interactions: Inhibition of Erk		X
Development_Thrombopoietin-regulated cell processes		X
Cell adhesion_PLAU signaling		X
Cell cycle_Regulation of G1/S transition (part 1)		X
Immune response_Fc epsilon RI pathway		X
Transcription_Role of VDR in regulation of genes involved in osteoporosis		X
Transcription_NF-kB signaling pathway		X
Apoptosis and survival_Anti-apoptotic TNFs/NF-kB/Bcl-2 pathway		X
Immune response_CD137 signaling in immune cell		X
Cell cycle_ESR1 regulation of G1/S transition		X
Immune response_MIF - the neuroendocrine-macrophage connector		X
DNA damage_Brca1 as a transcription regulator		X
Development_Transcription regulation of granulocyte development		X
Cell cycle_Nucleocytoplasmic transport of CDK/Cyclins		X
Apoptosis and survival_Lymphotoxin-beta receptor signaling		X
Immune response_IL-27 signaling pathway		X
